# Supplementary material for: Tumor malignancy by genetic transfer between cells forming cell-in-cell structures
Source: Cell Death Dis. 2023 Mar 13;14(3):195. doi: 10.1038/s41419-023-05707-1 (PMC10011543; doi:10.1038/s41419-023-05707-1)
Supplement: Supplementary file 4 — supportting table [file 41419_2023_5707_MOESM4_ESM.xlsx]

## Sheet: unique InDel
Chrom	Start	End	dbSNP	Ref	Alt	VEP_Type	VEP_Gene_Name	VEP_Ensembl_gene	VEP_Ensembl_transcript	VEP_STRAND	VEP_BIOTYPE	VEP_EXON	VEP_INTRON	VEP_Consequence	VEP_IMPACT	intersection
chr1	6170425	6170425	rs78789357	G	-	deletion	CHD5	ENSG00000116254	ENST00000262450	-1	protein_coding	.	37	intron_variant	MODIFIER	F5-Thygro-r_ CIC-1n+h-r
chr1	10357207	10357207	rs199617049	T	-	deletion	KIF1B	ENSG00000054523	ENST00000263934	1	protein_coding	.	19	intron_variant	MODIFIER	F5-Thygro-r_ CIC-1n+h-r
chr1	15439083	15439084	rs140963536	-	AGGTCTTTTTTTTCTTCTCCCAGCGGC	insertion	KAZN	ENSG00000189337	ENST00000376030	1	protein_coding	.	14	intron_variant	MODIFIER	F5-Thygro-r_ CIC-1n+h-r
chr1	15709554	15709554	rs111605147	C	-	deletion	FHAD1	114827	XM_005245730.1	1	protein_coding	.	31	intron_variant	MODIFIER	F5-Thygro-r_ CIC-1n+h-r
chr1	16378937	16378937	rs112905730	G	-	deletion	CLCNKB	ENSG00000184908	ENST00000375679	1	protein_coding	.	15	intron_variant	MODIFIER	F5-Thygro-r_ CIC-1n+h-r
chr1	31882582	31882583	rs4012494	-	GCCTCA	insertion	SERINC2	ENSG00000168528	ENST00000373710	1	protein_coding	1	.	5_prime_UTR_variant	MODIFIER	F5-Thygro-r_ CIC-1n+h-r
chr1	86823287	86823287	rs72508994	A	-	deletion	ODF2L	ENSG00000122417	ENST00000359242	-1	protein_coding	.	13	intron_variant	MODIFIER	F5-Thygro-r_ CIC-1n+h-r
chr1	92763092	92763092	rs372630078	A	-	deletion	GLMN	ENSG00000174842	ENST00000370360	-1	protein_coding	.	2	splice_region_variant&intron_variant	LOW	F5-Thygro-r_ CIC-1n+h-r
chr2	133472386	133472387	.	AA	-	sequence_alteration	NCKAP5	ENSG00000176771	ENST00000409261	-1	protein_coding	.	19	intron_variant	MODIFIER	F5-Thygro-r_ CIC-1n+h-r
chr2	133472387	133472387	.	A	-	sequence_alteration	NCKAP5	ENSG00000176771	ENST00000409261	-1	protein_coding	.	19	intron_variant	MODIFIER	F5-Thygro-r_ CIC-1n+h-r
chr2	186692860	186692860	.	T	-	deletion	FSIP2	ENSG00000188738	ENST00000343098	1	protein_coding	.	20	intron_variant	MODIFIER	F5-Thygro-r_ CIC-1n+h-r
chr2	198640488	198640489	rs201559409	-	T	insertion	BOLL	ENSG00000152430	ENST00000321801	-1	protein_coding	.	4	intron_variant	MODIFIER	F5-Thygro-r_ CIC-1n+h-r
chr2	202142426	202142426	rs71684716	T	-	deletion	CASP8	ENSG00000064012	ENST00000358485	1	protein_coding	.	7	intron_variant	MODIFIER	F5-Thygro-r_ CIC-1n+h-r
chr2	216235270	216235277	.	CAAAAAAC	-	deletion	FN1	ENSG00000115414	ENST00000354785	-1	protein_coding	.	40	intron_variant	MODIFIER	F5-Thygro-r_ CIC-1n+h-r
chr2	230135711	230135712	rs67686611	-	C	insertion	PID1	ENSG00000153823	ENST00000392054	-1	protein_coding	.	1	intron_variant	MODIFIER	F5-Thygro-r_ CIC-1n+h-r
chr2	233620907	233620908	rs35554391	-	T	insertion	GIGYF2	ENSG00000204120	ENST00000409451	1	protein_coding	.	6	intron_variant	MODIFIER	F5-Thygro-r_ CIC-1n+h-r
chr3	68934478	68934478	.	A	-	deletion	FAM19A4	ENSG00000163377	ENST00000295569	-1	protein_coding	.	1	intron_variant	MODIFIER	F5-Thygro-r_ CIC-1n+h-r
chr3	133493706	133493706	rs35736766	T	-	deletion	TF	ENSG00000091513	ENST00000402696	1	protein_coding	.	14	intron_variant	MODIFIER	F5-Thygro-r_ CIC-1n+h-r
chr3	171065010	171065011	rs3082367	-	A	insertion	TNIK	ENSG00000154310	ENST00000436636	-1	protein_coding	.	2	intron_variant	MODIFIER	F5-Thygro-r_ CIC-1n+h-r
chr3	171065010	171065011	rs3082367	-	AA	insertion	TNIK	ENSG00000154310	ENST00000436636	-1	protein_coding	.	2	intron_variant	MODIFIER	F5-Thygro-r_ CIC-1n+h-r
chr3	195510749	195510750	.	-	GGAAGTGTTGGTGACATGAAGAGGGGTGGCATGACCTGTGGATACTGA	insertion	MUC4	ENSG00000145113	ENST00000463781	-1	protein_coding	2	.	inframe_insertion	MODERATE	F5-Thygro-r_ CIC-1n+h-r
chr4	39501723	39501725	rs60656244	AAA	-	sequence_alteration	UGDH	ENSG00000109814	ENST00000316423	-1	protein_coding	12	.	3_prime_UTR_variant	MODIFIER	F5-Thygro-r_ CIC-1n+h-r
chr4	39501724	39501725	rs60656244	AA	-	sequence_alteration	UGDH	ENSG00000109814	ENST00000316423	-1	protein_coding	12	.	3_prime_UTR_variant	MODIFIER	F5-Thygro-r_ CIC-1n+h-r
chr4	77068921	77068924	rs148078946	CAAA	-	deletion	NUP54	ENSG00000138750	ENST00000264883	-1	protein_coding	.	1	intron_variant	MODIFIER	F5-Thygro-r_ CIC-1n+h-r
chr4	88312252	88312252	rs368478743	T	-	sequence_alteration	HSD17B11	ENSG00000198189	ENST00000358290	-1	protein_coding	1	.	5_prime_UTR_variant	MODIFIER	F5-Thygro-r_ CIC-1n+h-r
chr4	88312252	88312253	rs368478743	-	TT	sequence_alteration	HSD17B11	ENSG00000198189	ENST00000358290	-1	protein_coding	1	.	5_prime_UTR_variant	MODIFIER	F5-Thygro-r_ CIC-1n+h-r
chr4	119666218	119666218	.	A	-	deletion	SEC24D	ENSG00000150961	ENST00000280551	-1	protein_coding	.	13	splice_region_variant&intron_variant	LOW	F5-Thygro-r_ CIC-1n+h-r
chr4	128621145	128621145	rs377528224	T	-	deletion	INTU	ENSG00000164066	ENST00000335251	1	protein_coding	.	8	intron_variant	MODIFIER	F5-Thygro-r_ CIC-1n+h-r
chr4	166215663	166215663	rs374375227	T	-	deletion	KLHL2	ENSG00000109466	ENST00000514860	1	protein_coding	.	6	intron_variant	MODIFIER	F5-Thygro-r_ CIC-1n+h-r
chr4	186577595	186577595	rs35560526	T	-	deletion	SORBS2	ENSG00000154556	ENST00000355634	-1	protein_coding	.	9	intron_variant	MODIFIER	F5-Thygro-r_ CIC-1n+h-r
chr4	187083965	187083965	rs71593679	T	-	deletion	FAM149A	ENSG00000109794	ENST00000227065	1	protein_coding	.	8	intron_variant	MODIFIER	F5-Thygro-r_ CIC-1n+h-r
chr5	21494786	21494787	.	-	TTTGTTTG	insertion	GUSBP1	ENSG00000183666	ENST00000607545	1	processed_transcript	.	3	intron_variant&non_coding_transcript_variant	MODIFIER	F5-Thygro-r_ CIC-1n+h-r
chr5	54517102	54517103	rs34101652	-	T	insertion	MCIDAS	ENSG00000234602	ENST00000513312	-1	protein_coding	.	5	intron_variant	MODIFIER	F5-Thygro-r_ CIC-1n+h-r
chr5	61745738	61745738	rs11329383	T	-	deletion	IPO11	ENSG00000086200	ENST00000409296	1	protein_coding	.	3	intron_variant	MODIFIER	F5-Thygro-r_ CIC-1n+h-r
chr5	86637164	86637165	rs35694079	-	A	insertion	RASA1	ENSG00000145715	ENST00000274376	1	protein_coding	.	6	intron_variant	MODIFIER	F5-Thygro-r_ CIC-1n+h-r
chr5	94619545	94619546	rs5869672	-	C	insertion	MCTP1	ENSG00000175471	ENST00000515393	-1	protein_coding	.	1	intron_variant	MODIFIER	F5-Thygro-r_ CIC-1n+h-r
chr5	126156532	126156532	rs34618438	T	-	deletion	LMNB1	ENSG00000113368	ENST00000261366	1	protein_coding	.	6	intron_variant	MODIFIER	F5-Thygro-r_ CIC-1n+h-r
chr5	137507105	137507106	rs200476181	AA	-	sequence_alteration	BRD8	ENSG00000112983	ENST00000254900	-1	protein_coding	.	3	splice_region_variant&intron_variant	LOW	F5-Thygro-r_ CIC-1n+h-r
chr5	137507106	137507106	rs200476181	A	-	sequence_alteration	BRD8	ENSG00000112983	ENST00000254900	-1	protein_coding	.	3	splice_region_variant&intron_variant	LOW	F5-Thygro-r_ CIC-1n+h-r
chr6	2971225	2971225	rs11335500	A	-	deletion	SERPINB6	5269	XM_005249181.1	-1	protein_coding	.	.	upstream_gene_variant	MODIFIER	F5-Thygro-r_ CIC-1n+h-r
chr6	32549628	32549628	rs72114462	C	-	deletion	HLA-DRB1	ENSG00000196126	ENST00000360004	-1	protein_coding	.	2	intron_variant	MODIFIER	F5-Thygro-r_ CIC-1n+h-r
chr6	32805463	32805463	.	C	-	deletion	TAP2	ENSG00000250264	ENST00000452392	-1	protein_coding	.	2	intron_variant	MODIFIER	F5-Thygro-r_ CIC-1n+h-r
chr6	32943061	32943062	.	-	T	insertion	BRD2	ENSG00000204256	ENST00000395289	1	protein_coding	.	3	intron_variant	MODIFIER	F5-Thygro-r_ CIC-1n+h-r
chr6	43600910	43600910	.	T	-	deletion	MAD2L1BP	ENSG00000124688	ENST00000451025	1	protein_coding	.	1	intron_variant	MODIFIER	F5-Thygro-r_ CIC-1n+h-r
chr6	65016978	65016981	.	GAGA	-	sequence_alteration	EYS	ENSG00000188107	ENST00000503581	-1	protein_coding	.	29	splice_region_variant&intron_variant	LOW	F5-Thygro-r_ CIC-1n+h-r
chr6	65016980	65016981	.	GA	-	sequence_alteration	EYS	ENSG00000188107	ENST00000503581	-1	protein_coding	.	29	splice_region_variant&intron_variant	LOW	F5-Thygro-r_ CIC-1n+h-r
chr6	135286439	135286439	rs35078158	A	-	deletion	HBS1L	ENSG00000112339	ENST00000367837	-1	protein_coding	.	17	intron_variant	MODIFIER	F5-Thygro-r_ CIC-1n+h-r
chr7	29771547	29771547	rs112712037	T	-	deletion	DPY19L2P3	ENSG00000227855	ENST00000414296	1	transcribed_unprocessed_pseudogene	.	16	intron_variant&non_coding_transcript_variant	MODIFIER	F5-Thygro-r_ CIC-1n+h-r
chr7	73254992	73254992	rs370082207	T	-	deletion	WBSCR27	ENSG00000165171	ENST00000297873	-1	protein_coding	.	3	intron_variant	MODIFIER	F5-Thygro-r_ CIC-1n+h-r
chr7	142124465	142124465	.	T	-	deletion	TRBV6-8	ENSG00000253534	ENST00000390376	-1	TR_V_gene	.	1	intron_variant	MODIFIER	F5-Thygro-r_ CIC-1n+h-r
chr7	142566908	142566921	.	CACAGCCTTGGGGA	-	deletion	EPHB6	ENSG00000106123	ENST00000392957	1	protein_coding	.	16	splice_region_variant&intron_variant	LOW	F5-Thygro-r_ CIC-1n+h-r
chr7	150556790	150556791	.	-	AAA	insertion	AOC1	ENSG00000002726	ENST00000493429	1	protein_coding	.	5	intron_variant	MODIFIER	F5-Thygro-r_ CIC-1n+h-r
chr7	150918587	150918587	rs376711339	T	-	deletion	ABCF2	ENSG00000033050	ENST00000222388	-1	protein_coding	.	7	intron_variant	MODIFIER	F5-Thygro-r_ CIC-1n+h-r
chr7	154587507	154587507	rs372501821	G	-	deletion	DPP6	ENSG00000130226	ENST00000377770	1	protein_coding	.	11	intron_variant	MODIFIER	F5-Thygro-r_ CIC-1n+h-r
chr8	12043950	12043953	.	CTGT	-	deletion	FAM86B1	ENSG00000186523	ENST00000448228	-1	protein_coding	5	.	frameshift_variant	HIGH	F5-Thygro-r_ CIC-1n+h-r
chr8	42752362	42752362	rs141707234	C	-	deletion	HOOK3	ENSG00000168172	ENST00000307602	1	protein_coding	.	1	intron_variant	MODIFIER	F5-Thygro-r_ CIC-1n+h-r
chr8	69143713	69143713	rs71945961	T	-	deletion	PREX2	ENSG00000046889	ENST00000288368	1	protein_coding	40	.	3_prime_UTR_variant	MODIFIER	F5-Thygro-r_ CIC-1n+h-r
chr8	109462216	109462216	.	T	-	deletion	EMC2	ENSG00000104412	ENST00000220853	1	protein_coding	.	2	intron_variant	MODIFIER	F5-Thygro-r_ CIC-1n+h-r
chr8	117868532	117868532	rs35902828	A	-	deletion	RAD21	ENSG00000164754	ENST00000297338	-1	protein_coding	.	7	splice_region_variant&intron_variant	LOW	F5-Thygro-r_ CIC-1n+h-r
chr8	131181348	131181349	rs11392401	-	T	insertion	ASAP1	ENSG00000153317	ENST00000357668	-1	protein_coding	.	8	intron_variant	MODIFIER	F5-Thygro-r_ CIC-1n+h-r
chr9	130868562	130868563	rs148609054	-	GGGCAGT	insertion	SLC25A25	ENSG00000148339	ENST00000373068	1	protein_coding	.	7	intron_variant	MODIFIER	F5-Thygro-r_ CIC-1n+h-r
chr9	132887250	132887250	rs11316087	A	-	deletion	GPR107	ENSG00000148358	ENST00000372406	1	protein_coding	.	17	splice_region_variant&intron_variant	LOW	F5-Thygro-r_ CIC-1n+h-r
chr9	136648611	136648612	rs56145872	-	G	insertion	VAV2	ENSG00000160293	ENST00000371850	-1	protein_coding	.	19	intron_variant	MODIFIER	F5-Thygro-r_ CIC-1n+h-r
chr9	137676801	137676802	.	-	GGCA	insertion	COL5A1	ENSG00000130635	ENST00000371817	1	protein_coding	.	29	intron_variant	MODIFIER	F5-Thygro-r_ CIC-1n+h-r
chr10	5684534	5684535	rs61006671	-	A	insertion	ASB13	ENSG00000196372	ENST00000357700	-1	protein_coding	.	4	intron_variant	MODIFIER	F5-Thygro-r_ CIC-1n+h-r
chr11	379841	379842	rs72431160	-	C	insertion	B4GALNT4	ENSG00000182272	ENST00000329962	1	protein_coding	.	15	intron_variant	MODIFIER	F5-Thygro-r_ CIC-1n+h-r
chr11	940625	940625	rs150869603	G	-	deletion	AP2A2	ENSG00000183020	ENST00000448903	1	protein_coding	.	1	intron_variant	MODIFIER	F5-Thygro-r_ CIC-1n+h-r
chr11	18428637	18428638	rs113340412	-	TT	insertion	LDHA	ENSG00000134333	ENST00000540430	1	protein_coding	.	7	intron_variant	MODIFIER	F5-Thygro-r_ CIC-1n+h-r
chr11	49813498	49813498	rs149711026	T	-	deletion	RP11-707M1.1	ENSG00000205035	ENST00000534201	1	processed_transcript	.	3	intron_variant&non_coding_transcript_variant	MODIFIER	F5-Thygro-r_ CIC-1n+h-r
chr11	67798361	67798362	rs57503021	-	CC	insertion	NDUFS8	ENSG00000110717	ENST00000313468	1	protein_coding	.	1	intron_variant	MODIFIER	F5-Thygro-r_ CIC-1n+h-r
chr11	67798363	67798364	rs200951888	-	CAGGGCGCCGGCC	insertion	NDUFS8	ENSG00000110717	ENST00000313468	1	protein_coding	.	1	intron_variant	MODIFIER	F5-Thygro-r_ CIC-1n+h-r
chr11	71192530	71192530	rs368250598	T	-	deletion	NADSYN1	ENSG00000172890	ENST00000319023	1	protein_coding	.	12	intron_variant	MODIFIER	F5-Thygro-r_ CIC-1n+h-r
chr11	73020375	73020376	rs10682858	-	CTC	insertion	ARHGEF17	ENSG00000110237	ENST00000263674	1	protein_coding	1	.	inframe_insertion	MODERATE	F5-Thygro-r_ CIC-1n+h-r
chr11	73753269	73753269	rs35449717	A	-	deletion	C2CD3	ENSG00000168014	ENST00000313663	-1	protein_coding	.	28	splice_region_variant&intron_variant	LOW	F5-Thygro-r_ CIC-1n+h-r
chr11	102465503	102465504	rs144425539	AA	-	deletion	MMP20	ENSG00000137674	ENST00000260228	-1	protein_coding	.	6	intron_variant	MODIFIER	F5-Thygro-r_ CIC-1n+h-r
chr11	117974091	117974092	rs10652314	-	TTTGTTTGTTTGTTTGTTTG	insertion	TMPRSS4	ENSG00000137648	ENST00000437212	1	protein_coding	.	4	intron_variant	MODIFIER	F5-Thygro-r_ CIC-1n+h-r
chr11	118757057	118757058	.	AA	-	deletion	CXCR5	ENSG00000160683	ENST00000292174	1	protein_coding	.	1	intron_variant	MODIFIER	F5-Thygro-r_ CIC-1n+h-r
chr11	132179950	132179951	.	-	AA	insertion	NTM	ENSG00000182667	ENST00000425719	1	protein_coding	.	4	intron_variant	MODIFIER	F5-Thygro-r_ CIC-1n+h-r
chr12	50174308	50174308	rs111500583	A	-	deletion	.	.	.	.	.	.	.	intergenic_variant	MODIFIER	F5-Thygro-r_ CIC-1n+h-r
chr12	53571739	53571739	.	A	-	deletion	CSAD	ENSG00000139631	ENST00000267085	-1	protein_coding	.	2	intron_variant	MODIFIER	F5-Thygro-r_ CIC-1n+h-r
chr12	58217389	58217389	.	G	-	deletion	CTDSP2	ENSG00000175215	ENST00000398073	-1	protein_coding	8	.	frameshift_variant	HIGH	F5-Thygro-r_ CIC-1n+h-r
chr12	65762704	65762705	.	CC	-	deletion	MSRB3	ENSG00000174099	ENST00000355192	1	protein_coding	.	3	intron_variant	MODIFIER	F5-Thygro-r_ CIC-1n+h-r
chr12	93289285	93289285	rs56326442	A	-	deletion	EEA1	ENSG00000102189	ENST00000322349	-1	protein_coding	.	1	intron_variant	MODIFIER	F5-Thygro-r_ CIC-1n+h-r
chr12	109701960	109701960	rs35795929	A	-	deletion	ACACB	ENSG00000076555	ENST00000338432	1	protein_coding	.	49	intron_variant	MODIFIER	F5-Thygro-r_ CIC-1n+h-r
chr13	45973232	45973232	rs11330086	A	-	deletion	SLC25A30	ENSG00000174032	ENST00000519676	-1	protein_coding	.	7	intron_variant	MODIFIER	F5-Thygro-r_ CIC-1n+h-r
chr13	52935191	52935192	.	-	AA	insertion	THSD1	55901	XM_005266471.1	-1	protein_coding	.	4	splice_region_variant&intron_variant	LOW	F5-Thygro-r_ CIC-1n+h-r
chr14	24571861	24571861	rs367813502	A	-	deletion	PCK2	ENSG00000100889	ENST00000216780	1	protein_coding	.	7	intron_variant	MODIFIER	F5-Thygro-r_ CIC-1n+h-r
chr14	36096256	36096256	.	A	-	deletion	RALGAPA1	ENSG00000174373	ENST00000307138	-1	protein_coding	.	33	intron_variant	MODIFIER	F5-Thygro-r_ CIC-1n+h-r
chr14	90447060	90447061	rs146934547	-	T	insertion	TDP1	ENSG00000042088	ENST00000335725	1	protein_coding	.	8	intron_variant	MODIFIER	F5-Thygro-r_ CIC-1n+h-r
chr14	90455540	90455540	rs371994247	T	-	deletion	TDP1	ENSG00000042088	ENST00000335725	1	protein_coding	.	11	intron_variant	MODIFIER	F5-Thygro-r_ CIC-1n+h-r
chr14	91365647	91365648	rs61587732	AA	-	sequence_alteration	RPS6KA5	ENSG00000100784	ENST00000261991	-1	protein_coding	.	12	intron_variant	MODIFIER	F5-Thygro-r_ CIC-1n+h-r
chr14	105996050	105996052	rs10569304	GCC	-	deletion	TMEM121	ENSG00000184986	ENST00000392519	1	protein_coding	2	.	inframe_deletion	MODERATE	F5-Thygro-r_ CIC-1n+h-r
chr15	45894486	45894486	.	T	-	deletion	BLOC1S6	ENSG00000104164	ENST00000220531	1	protein_coding	.	2	intron_variant	MODIFIER	F5-Thygro-r_ CIC-1n+h-r
chr15	57484573	57484573	rs369602117	T	-	deletion	TCF12	ENSG00000140262	ENST00000438423	1	protein_coding	.	7	intron_variant	MODIFIER	F5-Thygro-r_ CIC-1n+h-r
chr15	63335326	63335327	rs150546552	-	TTG	insertion	TPM1	ENSG00000140416	ENST00000358278	1	protein_coding	.	1	intron_variant	MODIFIER	F5-Thygro-r_ CIC-1n+h-r
chr16	7703785	7703786	rs3217052	-	CT	insertion	RBFOX1	ENSG00000078328	ENST00000311745	1	protein_coding	.	8	intron_variant	MODIFIER	F5-Thygro-r_ CIC-1n+h-r
chr16	11063215	11063215	.	T	-	deletion	CLEC16A	ENSG00000038532	ENST00000409790	1	protein_coding	.	4	intron_variant	MODIFIER	F5-Thygro-r_ CIC-1n+h-r
chr16	56876468	56876468	rs5817078	T	-	deletion	NUP93	ENSG00000102900	ENST00000308159	1	protein_coding	.	21	intron_variant	MODIFIER	F5-Thygro-r_ CIC-1n+h-r
chr16	90136464	90136464	rs60701633	A	-	deletion	PRDM7	ENSG00000126856	ENST00000449207	-1	protein_coding	.	3	intron_variant	MODIFIER	F5-Thygro-r_ CIC-1n+h-r
chr17	3594001	3594002	rs200346347	-	G	insertion	P2RX5-TAX1BP3	ENSG00000257950	ENST00000550383	-1	nonsense_mediated_decay	.	3	intron_variant&NMD_transcript_variant	MODIFIER	F5-Thygro-r_ CIC-1n+h-r
chr17	19752998	19752998	rs11295844	A	-	deletion	ULK2	ENSG00000083290	ENST00000395544	-1	protein_coding	.	4	intron_variant	MODIFIER	F5-Thygro-r_ CIC-1n+h-r
chr17	29508820	29508820	.	T	-	deletion	NF1	ENSG00000196712	ENST00000358273	1	protein_coding	.	7	intron_variant	MODIFIER	F5-Thygro-r_ CIC-1n+h-r
chr17	43626813	43626815	.	TGT	-	deletion	LRRC37A4P	ENSG00000214425	ENST00000581296	-1	transcribed_unprocessed_pseudogene	1	.	non_coding_transcript_exon_variant	MODIFIER	F5-Thygro-r_ CIC-1n+h-r
chr19	418806	418807	rs149662808	CT	-	deletion	SHC2	ENSG00000129946	ENST00000264554	-1	protein_coding	.	12	intron_variant	MODIFIER	F5-Thygro-r_ CIC-1n+h-r
chr19	1395487	1395488	rs3065757	-	CGC	insertion	NDUFS7	ENSG00000115286	ENST00000233627	1	protein_coding	8	.	3_prime_UTR_variant	MODIFIER	F5-Thygro-r_ CIC-1n+h-r
chr19	3806250	3806250	rs146420027	G	-	deletion	ZFR2	ENSG00000105278	ENST00000262961	-1	protein_coding	.	18	intron_variant	MODIFIER	F5-Thygro-r_ CIC-1n+h-r
chr19	5151321	5151321	rs151297540	C	-	deletion	KDM4B	ENSG00000127663	ENST00000159111	1	protein_coding	.	22	intron_variant	MODIFIER	F5-Thygro-r_ CIC-1n+h-r
chr19	5667205	5667205	rs148831822	C	-	deletion	SAFB	ENSG00000160633	ENST00000588852	1	protein_coding	.	18	intron_variant	MODIFIER	F5-Thygro-r_ CIC-1n+h-r
chr19	9435321	9435321	rs368039177	A	-	deletion	ZNF559	ENSG00000188321	ENST00000393883	1	protein_coding	1	.	5_prime_UTR_variant	MODIFIER	F5-Thygro-r_ CIC-1n+h-r
chr19	17171036	17171036	rs34243090	A	-	deletion	HAUS8	ENSG00000131351	ENST00000253669	-1	protein_coding	.	4	intron_variant	MODIFIER	F5-Thygro-r_ CIC-1n+h-r
chr19	21588709	21588710	.	-	AA	insertion	ZNF493	ENSG00000196268	ENST00000392288	1	protein_coding	.	3	intron_variant	MODIFIER	F5-Thygro-r_ CIC-1n+h-r
chr19	40590500	40590500	rs71889243	T	-	deletion	ZNF780A	ENSG00000197782	ENST00000455521	-1	protein_coding	.	3	intron_variant	MODIFIER	F5-Thygro-r_ CIC-1n+h-r
chr19	47778101	47778102	rs35912982	-	C	insertion	PRR24	ENSG00000257704	ENST00000552360	1	protein_coding	.	.	upstream_gene_variant	MODIFIER	F5-Thygro-r_ CIC-1n+h-r
chr19	55175066	55175067	.	-	A	insertion	LILRB4	ENSG00000186818	ENST00000391736	1	protein_coding	.	4	intron_variant	MODIFIER	F5-Thygro-r_ CIC-1n+h-r
chr19	55175074	55175074	.	G	-	deletion	LILRB4	ENSG00000186818	ENST00000391736	1	protein_coding	.	4	intron_variant	MODIFIER	F5-Thygro-r_ CIC-1n+h-r
chr20	52840743	52840744	rs11472518	-	TT	insertion	PFDN4	ENSG00000101132	ENST00000371419	1	protein_coding	.	.	downstream_gene_variant	MODIFIER	F5-Thygro-r_ CIC-1n+h-r
chr21	33964723	33964723	rs146391380	A	-	deletion	C21orf59	ENSG00000159079	ENST00000431599	-1	protein_coding	2	.	frameshift_variant	HIGH	F5-Thygro-r_ CIC-1n+h-r
chr21	37787573	37787573	.	T	-	deletion	CHAF1B	ENSG00000159259	ENST00000314103	1	protein_coding	.	12	intron_variant	MODIFIER	F5-Thygro-r_ CIC-1n+h-r
chr22	26346311	26346312	rs59715907	-	T	insertion	MYO18B	ENSG00000133454	ENST00000335473	1	protein_coding	.	36	intron_variant	MODIFIER	F5-Thygro-r_ CIC-1n+h-r
chr22	38259111	38259111	rs61195610	T	-	deletion	EIF3L	ENSG00000100129	ENST00000412331	1	protein_coding	.	6	intron_variant	MODIFIER	F5-Thygro-r_ CIC-1n+h-r
chrX	71813191	71813192	rs200569284	-	T	insertion	PHKA1	ENSG00000067177	ENST00000373542	-1	protein_coding	.	28	intron_variant	MODIFIER	F5-Thygro-r_ CIC-1n+h-r
chrX	106092451	106092451	.	T	-	deletion	TBC1D8B	ENSG00000133138	ENST00000357242	1	protein_coding	.	11	intron_variant	MODIFIER	F5-Thygro-r_ CIC-1n+h-r
chrX	108297675	108297676	rs139363226	-	C	insertion	CTD-2328D6.1	ENSG00000226958	ENST00000419932	-1	processed_pseudogene	1	.	non_coding_transcript_exon_variant	MODIFIER	F5-Thygro-r_ CIC-1n+h-r
chrX	118709567	118709568	rs139399184	-	A	insertion	UBE2A	ENSG00000077721	ENST00000371558	1	protein_coding	.	3	intron_variant	MODIFIER	F5-Thygro-r_ CIC-1n+h-r
chrX	118754065	118754065	rs59071899	A	-	deletion	SEPT6	ENSG00000125354	ENST00000343984	-1	protein_coding	.	9	intron_variant	MODIFIER	F5-Thygro-r_ CIC-1n+h-r
chrX	132888208	132888209	.	AA	-	sequence_alteration	GPC3	ENSG00000147257	ENST00000394299	-1	protein_coding	.	2	splice_region_variant&intron_variant	LOW	F5-Thygro-r_ CIC-1n+h-r
chrX	132888209	132888209	.	A	-	sequence_alteration	GPC3	ENSG00000147257	ENST00000394299	-1	protein_coding	.	2	splice_region_variant&intron_variant	LOW	F5-Thygro-r_ CIC-1n+h-r
chr12	65762704	65762705	.	CC	-	sequence_alteration	MSRB3	ENSG00000174099	ENST00000355192	1	protein_coding	.	3	intron_variant	MODIFIER	F5-Thygro-r_ CIC-1n+h-r
chr14	91365647	91365648	rs61587732	AA	-	deletion	RPS6KA5	ENSG00000100784	ENST00000261991	-1	protein_coding	.	12	intron_variant	MODIFIER	F5-Thygro-r_ CIC-1n+h-r
chr1	1920435	1920435	rs144487103	A	-	deletion	C1orf222	ENSG00000142609	ENST00000434971	-1	protein_coding	.	2	intron_variant	MODIFIER	F5-Thygro-r_ CIC-1n+h-r_ CIC-2n+h-r
chr1	26128485	26128485	.	T	-	deletion	SEPN1	ENSG00000162430	ENST00000361547	1	protein_coding	.	2	intron_variant	MODIFIER	F5-Thygro-r_ CIC-1n+h-r_ CIC-2n+h-r
chr1	31905889	31905890	rs3050461	-	CAG	insertion	SERINC2	ENSG00000168528	ENST00000373710	1	protein_coding	10	.	inframe_insertion	MODERATE	F5-Thygro-r_ CIC-1n+h-r_ CIC-2n+h-r
chr1	32151764	32151764	rs199967652	C	-	deletion	COL16A1	ENSG00000084636	ENST00000373672	-1	protein_coding	.	27	intron_variant	MODIFIER	F5-Thygro-r_ CIC-1n+h-r_ CIC-2n+h-r
chr1	40882901	40882901	.	T	-	deletion	SMAP2	ENSG00000084070	ENST00000372718	1	protein_coding	.	9	intron_variant	MODIFIER	F5-Thygro-r_ CIC-1n+h-r_ CIC-2n+h-r
chr1	54605318	54605319	rs3841798	-	G	insertion	CDCP2	ENSG00000157211	ENST00000371330	-1	protein_coding	4	.	frameshift_variant	HIGH	F5-Thygro-r_ CIC-1n+h-r_ CIC-2n+h-r
chr1	94312528	94312529	rs147446599	-	C	insertion	BCAR3	ENSG00000137936	ENST00000370244	-1	protein_coding	.	1	intron_variant	MODIFIER	F5-Thygro-r_ CIC-1n+h-r_ CIC-2n+h-r
chr1	94335643	94335644	rs373511428	-	A	insertion	DNTTIP2	ENSG00000067334	ENST00000436063	-1	protein_coding	.	6	intron_variant	MODIFIER	F5-Thygro-r_ CIC-1n+h-r_ CIC-2n+h-r
chr1	148344615	148344616	rs139746417	-	C	insertion	NBPF20	ENSG00000203832	ENST00000369202	-1	protein_coding	.	3	intron_variant	MODIFIER	F5-Thygro-r_ CIC-1n+h-r_ CIC-2n+h-r
chr1	161011737	161011738	rs144100508	GA	-	deletion	USF1	ENSG00000158773	ENST00000368021	-1	protein_coding	.	5	intron_variant	MODIFIER	F5-Thygro-r_ CIC-1n+h-r_ CIC-2n+h-r
chr1	175116046	175116047	rs11450833	-	T	insertion	TNN	ENSG00000120332	ENST00000239462	1	protein_coding	.	18	intron_variant	MODIFIER	F5-Thygro-r_ CIC-1n+h-r_ CIC-2n+h-r
chr1	193039659	193039659	.	T	-	deletion	TROVE2	ENSG00000116747	ENST00000367446	1	protein_coding	.	2	intron_variant	MODIFIER	F5-Thygro-r_ CIC-1n+h-r_ CIC-2n+h-r
chr1	196763714	196763714	rs35141752	T	-	deletion	CFHR3	ENSG00000116785	ENST00000367425	1	protein_coding	.	.	downstream_gene_variant	MODIFIER	F5-Thygro-r_ CIC-1n+h-r_ CIC-2n+h-r
chr1	203187227	203187227	.	G	-	deletion	CHIT1	ENSG00000133063	ENST00000367229	-1	protein_coding	.	9	intron_variant	MODIFIER	F5-Thygro-r_ CIC-1n+h-r_ CIC-2n+h-r
chr1	205131059	205131060	rs10631913	-	AC	insertion	DSTYK	ENSG00000133059	ENST00000367162	-1	protein_coding	.	6	intron_variant	MODIFIER	F5-Thygro-r_ CIC-1n+h-r_ CIC-2n+h-r
chr1	210407330	210407331	.	TT	-	sequence_alteration	SERTAD4-AS1	ENSG00000203706	ENST00000437764	-1	antisense	1	.	non_coding_transcript_exon_variant	MODIFIER	F5-Thygro-r_ CIC-1n+h-r_ CIC-2n+h-r
chr1	210407331	210407331	.	T	-	sequence_alteration	SERTAD4-AS1	ENSG00000203706	ENST00000437764	-1	antisense	1	.	non_coding_transcript_exon_variant	MODIFIER	F5-Thygro-r_ CIC-1n+h-r_ CIC-2n+h-r
chr1	226924876	226924884	rs11278152	CTGCCGCTG	-	deletion	ITPKB	ENSG00000143772	ENST00000429204	-1	protein_coding	2	.	inframe_deletion	MODERATE	F5-Thygro-r_ CIC-1n+h-r_ CIC-2n+h-r
chr2	44032037	44032038	.	-	AA	insertion	DYNC2LI1	ENSG00000138036	ENST00000260605	1	protein_coding	.	11	intron_variant	MODIFIER	F5-Thygro-r_ CIC-1n+h-r_ CIC-2n+h-r
chr2	48688259	48688259	rs376347710	T	-	deletion	PPP1R21	ENSG00000162869	ENST00000294952	1	protein_coding	.	6	intron_variant	MODIFIER	F5-Thygro-r_ CIC-1n+h-r_ CIC-2n+h-r
chr2	109524106	109524106	rs11306434	A	-	deletion	EDAR	ENSG00000135960	ENST00000258443	-1	protein_coding	.	10	intron_variant	MODIFIER	F5-Thygro-r_ CIC-1n+h-r_ CIC-2n+h-r
chr2	128181235	128181235	rs2069922	C	-	deletion	PROC	ENSG00000115718	ENST00000234071	1	protein_coding	.	6	intron_variant	MODIFIER	F5-Thygro-r_ CIC-1n+h-r_ CIC-2n+h-r
chr2	138417162	138417162	rs202106532	A	-	deletion	THSD7B	ENSG00000144229	ENST00000272643	1	protein_coding	.	24	intron_variant	MODIFIER	F5-Thygro-r_ CIC-1n+h-r_ CIC-2n+h-r
chr2	157425502	157425503	rs36082652	-	T	insertion	GPD2	ENSG00000115159	ENST00000310454	1	protein_coding	.	10	intron_variant	MODIFIER	F5-Thygro-r_ CIC-1n+h-r_ CIC-2n+h-r
chr2	158637137	158637137	.	A	-	deletion	ACVR1	ENSG00000115170	ENST00000263640	-1	protein_coding	.	3	intron_variant	MODIFIER	F5-Thygro-r_ CIC-1n+h-r_ CIC-2n+h-r
chr2	169713084	169713085	rs11385898	-	A	insertion	NOSTRIN	ENSG00000163072	ENST00000444448	1	protein_coding	.	14	intron_variant	MODIFIER	F5-Thygro-r_ CIC-1n+h-r_ CIC-2n+h-r
chr2	186603605	186603606	rs35617283	-	G	insertion	FSIP2	ENSG00000188738	ENST00000343098	1	protein_coding	1	.	frameshift_variant	HIGH	F5-Thygro-r_ CIC-1n+h-r_ CIC-2n+h-r
chr2	202430429	202430430	.	TT	-	sequence_alteration	ALS2CR11	ENSG00000155754	ENST00000439140	-1	protein_coding	.	9	intron_variant	MODIFIER	F5-Thygro-r_ CIC-1n+h-r_ CIC-2n+h-r
chr2	202430430	202430431	.	-	T	sequence_alteration	ALS2CR11	ENSG00000155754	ENST00000439140	-1	protein_coding	.	9	intron_variant	MODIFIER	F5-Thygro-r_ CIC-1n+h-r_ CIC-2n+h-r
chr2	206632302	206632303	.	-	A	insertion	NRP2	ENSG00000118257	ENST00000360409	1	protein_coding	.	15	intron_variant	MODIFIER	F5-Thygro-r_ CIC-1n+h-r_ CIC-2n+h-r
chr2	228678753	228678753	rs5839237	C	-	deletion	CCL20	ENSG00000115009	ENST00000358813	1	protein_coding	.	1	intron_variant	MODIFIER	F5-Thygro-r_ CIC-1n+h-r_ CIC-2n+h-r
chr3	38125801	38125803	.	TAG	-	deletion	DLEC1	ENSG00000008226	ENST00000308059	1	protein_coding	.	7	intron_variant	MODIFIER	F5-Thygro-r_ CIC-1n+h-r_ CIC-2n+h-r
chr3	41877473	41877474	rs367978541	-	AAA	insertion	ULK4	ENSG00000168038	ENST00000301831	-1	protein_coding	.	17	intron_variant	MODIFIER	F5-Thygro-r_ CIC-1n+h-r_ CIC-2n+h-r
chr3	62267214	62267214	.	T	-	deletion	PTPRG-AS1	ENSG00000241472	ENST00000474795	-1	antisense	.	4	intron_variant&non_coding_transcript_variant	MODIFIER	F5-Thygro-r_ CIC-1n+h-r_ CIC-2n+h-r
chr3	93754287	93754287	rs368491848	T	-	deletion	ARL13B	ENSG00000169379	ENST00000394222	1	protein_coding	.	4	splice_region_variant&intron_variant	LOW	F5-Thygro-r_ CIC-1n+h-r_ CIC-2n+h-r
chr3	184429133	184429134	rs10656187	-	TCC	insertion	MAGEF1	ENSG00000177383	ENST00000317897	-1	protein_coding	1	.	inframe_insertion	MODERATE	F5-Thygro-r_ CIC-1n+h-r_ CIC-2n+h-r
chr4	17585282	17585284	rs71709415	AGG	-	deletion	LAP3	ENSG00000002549	ENST00000226299	1	protein_coding	.	5	intron_variant	MODIFIER	F5-Thygro-r_ CIC-1n+h-r_ CIC-2n+h-r
chr4	36162273	36162274	rs11431961	-	A	insertion	ARAP2	ENSG00000047365	ENST00000303965	-1	protein_coding	.	12	intron_variant	MODIFIER	F5-Thygro-r_ CIC-1n+h-r_ CIC-2n+h-r
chr4	37624422	37624422	.	T	-	deletion	RELL1	ENSG00000181826	ENST00000454158	-1	protein_coding	.	6	intron_variant	MODIFIER	F5-Thygro-r_ CIC-1n+h-r_ CIC-2n+h-r
chr4	47592993	47592994	.	-	G	insertion	ATP10D	ENSG00000145246	ENST00000273859	1	protein_coding	.	22	intron_variant	MODIFIER	F5-Thygro-r_ CIC-1n+h-r_ CIC-2n+h-r
chr4	68562237	68562238	rs10573467	AC	-	deletion	UBA6	ENSG00000033178	ENST00000322244	-1	protein_coding	.	2	intron_variant	MODIFIER	F5-Thygro-r_ CIC-1n+h-r_ CIC-2n+h-r
chr4	78882332	78882332	.	A	-	deletion	HMGB1P44	ENSG00000248956	ENST00000508597	1	processed_pseudogene	.	.	upstream_gene_variant	MODIFIER	F5-Thygro-r_ CIC-1n+h-r_ CIC-2n+h-r
chr4	95498618	95498619	rs10591059	AT	-	deletion	PDLIM5	ENSG00000163110	ENST00000514743	1	protein_coding	.	4	intron_variant	MODIFIER	F5-Thygro-r_ CIC-1n+h-r_ CIC-2n+h-r
chr4	96128053	96128054	rs35063112	-	T	insertion	UNC5C	ENSG00000182168	ENST00000453304	-1	protein_coding	.	10	intron_variant	MODIFIER	F5-Thygro-r_ CIC-1n+h-r_ CIC-2n+h-r
chr4	119950975	119950976	rs111780874	-	T	insertion	SYNPO2	ENSG00000172403	ENST00000307142	1	protein_coding	.	3	intron_variant	MODIFIER	F5-Thygro-r_ CIC-1n+h-r_ CIC-2n+h-r
chr4	140039107	140039108	rs60424237	-	A	insertion	ELF2	ENSG00000109381	ENST00000394235	-1	protein_coding	.	4	intron_variant	MODIFIER	F5-Thygro-r_ CIC-1n+h-r_ CIC-2n+h-r
chr4	184570724	184570724	rs58975219	A	-	deletion	RWDD4	ENSG00000182552	ENST00000326397	-1	protein_coding	.	4	splice_region_variant&intron_variant	LOW	F5-Thygro-r_ CIC-1n+h-r_ CIC-2n+h-r
chr5	195453	195456	.	CAAA	-	deletion	LRRC14B	ENSG00000185028	ENST00000328278	1	protein_coding	2	.	frameshift_variant	HIGH	F5-Thygro-r_ CIC-1n+h-r_ CIC-2n+h-r
chr5	14388798	14388798	.	T	-	deletion	TRIO	ENSG00000038382	ENST00000344204	1	protein_coding	.	24	intron_variant	MODIFIER	F5-Thygro-r_ CIC-1n+h-r_ CIC-2n+h-r
chr5	78608355	78608356	.	TT	-	sequence_alteration	JMY	ENSG00000152409	ENST00000396137	1	protein_coding	.	8	intron_variant	MODIFIER	F5-Thygro-r_ CIC-1n+h-r_ CIC-2n+h-r
chr5	78608356	78608356	.	T	-	sequence_alteration	JMY	ENSG00000152409	ENST00000396137	1	protein_coding	.	8	intron_variant	MODIFIER	F5-Thygro-r_ CIC-1n+h-r_ CIC-2n+h-r
chr5	117329051	117329052	.	-	AG	insertion	CTD-3179P9.1	ENSG00000249797	ENST00000509669	1	lincRNA	.	1	intron_variant&non_coding_transcript_variant	MODIFIER	F5-Thygro-r_ CIC-1n+h-r_ CIC-2n+h-r
chr5	117329068	117329075	rs370687978	ATATATAT	-	deletion	CTD-3179P9.1	ENSG00000249797	ENST00000509669	1	lincRNA	.	1	intron_variant&non_coding_transcript_variant	MODIFIER	F5-Thygro-r_ CIC-1n+h-r_ CIC-2n+h-r
chr5	135496820	135496821	rs11437885	-	A	insertion	SMAD5	ENSG00000113658	ENST00000545279	1	protein_coding	.	4	intron_variant	MODIFIER	F5-Thygro-r_ CIC-1n+h-r_ CIC-2n+h-r
chr5	137013350	137013351	rs112292887	-	A	insertion	KLHL3	ENSG00000146021	ENST00000309755	-1	protein_coding	.	5	splice_region_variant&intron_variant	LOW	F5-Thygro-r_ CIC-1n+h-r_ CIC-2n+h-r
chr5	172385268	172385268	.	A	-	deletion	RPL26L1	ENSG00000037241	ENST00000521476	1	protein_coding	.	.	upstream_gene_variant	MODIFIER	F5-Thygro-r_ CIC-1n+h-r_ CIC-2n+h-r
chr6	2990007	2990008	rs3830972	-	G	insertion	LINC01011	ENSG00000244041	ENST00000445000	1	lincRNA	2	.	non_coding_transcript_exon_variant	MODIFIER	F5-Thygro-r_ CIC-1n+h-r_ CIC-2n+h-r
chr6	7295301	7295301	rs35998405	A	-	deletion	SSR1	ENSG00000124783	ENST00000244763	-1	protein_coding	.	7	intron_variant	MODIFIER	F5-Thygro-r_ CIC-1n+h-r_ CIC-2n+h-r
chr6	17951669	17951669	rs367652478	A	-	deletion	KIF13A	ENSG00000137177	ENST00000259711	-1	protein_coding	.	2	intron_variant	MODIFIER	F5-Thygro-r_ CIC-1n+h-r_ CIC-2n+h-r
chr6	29912414	29912414	rs370824210	G	-	deletion	HLA-A	ENSG00000206503	ENST00000396634	1	protein_coding	.	7	intron_variant	MODIFIER	F5-Thygro-r_ CIC-1n+h-r_ CIC-2n+h-r
chr6	31133577	31133578	rs145919884	-	AAGCCC	insertion	POU5F1	ENSG00000204531	ENST00000259915	-1	protein_coding	.	2	intron_variant	MODIFIER	F5-Thygro-r_ CIC-1n+h-r_ CIC-2n+h-r
chr6	35764724	35764725	rs146242201	-	A	insertion	CLPS	ENSG00000137392	ENST00000259938	-1	protein_coding	.	1	intron_variant	MODIFIER	F5-Thygro-r_ CIC-1n+h-r_ CIC-2n+h-r
chr6	36853857	36853858	rs5875560	-	CGC	insertion	C6orf89	ENSG00000198663	ENST00000355190	1	protein_coding	.	1	intron_variant	MODIFIER	F5-Thygro-r_ CIC-1n+h-r_ CIC-2n+h-r
chr6	49415351	49415352	rs56408395	-	A	insertion	MUT	ENSG00000146085	ENST00000274813	-1	protein_coding	.	8	intron_variant	MODIFIER	F5-Thygro-r_ CIC-1n+h-r_ CIC-2n+h-r
chr6	49415351	49415352	rs56408395	-	AA	insertion	MUT	ENSG00000146085	ENST00000274813	-1	protein_coding	.	8	intron_variant	MODIFIER	F5-Thygro-r_ CIC-1n+h-r_ CIC-2n+h-r
chr6	76728584	76728584	rs377755519	A	-	deletion	IMPG1	ENSG00000112706	ENST00000369950	-1	protein_coding	.	6	intron_variant	MODIFIER	F5-Thygro-r_ CIC-1n+h-r_ CIC-2n+h-r
chr6	79944096	79944097	rs3076135	-	AG	insertion	HMGN3-AS1	ENSG00000270362	ENST00000604516	1	antisense	2	.	non_coding_transcript_exon_variant	MODIFIER	F5-Thygro-r_ CIC-1n+h-r_ CIC-2n+h-r
chr6	108498015	108498016	rs10563315	TG	-	deletion	NR2E1	ENSG00000112333	ENST00000368986	1	protein_coding	.	4	intron_variant	MODIFIER	F5-Thygro-r_ CIC-1n+h-r_ CIC-2n+h-r
chr6	136681924	136681926	rs143950846	CTT	-	deletion	MAP7	ENSG00000135525	ENST00000454590	-1	protein_coding	14	.	inframe_deletion	MODERATE	F5-Thygro-r_ CIC-1n+h-r_ CIC-2n+h-r
chr6	167789428	167789431	rs371144670	AGTT	-	deletion	TCP10	ENSG00000203690	ENST00000397829	-1	protein_coding	.	6	intron_variant	MODIFIER	F5-Thygro-r_ CIC-1n+h-r_ CIC-2n+h-r
chr7	959695	959696	.	-	A	insertion	ADAP1	ENSG00000105963	ENST00000265846	-1	protein_coding	.	3	intron_variant	MODIFIER	F5-Thygro-r_ CIC-1n+h-r_ CIC-2n+h-r
chr7	5172096	5172097	.	TT	-	deletion	ZNF890P	ENSG00000159904	ENST00000422060	-1	processed_transcript	3	.	non_coding_transcript_exon_variant	MODIFIER	F5-Thygro-r_ CIC-1n+h-r_ CIC-2n+h-r
chr7	5172099	5172100	.	-	TG	insertion	ZNF890P	ENSG00000159904	ENST00000422060	-1	processed_transcript	3	.	non_coding_transcript_exon_variant	MODIFIER	F5-Thygro-r_ CIC-1n+h-r_ CIC-2n+h-r
chr7	5334472	5334473	rs10623123	-	CT	insertion	SLC29A4	ENSG00000164638	ENST00000396872	1	protein_coding	.	5	intron_variant	MODIFIER	F5-Thygro-r_ CIC-1n+h-r_ CIC-2n+h-r
chr7	15346196	15346197	rs5882493	-	A	insertion	AGMO	ENSG00000187546	ENST00000342526	-1	protein_coding	.	12	intron_variant	MODIFIER	F5-Thygro-r_ CIC-1n+h-r_ CIC-2n+h-r
chr7	16676083	16676083	.	A	-	deletion	ANKMY2	ENSG00000106524	ENST00000306999	-1	protein_coding	.	1	splice_region_variant&intron_variant	LOW	F5-Thygro-r_ CIC-1n+h-r_ CIC-2n+h-r
chr7	27868484	27868484	.	A	-	deletion	TAX1BP1	ENSG00000106052	ENST00000396319	1	protein_coding	17	.	3_prime_UTR_variant	MODIFIER	F5-Thygro-r_ CIC-1n+h-r_ CIC-2n+h-r
chr7	65426055	65426055	.	A	-	deletion	GUSB	ENSG00000169919	ENST00000304895	-1	protein_coding	.	11	splice_region_variant&intron_variant	LOW	F5-Thygro-r_ CIC-1n+h-r_ CIC-2n+h-r
chr7	72664015	72664016	rs202030378	-	G	insertion	GTF2IRD2P1	ENSG00000214544	ENST00000425256	-1	processed_transcript	11	.	non_coding_transcript_exon_variant	MODIFIER	F5-Thygro-r_ CIC-1n+h-r_ CIC-2n+h-r
chr7	99687973	99687973	rs376860735	A	-	deletion	COPS6	ENSG00000168090	ENST00000303904	1	protein_coding	.	3	intron_variant	MODIFIER	F5-Thygro-r_ CIC-1n+h-r_ CIC-2n+h-r
chr7	108524444	108524445	rs11397223	-	AAA	insertion	C7orf66	ENSG00000205174	ENST00000379007	-1	protein_coding	.	1	intron_variant	MODIFIER	F5-Thygro-r_ CIC-1n+h-r_ CIC-2n+h-r
chr7	143085758	143085759	.	-	GGGCTGTGCT	insertion	ZYX	ENSG00000159840	ENST00000322764	1	protein_coding	.	7	splice_region_variant&intron_variant	LOW	F5-Thygro-r_ CIC-1n+h-r_ CIC-2n+h-r
chr7	144228296	144228296	.	A	-	sequence_alteration	TPK1	ENSG00000196511	ENST00000360057	-1	protein_coding	.	8	intron_variant	MODIFIER	F5-Thygro-r_ CIC-1n+h-r_ CIC-2n+h-r
chr7	144228296	144228297	.	-	A	sequence_alteration	TPK1	ENSG00000196511	ENST00000360057	-1	protein_coding	.	8	intron_variant	MODIFIER	F5-Thygro-r_ CIC-1n+h-r_ CIC-2n+h-r
chr8	21862431	21862432	.	AA	-	sequence_alteration	XPO7	ENSG00000130227	ENST00000252512	1	protein_coding	.	27	intron_variant	MODIFIER	F5-Thygro-r_ CIC-1n+h-r_ CIC-2n+h-r
chr8	21862432	21862432	.	A	-	sequence_alteration	XPO7	ENSG00000130227	ENST00000252512	1	protein_coding	.	27	intron_variant	MODIFIER	F5-Thygro-r_ CIC-1n+h-r_ CIC-2n+h-r
chr8	30569609	30569610	.	-	A	insertion	GSR	ENSG00000104687	ENST00000221130	-1	protein_coding	.	1	splice_region_variant&intron_variant	LOW	F5-Thygro-r_ CIC-1n+h-r_ CIC-2n+h-r
chr8	40666095	40666095	.	A	-	deletion	ZMAT4	ENSG00000165061	ENST00000297737	-1	protein_coding	.	2	intron_variant	MODIFIER	F5-Thygro-r_ CIC-1n+h-r_ CIC-2n+h-r
chr8	41132852	41132853	rs200845610	AA	-	deletion	SFRP1	ENSG00000104332	ENST00000220772	-1	protein_coding	.	2	intron_variant	MODIFIER	F5-Thygro-r_ CIC-1n+h-r_ CIC-2n+h-r
chr8	56015584	56015584	.	C	-	deletion	XKR4	ENSG00000206579	ENST00000327381	1	protein_coding	1	.	frameshift_variant	HIGH	F5-Thygro-r_ CIC-1n+h-r_ CIC-2n+h-r
chr8	110376876	110376876	rs71887760	T	-	deletion	PKHD1L1	ENSG00000205038	ENST00000378402	1	protein_coding	.	2	intron_variant	MODIFIER	F5-Thygro-r_ CIC-1n+h-r_ CIC-2n+h-r
chr8	121455559	121455559	.	A	-	deletion	MRPL13	ENSG00000172172	ENST00000306185	-1	protein_coding	.	1	intron_variant	MODIFIER	F5-Thygro-r_ CIC-1n+h-r_ CIC-2n+h-r
chr9	2820201	2820202	.	-	A	insertion	KIAA0020	ENSG00000080608	ENST00000397885	-1	protein_coding	.	12	intron_variant	MODIFIER	F5-Thygro-r_ CIC-1n+h-r_ CIC-2n+h-r
chr9	12775861	12775862	rs139315731	-	GGCGGCGGC	insertion	LURAP1L	ENSG00000153714	ENST00000319264	1	protein_coding	1	.	inframe_insertion	MODERATE	F5-Thygro-r_ CIC-1n+h-r_ CIC-2n+h-r
chr9	19086619	19086619	rs372363190	A	-	deletion	HAUS6	ENSG00000147874	ENST00000380502	-1	protein_coding	.	7	intron_variant	MODIFIER	F5-Thygro-r_ CIC-1n+h-r_ CIC-2n+h-r
chr9	84545117	84545122	.	TTTTTT	-	deletion	SPATA31D4	ENSG00000189357	ENST00000341875	1	processed_transcript	.	3	intron_variant&non_coding_transcript_variant	MODIFIER	F5-Thygro-r_ CIC-1n+h-r_ CIC-2n+h-r
chr9	90316636	90316636	rs59185381	T	-	deletion	DAPK1	ENSG00000196730	ENST00000408954	1	protein_coding	.	24	intron_variant	MODIFIER	F5-Thygro-r_ CIC-1n+h-r_ CIC-2n+h-r
chr9	91653258	91653258	rs11352525	A	-	deletion	SHC3	ENSG00000148082	ENST00000375835	-1	protein_coding	.	10	intron_variant	MODIFIER	F5-Thygro-r_ CIC-1n+h-r_ CIC-2n+h-r
chr9	100854066	100854067	rs10623512	-	AAAT	insertion	TRIM14	ENSG00000106785	ENST00000341469	-1	protein_coding	.	5	intron_variant	MODIFIER	F5-Thygro-r_ CIC-1n+h-r_ CIC-2n+h-r
chr9	116764833	116764839	rs148995274	TTTGCAC	-	deletion	ZNF618	ENSG00000157657	ENST00000288466	1	protein_coding	.	4	intron_variant	MODIFIER	F5-Thygro-r_ CIC-1n+h-r_ CIC-2n+h-r
chr9	137676796	137676797	.	-	TGT	insertion	COL5A1	ENSG00000130635	ENST00000371817	1	protein_coding	.	29	intron_variant	MODIFIER	F5-Thygro-r_ CIC-1n+h-r_ CIC-2n+h-r
chr10	3214996	3214996	rs34460808	C	-	deletion	PITRM1	ENSG00000107959	ENST00000380989	-1	protein_coding	1	.	5_prime_UTR_variant	MODIFIER	F5-Thygro-r_ CIC-1n+h-r_ CIC-2n+h-r
chr10	4877814	4877815	rs150127444	-	TTTTG	insertion	AKR1E2	ENSG00000165568	ENST00000298375	1	protein_coding	.	3	intron_variant	MODIFIER	F5-Thygro-r_ CIC-1n+h-r_ CIC-2n+h-r
chr10	13735685	13735686	.	-	TTT	insertion	FRMD4A	ENSG00000151474	ENST00000357447	-1	protein_coding	.	15	intron_variant	MODIFIER	F5-Thygro-r_ CIC-1n+h-r_ CIC-2n+h-r
chr10	27702256	27702257	rs112067123	-	C	insertion	PTCHD3	ENSG00000182077	ENST00000438700	-1	protein_coding	1	.	frameshift_variant	HIGH	F5-Thygro-r_ CIC-1n+h-r_ CIC-2n+h-r
chr10	44788267	44788267	rs200251670	C	-	deletion	RP11-20J15.3	ENSG00000229116	ENST00000452578	-1	antisense	.	1	intron_variant&non_coding_transcript_variant	MODIFIER	F5-Thygro-r_ CIC-1n+h-r_ CIC-2n+h-r
chr10	60120682	60120682	rs72051070	A	-	deletion	UBE2D1	ENSG00000072401	ENST00000373910	1	protein_coding	.	1	intron_variant	MODIFIER	F5-Thygro-r_ CIC-1n+h-r_ CIC-2n+h-r
chr10	73583573	73583574	rs56911723	-	A	insertion	PSAP	ENSG00000197746	ENST00000394936	-1	protein_coding	.	7	intron_variant	MODIFIER	F5-Thygro-r_ CIC-1n+h-r_ CIC-2n+h-r
chr10	95549836	95549837	rs368174638	-	TT	insertion	LGI1	ENSG00000108231	ENST00000371418	1	protein_coding	.	4	intron_variant	MODIFIER	F5-Thygro-r_ CIC-1n+h-r_ CIC-2n+h-r
chr10	128836113	128836114	.	TT	-	sequence_alteration	DOCK1	ENSG00000150760	ENST00000280333	1	protein_coding	.	19	intron_variant	MODIFIER	F5-Thygro-r_ CIC-1n+h-r_ CIC-2n+h-r
chr10	128836114	128836114	.	T	-	sequence_alteration	DOCK1	ENSG00000150760	ENST00000280333	1	protein_coding	.	19	intron_variant	MODIFIER	F5-Thygro-r_ CIC-1n+h-r_ CIC-2n+h-r
chr11	758928	758928	rs34225557	T	-	deletion	TALDO1	ENSG00000177156	ENST00000319006	1	protein_coding	.	2	intron_variant	MODIFIER	F5-Thygro-r_ CIC-1n+h-r_ CIC-2n+h-r
chr11	1481691	1481694	.	CTTT	-	deletion	BRSK2	ENSG00000174672	ENST00000382179	1	protein_coding	.	19	intron_variant	MODIFIER	F5-Thygro-r_ CIC-1n+h-r_ CIC-2n+h-r
chr11	13032680	13032681	rs10603579	GG	-	deletion	RASSF10	ENSG00000189431	ENST00000340901	1	processed_pseudogene	.	.	downstream_gene_variant	MODIFIER	F5-Thygro-r_ CIC-1n+h-r_ CIC-2n+h-r
chr11	13032686	13032687	rs11399899	-	C	insertion	RASSF10	ENSG00000189431	ENST00000340901	1	processed_pseudogene	.	.	downstream_gene_variant	MODIFIER	F5-Thygro-r_ CIC-1n+h-r_ CIC-2n+h-r
chr11	43334038	43334038	rs55886076	G	-	deletion	API5	ENSG00000166181	ENST00000531273	1	protein_coding	.	1	intron_variant	MODIFIER	F5-Thygro-r_ CIC-1n+h-r_ CIC-2n+h-r
chr11	46332811	46332812	rs149913359	-	C	insertion	CREB3L1	ENSG00000157613	ENST00000529193	1	protein_coding	.	5	intron_variant	MODIFIER	F5-Thygro-r_ CIC-1n+h-r_ CIC-2n+h-r
chr11	47187072	47187072	rs377653037	A	-	deletion	ARFGAP2	ENSG00000149182	ENST00000524782	-1	protein_coding	.	15	intron_variant	MODIFIER	F5-Thygro-r_ CIC-1n+h-r_ CIC-2n+h-r
chr11	60658057	60658058	rs11426757	-	A	insertion	PRPF19	ENSG00000110107	ENST00000227524	-1	protein_coding	.	.	downstream_gene_variant	MODIFIER	F5-Thygro-r_ CIC-1n+h-r_ CIC-2n+h-r
chr11	62472548	62472548	.	T	-	deletion	BSCL2	ENSG00000168000	ENST00000433053	-1	protein_coding	.	3	intron_variant	MODIFIER	F5-Thygro-r_ CIC-1n+h-r_ CIC-2n+h-r
chr11	64975386	64975390	rs148440907	AAAAG	-	deletion	CAPN1	ENSG00000014216	ENST00000527323	1	protein_coding	.	13	intron_variant	MODIFIER	F5-Thygro-r_ CIC-1n+h-r_ CIC-2n+h-r
chr11	67786064	67786065	rs11433668	-	C	insertion	ALDH3B1	ENSG00000006534	ENST00000539229	1	protein_coding	3	.	frameshift_variant&splice_region_variant	HIGH	F5-Thygro-r_ CIC-1n+h-r_ CIC-2n+h-r
chr11	70016247	70016248	rs35843284	-	G	insertion	ANO1	ENSG00000131620	ENST00000355303	1	protein_coding	.	21	intron_variant	MODIFIER	F5-Thygro-r_ CIC-1n+h-r_ CIC-2n+h-r
chr11	76886541	76886542	rs112571133	-	G	insertion	MYO7A	ENSG00000137474	ENST00000409709	1	protein_coding	.	18	intron_variant	MODIFIER	F5-Thygro-r_ CIC-1n+h-r_ CIC-2n+h-r
chr11	89914895	89914896	.	AA	-	deletion	NAALAD2	ENSG00000077616	ENST00000534061	1	protein_coding	.	17	intron_variant	MODIFIER	F5-Thygro-r_ CIC-1n+h-r_ CIC-2n+h-r
chr11	107652395	107652395	rs11381266	T	-	deletion	AP001024.1	ENSG00000214305	ENST00000398067	1	protein_coding	.	.	downstream_gene_variant	MODIFIER	F5-Thygro-r_ CIC-1n+h-r_ CIC-2n+h-r
chr11	108014685	108014685	rs374107553	C	-	deletion	ACAT1	ENSG00000075239	ENST00000265838	1	protein_coding	.	9	intron_variant	MODIFIER	F5-Thygro-r_ CIC-1n+h-r_ CIC-2n+h-r
chr11	111742146	111742146	rs10708475	G	-	deletion	ALG9	ENSG00000258529	ENST00000524880	-1	nonsense_mediated_decay	5	.	frameshift_variant&NMD_transcript_variant	HIGH	F5-Thygro-r_ CIC-1n+h-r_ CIC-2n+h-r
chr11	112832276	112832277	rs145493999	-	G	insertion	NCAM1	ENSG00000149294	ENST00000524665	1	protein_coding	1	.	frameshift_variant	HIGH	F5-Thygro-r_ CIC-1n+h-r_ CIC-2n+h-r
chr11	117974091	117974092	rs10652314	-	TTTGTTTGTTTG	insertion	TMPRSS4	ENSG00000137648	ENST00000437212	1	protein_coding	.	4	intron_variant	MODIFIER	F5-Thygro-r_ CIC-1n+h-r_ CIC-2n+h-r
chr11	119061042	119061043	.	-	G	insertion	CCDC153	ENSG00000248712	ENST00000503566	-1	protein_coding	6	.	frameshift_variant	HIGH	F5-Thygro-r_ CIC-1n+h-r_ CIC-2n+h-r
chr11	122928934	122928935	rs71057327	-	AAA	insertion	HSPA8	ENSG00000109971	ENST00000534624	-1	protein_coding	.	8	intron_variant	MODIFIER	F5-Thygro-r_ CIC-1n+h-r_ CIC-2n+h-r
chr11	122932040	122932041	rs144664941	-	A	insertion	HSPA8	ENSG00000109971	ENST00000534624	-1	protein_coding	.	1	splice_region_variant&intron_variant	LOW	F5-Thygro-r_ CIC-1n+h-r_ CIC-2n+h-r
chr11	124856609	124856610	.	GT	-	deletion	CCDC15	ENSG00000149548	ENST00000344762	1	protein_coding	.	6	intron_variant	MODIFIER	F5-Thygro-r_ CIC-1n+h-r_ CIC-2n+h-r
chr12	6955858	6955865	rs370145261	CACACACC	-	deletion	GNB3	ENSG00000111664	ENST00000229264	1	protein_coding	.	10	intron_variant	MODIFIER	F5-Thygro-r_ CIC-1n+h-r_ CIC-2n+h-r
chr12	6955865	6955866	rs138991440	-	CACA	insertion	GNB3	ENSG00000111664	ENST00000229264	1	protein_coding	.	10	intron_variant	MODIFIER	F5-Thygro-r_ CIC-1n+h-r_ CIC-2n+h-r
chr12	8757522	8757523	rs5796316	-	A	insertion	AICDA	ENSG00000111732	ENST00000229335	-1	protein_coding	.	3	splice_region_variant&intron_variant	LOW	F5-Thygro-r_ CIC-1n+h-r_ CIC-2n+h-r
chr12	10245159	10245159	rs11347002	A	-	deletion	CLEC1A	ENSG00000150048	ENST00000315330	-1	protein_coding	.	1	intron_variant	MODIFIER	F5-Thygro-r_ CIC-1n+h-r_ CIC-2n+h-r
chr12	22440423	22440424	.	AA	-	deletion	ST8SIA1	ENSG00000111728	ENST00000396037	-1	protein_coding	.	1	intron_variant	MODIFIER	F5-Thygro-r_ CIC-1n+h-r_ CIC-2n+h-r
chr12	50188523	50188524	rs199927255	CT	-	deletion	NCKAP5L	ENSG00000167566	ENST00000335999	-1	protein_coding	.	8	intron_variant	MODIFIER	F5-Thygro-r_ CIC-1n+h-r_ CIC-2n+h-r
chr12	57882765	57882765	.	T	-	deletion	MARS	ENSG00000166986	ENST00000262027	1	protein_coding	.	1	intron_variant	MODIFIER	F5-Thygro-r_ CIC-1n+h-r_ CIC-2n+h-r
chr12	57884563	57884564	.	-	T	insertion	MARS	ENSG00000166986	ENST00000262027	1	protein_coding	.	7	intron_variant	MODIFIER	F5-Thygro-r_ CIC-1n+h-r_ CIC-2n+h-r
chr12	102079590	102079590	.	A	-	deletion	MYBPC1	ENSG00000196091	ENST00000452455	1	protein_coding	30	.	3_prime_UTR_variant	MODIFIER	F5-Thygro-r_ CIC-1n+h-r_ CIC-2n+h-r
chr12	108956526	108956527	rs60547936	-	G	insertion	ISCU	ENSG00000136003	ENST00000311893	1	protein_coding	.	1	intron_variant	MODIFIER	F5-Thygro-r_ CIC-1n+h-r_ CIC-2n+h-r
chr12	121880885	121880886	rs3842645	-	G	insertion	KDM2B	ENSG00000089094	ENST00000377071	-1	protein_coding	.	17	intron_variant	MODIFIER	F5-Thygro-r_ CIC-1n+h-r_ CIC-2n+h-r
chr13	23251017	23251017	rs35856253	T	-	deletion	.	.	.	.	.	.	.	intergenic_variant	MODIFIER	F5-Thygro-r_ CIC-1n+h-r_ CIC-2n+h-r
chr13	25671804	25671806	rs150143049	GCT	-	deletion	PABPC3	ENSG00000151846	ENST00000281589	1	protein_coding	1	.	inframe_deletion	MODERATE	F5-Thygro-r_ CIC-1n+h-r_ CIC-2n+h-r
chr13	46148943	46148944	.	-	G	insertion	FAM194B	ENSG00000165837	ENST00000298738	-1	protein_coding	.	8	intron_variant	MODIFIER	F5-Thygro-r_ CIC-1n+h-r_ CIC-2n+h-r
chr13	46148943	46148944	.	-	GG	insertion	FAM194B	ENSG00000165837	ENST00000298738	-1	protein_coding	.	8	intron_variant	MODIFIER	F5-Thygro-r_ CIC-1n+h-r_ CIC-2n+h-r
chr13	100638090	100638091	rs34544768	-	T	insertion	ZIC2	ENSG00000043355	ENST00000376335	1	protein_coding	3	.	3_prime_UTR_variant	MODIFIER	F5-Thygro-r_ CIC-1n+h-r_ CIC-2n+h-r
chr13	113201847	113201861	.	CGTGCATGGGAAAGT	-	deletion	TUBGCP3	ENSG00000126216	ENST00000261965	-1	protein_coding	.	10	intron_variant	MODIFIER	F5-Thygro-r_ CIC-1n+h-r_ CIC-2n+h-r
chr14	31191668	31191669	rs5807596	-	T	insertion	SCFD1	ENSG00000092108	ENST00000458591	1	protein_coding	.	22	intron_variant	MODIFIER	F5-Thygro-r_ CIC-1n+h-r_ CIC-2n+h-r
chr14	35515607	35515608	rs4007475	GG	-	deletion	FAM177A1	ENSG00000151327	ENST00000280987	1	protein_coding	.	.	upstream_gene_variant	MODIFIER	F5-Thygro-r_ CIC-1n+h-r_ CIC-2n+h-r
chr14	95109939	95109940	rs112759068	-	TGCTC	insertion	SERPINA13P	ENSG00000187483	ENST00000469935	1	processed_transcript	3	.	non_coding_transcript_exon_variant	MODIFIER	F5-Thygro-r_ CIC-1n+h-r_ CIC-2n+h-r
chr14	96009678	96009679	rs3071412	-	A	insertion	GLRX5	ENSG00000182512	ENST00000331334	1	protein_coding	.	1	intron_variant	MODIFIER	F5-Thygro-r_ CIC-1n+h-r_ CIC-2n+h-r
chr14	105055119	105055127	rs111285011	GACGGGCAG	-	deletion	C14orf180	ENSG00000184601	ENST00000557649	1	protein_coding	5	.	stop_retained_variant&3_prime_UTR_variant	LOW	F5-Thygro-r_ CIC-1n+h-r_ CIC-2n+h-r
chr15	23606317	23606317	rs149891156	T	-	deletion	GOLGA8S	ENSG00000261739	ENST00000562295	1	protein_coding	.	11	intron_variant	MODIFIER	F5-Thygro-r_ CIC-1n+h-r_ CIC-2n+h-r
chr15	23685004	23685005	rs34879341	-	CAT	insertion	GOLGA6L2	ENSG00000174450	ENST00000567107	-1	protein_coding	8	.	inframe_insertion	MODERATE	F5-Thygro-r_ CIC-1n+h-r_ CIC-2n+h-r
chr15	40312923	40312923	rs57323541	T	-	deletion	EIF2AK4	ENSG00000128829	ENST00000263791	1	protein_coding	.	30	intron_variant	MODIFIER	F5-Thygro-r_ CIC-1n+h-r_ CIC-2n+h-r
chr15	48764656	48764656	rs67860867	A	-	deletion	FBN1	ENSG00000166147	ENST00000316623	-1	protein_coding	.	35	intron_variant	MODIFIER	F5-Thygro-r_ CIC-1n+h-r_ CIC-2n+h-r
chr15	65209718	65209719	rs34503100	-	TGTC	insertion	ANKDD1A	ENSG00000166839	ENST00000380230	1	protein_coding	.	3	splice_region_variant&intron_variant	LOW	F5-Thygro-r_ CIC-1n+h-r_ CIC-2n+h-r
chr15	65947046	65947046	.	T	-	deletion	SLC24A1	ENSG00000074621	ENST00000261892	1	protein_coding	10	.	3_prime_UTR_variant	MODIFIER	F5-Thygro-r_ CIC-1n+h-r_ CIC-2n+h-r
chr15	66011662	66011663	.	-	T	insertion	MIR4511	ENSG00000264737	ENST00000582784	-1	miRNA	1	.	non_coding_transcript_exon_variant	MODIFIER	F5-Thygro-r_ CIC-1n+h-r_ CIC-2n+h-r
chr15	70388450	70388450	rs71149952	G	-	deletion	TLE3	ENSG00000140332	ENST00000558939	-1	protein_coding	.	2	intron_variant	MODIFIER	F5-Thygro-r_ CIC-1n+h-r_ CIC-2n+h-r
chr16	3077711	3077712	.	TT	-	sequence_alteration	THOC6	ENSG00000131652	ENST00000326266	1	protein_coding	13	.	3_prime_UTR_variant	MODIFIER	F5-Thygro-r_ CIC-1n+h-r_ CIC-2n+h-r
chr16	3077712	3077712	.	T	-	sequence_alteration	THOC6	ENSG00000131652	ENST00000326266	1	protein_coding	13	.	3_prime_UTR_variant	MODIFIER	F5-Thygro-r_ CIC-1n+h-r_ CIC-2n+h-r
chr16	3294155	3294155	rs3974658	T	-	deletion	MEFV	ENSG00000103313	ENST00000219596	-1	protein_coding	.	8	intron_variant	MODIFIER	F5-Thygro-r_ CIC-1n+h-r_ CIC-2n+h-r
chr16	5077396	5077402	rs59131700	GGGAGGA	-	deletion	NAGPA	ENSG00000103174	ENST00000312251	-1	protein_coding	.	7	intron_variant	MODIFIER	F5-Thygro-r_ CIC-1n+h-r_ CIC-2n+h-r
chr16	11561157	11561157	rs201455865	T	-	deletion	CTD-3088G3.8	ENSG00000188897	ENST00000598234	-1	protein_coding	.	22	intron_variant	MODIFIER	F5-Thygro-r_ CIC-1n+h-r_ CIC-2n+h-r
chr16	21272768	21272769	rs34784464	-	A	insertion	CRYM	ENSG00000103316	ENST00000219599	-1	protein_coding	.	8	intron_variant	MODIFIER	F5-Thygro-r_ CIC-1n+h-r_ CIC-2n+h-r
chr16	24921854	24921855	rs201159355	-	T	insertion	SLC5A11	ENSG00000158865	ENST00000347898	1	protein_coding	.	15	intron_variant	MODIFIER	F5-Thygro-r_ CIC-1n+h-r_ CIC-2n+h-r
chr16	50367633	50367634	rs56370009	-	A	insertion	BRD7	ENSG00000166164	ENST00000394689	-1	protein_coding	.	7	intron_variant	MODIFIER	F5-Thygro-r_ CIC-1n+h-r_ CIC-2n+h-r
chr16	56718015	56718016	rs58042379	-	T	insertion	MT1X	ENSG00000187193	ENST00000394485	1	protein_coding	3	.	3_prime_UTR_variant	MODIFIER	F5-Thygro-r_ CIC-1n+h-r_ CIC-2n+h-r
chr16	75703213	75703214	rs199883674	-	A	insertion	TERF2IP	ENSG00000166848	ENST00000564671	1	protein_coding	.	1	intron_variant	MODIFIER	F5-Thygro-r_ CIC-1n+h-r_ CIC-2n+h-r
chr16	81066160	81066160	.	T	-	deletion	CENPN	ENSG00000166451	ENST00000393335	1	protein_coding	.	10	intron_variant	MODIFIER	F5-Thygro-r_ CIC-1n+h-r_ CIC-2n+h-r
chr16	84270565	84270566	rs199778793	-	CCAGCTCCT	insertion	KCNG4	ENSG00000168418	ENST00000308251	-1	protein_coding	2	.	inframe_insertion	MODERATE	F5-Thygro-r_ CIC-1n+h-r_ CIC-2n+h-r
chr16	89778932	89778933	rs143123169	-	G	insertion	VPS9D1	ENSG00000075399	ENST00000389386	-1	protein_coding	.	5	splice_region_variant&intron_variant	LOW	F5-Thygro-r_ CIC-1n+h-r_ CIC-2n+h-r
chr17	683982	683982	.	A	-	deletion	GLOD4	ENSG00000167699	ENST00000301329	-1	protein_coding	.	1	intron_variant	MODIFIER	F5-Thygro-r_ CIC-1n+h-r_ CIC-2n+h-r
chr17	7080111	7080112	.	-	CACACACA	insertion	ASGR1	ENSG00000141505	ENST00000269299	-1	protein_coding	.	5	intron_variant	MODIFIER	F5-Thygro-r_ CIC-1n+h-r_ CIC-2n+h-r
chr17	7094783	7094784	rs112846923	-	A	insertion	DLG4	ENSG00000132535	ENST00000399510	-1	protein_coding	.	20	intron_variant	MODIFIER	F5-Thygro-r_ CIC-1n+h-r_ CIC-2n+h-r
chr17	15516141	15516142	rs201587051	-	A	insertion	CDRT1	ENSG00000241322	ENST00000395906	-1	protein_coding	.	4	splice_region_variant&intron_variant	LOW	F5-Thygro-r_ CIC-1n+h-r_ CIC-2n+h-r
chr17	15690211	15690211	rs376068178	C	-	deletion	MEIS3P1	ENSG00000179277	ENST00000495167	1	processed_pseudogene	1	.	non_coding_transcript_exon_variant	MODIFIER	F5-Thygro-r_ CIC-1n+h-r_ CIC-2n+h-r
chr17	17039562	17039564	rs113250356	CAG	-	deletion	MPRIP	ENSG00000133030	ENST00000395811	1	protein_coding	6	.	inframe_deletion	MODERATE	F5-Thygro-r_ CIC-1n+h-r_ CIC-2n+h-r
chr17	18498497	18498498	rs59933375	-	A	insertion	CCDC144B	ENSG00000154874	ENST00000285176	-1	transcribed_unprocessed_pseudogene	.	6	splice_region_variant&intron_variant&non_coding_transcript_variant	LOW	F5-Thygro-r_ CIC-1n+h-r_ CIC-2n+h-r
chr17	26669245	26669246	rs5819838	-	G	insertion	TNFAIP1	ENSG00000109079	ENST00000226225	1	protein_coding	.	5	intron_variant	MODIFIER	F5-Thygro-r_ CIC-1n+h-r_ CIC-2n+h-r
chr17	26816365	26816366	rs11443311	-	C	insertion	SLC13A2	ENSG00000007216	ENST00000444914	1	protein_coding	.	2	splice_region_variant&intron_variant	LOW	F5-Thygro-r_ CIC-1n+h-r_ CIC-2n+h-r
chr17	28011502	28011502	rs11307211	A	-	deletion	SSH2	ENSG00000141298	ENST00000269033	-1	protein_coding	.	5	intron_variant	MODIFIER	F5-Thygro-r_ CIC-1n+h-r_ CIC-2n+h-r
chr17	36357281	36357281	rs149632022	A	-	deletion	TBC1D3	ENSG00000197681	ENST00000537432	-1	protein_coding	.	1	intron_variant	MODIFIER	F5-Thygro-r_ CIC-1n+h-r_ CIC-2n+h-r
chr17	38153714	38153715	rs10671123	-	GA	insertion	PSMD3	ENSG00000108344	ENST00000264639	1	protein_coding	.	11	intron_variant	MODIFIER	F5-Thygro-r_ CIC-1n+h-r_ CIC-2n+h-r
chr17	39471753	39471767	rs72106118	GCCCCCGCAGCCAGA	-	deletion	KRTAP17-1	ENSG00000186860	ENST00000334202	-1	protein_coding	1	.	inframe_deletion	MODERATE	F5-Thygro-r_ CIC-1n+h-r_ CIC-2n+h-r
chr17	41121208	41121211	rs373590793	GGGC	-	deletion	PTGES3L	ENSG00000267060	ENST00000409446	-1	protein_coding	.	5	splice_region_variant&intron_variant	LOW	F5-Thygro-r_ CIC-1n+h-r_ CIC-2n+h-r
chr17	53042024	53042024	rs56131849	A	-	deletion	COX11	ENSG00000166260	ENST00000299335	-1	protein_coding	.	2	intron_variant	MODIFIER	F5-Thygro-r_ CIC-1n+h-r_ CIC-2n+h-r
chr17	61904338	61904351	rs141581810	CCACTTCCAGTTTC	-	deletion	FTSJ3	ENSG00000108592	ENST00000427159	-1	protein_coding	.	1	intron_variant	MODIFIER	F5-Thygro-r_ CIC-1n+h-r_ CIC-2n+h-r
chr17	62021270	62021271	rs58627885	-	C	insertion	SCN4A	ENSG00000007314	ENST00000435607	-1	protein_coding	.	21	intron_variant	MODIFIER	F5-Thygro-r_ CIC-1n+h-r_ CIC-2n+h-r
chr17	62924892	62924913	.	TAGGATTTCAAGTTTCCAATGT	-	deletion	RP11-583F2.1	ENSG00000264057	ENST00000585187	1	processed_transcript	.	1	intron_variant&non_coding_transcript_variant	MODIFIER	F5-Thygro-r_ CIC-1n+h-r_ CIC-2n+h-r
chr17	65955758	65955759	rs139709271	-	CCTCCAGCC	insertion	BPTF	ENSG00000171634	ENST00000306378	1	protein_coding	24	.	inframe_insertion	MODERATE	F5-Thygro-r_ CIC-1n+h-r_ CIC-2n+h-r
chr17	72211846	72211846	rs142191918	T	-	deletion	TTYH2	ENSG00000141540	ENST00000269346	1	protein_coding	.	1	intron_variant	MODIFIER	F5-Thygro-r_ CIC-1n+h-r_ CIC-2n+h-r
chr17	72345941	72345941	rs35461410	T	-	deletion	KIF19	ENSG00000196169	ENST00000389916	1	protein_coding	.	10	intron_variant	MODIFIER	F5-Thygro-r_ CIC-1n+h-r_ CIC-2n+h-r
chr18	8244282	8244283	rs60751184	-	A	insertion	PTPRM	ENSG00000173482	ENST00000580170	1	protein_coding	.	15	intron_variant	MODIFIER	F5-Thygro-r_ CIC-1n+h-r_ CIC-2n+h-r
chr18	24918476	24918477	.	-	A	insertion	RP11-739N10.1	ENSG00000264151	ENST00000580699	-1	lincRNA	.	2	intron_variant&non_coding_transcript_variant	MODIFIER	F5-Thygro-r_ CIC-1n+h-r_ CIC-2n+h-r
chr18	28739495	28739496	rs35550730	-	A	insertion	DSC1	ENSG00000134765	ENST00000257198	-1	protein_coding	.	1	splice_region_variant&intron_variant	LOW	F5-Thygro-r_ CIC-1n+h-r_ CIC-2n+h-r
chr18	55685891	55685892	rs36086052	-	A	insertion	HMGN1P30	ENSG00000235028	ENST00000446244	-1	processed_pseudogene	.	.	downstream_gene_variant	MODIFIER	F5-Thygro-r_ CIC-1n+h-r_ CIC-2n+h-r
chr18	74528623	74528623	.	T	-	deletion	RP11-162A12.2	ENSG00000264278	ENST00000585258	-1	protein_coding	.	2	intron_variant	MODIFIER	F5-Thygro-r_ CIC-1n+h-r_ CIC-2n+h-r
chr19	633529	633530	rs57880842	-	GCGCCGCCGCCGCCGCCGCCGCC	insertion	POLRMT	ENSG00000099821	ENST00000588649	-1	protein_coding	1	.	5_prime_UTR_variant	MODIFIER	F5-Thygro-r_ CIC-1n+h-r_ CIC-2n+h-r
chr19	824947	824947	rs150348031	A	-	deletion	AZU1	ENSG00000172232	ENST00000233997	1	protein_coding	.	.	upstream_gene_variant	MODIFIER	F5-Thygro-r_ CIC-1n+h-r_ CIC-2n+h-r
chr19	3381646	3381646	rs67426967	C	-	deletion	NFIC	ENSG00000141905	ENST00000443272	1	protein_coding	.	1	intron_variant	MODIFIER	F5-Thygro-r_ CIC-1n+h-r_ CIC-2n+h-r
chr19	3985315	3985325	.	GCGTAGGCCCC	-	deletion	EEF2	ENSG00000167658	ENST00000309311	-1	protein_coding	.	1	intron_variant	MODIFIER	F5-Thygro-r_ CIC-1n+h-r_ CIC-2n+h-r
chr19	4817288	4817289	rs11466722	-	AGG	insertion	TICAM1	ENSG00000127666	ENST00000248244	-1	protein_coding	2	.	inframe_insertion	MODERATE	F5-Thygro-r_ CIC-1n+h-r_ CIC-2n+h-r
chr19	5908652	5908653	rs10682358	-	ATA	insertion	VMAC	ENSG00000187650	ENST00000339485	1	protein_coding	.	1	intron_variant	MODIFIER	F5-Thygro-r_ CIC-1n+h-r_ CIC-2n+h-r
chr19	6921713	6921714	rs34941944	-	T	insertion	EMR1	ENSG00000174837	ENST00000312053	1	protein_coding	.	13	intron_variant	MODIFIER	F5-Thygro-r_ CIC-1n+h-r_ CIC-2n+h-r
chr19	8604969	8604969	rs150279394	T	-	deletion	MYO1F	ENSG00000142347	ENST00000338257	-1	protein_coding	.	15	intron_variant	MODIFIER	F5-Thygro-r_ CIC-1n+h-r_ CIC-2n+h-r
chr19	9012905	9012906	.	-	G	insertion	MUC16	ENSG00000181143	ENST00000397910	-1	protein_coding	.	33	splice_region_variant&intron_variant	LOW	F5-Thygro-r_ CIC-1n+h-r_ CIC-2n+h-r
chr19	9012911	9012911	.	T	-	deletion	MUC16	ENSG00000181143	ENST00000397910	-1	protein_coding	.	33	intron_variant	MODIFIER	F5-Thygro-r_ CIC-1n+h-r_ CIC-2n+h-r
chr19	19308822	19308822	rs368350482	A	-	deletion	RFXANK	ENSG00000064490	ENST00000303088	1	protein_coding	.	6	intron_variant	MODIFIER	F5-Thygro-r_ CIC-1n+h-r_ CIC-2n+h-r
chr19	35609973	35609975	rs10543115	GAC	-	deletion	FXYD3	ENSG00000089356	ENST00000604255	1	protein_coding	.	2	intron_variant	MODIFIER	F5-Thygro-r_ CIC-1n+h-r_ CIC-2n+h-r
chr19	36145410	36145410	rs377609041	A	-	deletion	COX6B1	ENSG00000126267	ENST00000246554	1	protein_coding	.	2	intron_variant	MODIFIER	F5-Thygro-r_ CIC-1n+h-r_ CIC-2n+h-r
chr19	45147577	45147577	rs5828212	G	-	deletion	PVR	ENSG00000073008	ENST00000425690	1	protein_coding	.	1	intron_variant	MODIFIER	F5-Thygro-r_ CIC-1n+h-r_ CIC-2n+h-r
chr19	47933190	47933191	rs142312177	-	G	insertion	SLC8A2	ENSG00000118160	ENST00000236877	-1	protein_coding	10	.	3_prime_UTR_variant	MODIFIER	F5-Thygro-r_ CIC-1n+h-r_ CIC-2n+h-r
chr20	33584864	33584865	rs11167251	-	T	insertion	MYH7B	ENSG00000078814	ENST00000262873	1	protein_coding	.	28	intron_variant	MODIFIER	F5-Thygro-r_ CIC-1n+h-r_ CIC-2n+h-r
chr20	48892145	48892145	rs11086306	T	-	deletion	RP11-290F20.3	ENSG00000224397	ENST00000425497	1	lincRNA	.	1	intron_variant&non_coding_transcript_variant	MODIFIER	F5-Thygro-r_ CIC-1n+h-r_ CIC-2n+h-r
chr20	52840743	52840744	rs11472518	-	TTT	insertion	PFDN4	ENSG00000101132	ENST00000371419	1	protein_coding	.	.	downstream_gene_variant	MODIFIER	F5-Thygro-r_ CIC-1n+h-r_ CIC-2n+h-r
chr21	28215837	28215837	rs3838077	C	-	deletion	ADAMTS1	ENSG00000154734	ENST00000284984	-1	protein_coding	.	1	intron_variant	MODIFIER	F5-Thygro-r_ CIC-1n+h-r_ CIC-2n+h-r
chr21	44488755	44488756	rs5844149	-	A	insertion	CBS	ENSG00000160200	ENST00000398165	-1	protein_coding	.	3	intron_variant	MODIFIER	F5-Thygro-r_ CIC-1n+h-r_ CIC-2n+h-r
chr21	46931004	46931005	rs148407279	-	AC	insertion	COL18A1	ENSG00000182871	ENST00000355480	1	protein_coding	.	39	intron_variant	MODIFIER	F5-Thygro-r_ CIC-1n+h-r_ CIC-2n+h-r
chr22	26769465	26769465	.	A	-	deletion	SEZ6L	ENSG00000100095	ENST00000248933	1	protein_coding	.	14	intron_variant	MODIFIER	F5-Thygro-r_ CIC-1n+h-r_ CIC-2n+h-r
chrX	73067240	73067240	.	T	-	deletion	XIST	ENSG00000229807	ENST00000429829	-1	lincRNA	1	.	non_coding_transcript_exon_variant	MODIFIER	F5-Thygro-r_ CIC-1n+h-r_ CIC-2n+h-r
chrX	123654642	123654642	rs112813437	A	-	deletion	TENM1	ENSG00000009694	ENST00000422452	-1	protein_coding	.	17	splice_region_variant&intron_variant	LOW	F5-Thygro-r_ CIC-1n+h-r_ CIC-2n+h-r
chrX	124456213	124456214	.	-	ACAGCA	insertion	RP13-147D17.1	ENSG00000213489	ENST00000394467	-1	processed_pseudogene	.	.	downstream_gene_variant	MODIFIER	F5-Thygro-r_ CIC-1n+h-r_ CIC-2n+h-r
chrX	148615567	148615568	.	-	AGG	insertion	LINC00893	ENSG00000241769	ENST00000609369	-1	antisense	5	.	non_coding_transcript_exon_variant	MODIFIER	F5-Thygro-r_ CIC-1n+h-r_ CIC-2n+h-r
chrX	152823400	152823400	rs371382087	T	-	deletion	ATP2B3	ENSG00000067842	ENST00000263519	1	protein_coding	.	14	intron_variant	MODIFIER	F5-Thygro-r_ CIC-1n+h-r_ CIC-2n+h-r
chr11	108014685	108014685	rs374107553	C	-	sequence_alteration	ACAT1	ENSG00000075239	ENST00000265838	1	protein_coding	.	9	intron_variant	MODIFIER	F5-Thygro-r_ CIC-1n+h-r_ CIC-2n+h-r
chr11	122928934	122928935	.	-	AAA	insertion	HSPA8	ENSG00000109971	ENST00000534624	-1	protein_coding	.	8	intron_variant	MODIFIER	F5-Thygro-r_ CIC-1n+h-r_ CIC-2n+h-r
chr12	22440423	22440424	.	AA	-	sequence_alteration	ST8SIA1	ENSG00000111728	ENST00000396037	-1	protein_coding	.	1	intron_variant	MODIFIER	F5-Thygro-r_ CIC-1n+h-r_ CIC-2n+h-r
chr1	1395401	1395402	.	-	TG	insertion	ATAD3C	ENSG00000215915	ENST00000378785	1	protein_coding	.	9	intron_variant	MODIFIER	F5-Thygro-r_ CIC-2n+h-r
chr1	1395403	1395404	.	AG	-	deletion	ATAD3C	ENSG00000215915	ENST00000378785	1	protein_coding	.	9	intron_variant	MODIFIER	F5-Thygro-r_ CIC-2n+h-r
chr1	6272137	6272137	rs145358377	A	-	deletion	RNF207	ENSG00000158286	ENST00000377939	1	protein_coding	.	13	intron_variant	MODIFIER	F5-Thygro-r_ CIC-2n+h-r
chr1	27875518	27875520	rs111827498	AGG	-	deletion	AHDC1	ENSG00000126705	ENST00000374011	-1	protein_coding	6	.	inframe_deletion	MODERATE	F5-Thygro-r_ CIC-2n+h-r
chr1	65045603	65045603	rs5774708	A	-	deletion	MIR4794	ENSG00000264470	ENST00000582305	1	miRNA	1	.	non_coding_transcript_exon_variant	MODIFIER	F5-Thygro-r_ CIC-2n+h-r
chr1	67672568	67672568	.	T	-	deletion	IL23R	ENSG00000162594	ENST00000347310	1	protein_coding	.	5	intron_variant	MODIFIER	F5-Thygro-r_ CIC-2n+h-r
chr1	70654982	70654982	.	A	-	deletion	LRRC40	ENSG00000066557	ENST00000370952	-1	protein_coding	.	1	intron_variant	MODIFIER	F5-Thygro-r_ CIC-2n+h-r
chr1	75042626	75042627	.	-	A	insertion	C1orf173	ENSG00000178965	ENST00000326665	-1	protein_coding	.	12	splice_region_variant&intron_variant	LOW	F5-Thygro-r_ CIC-2n+h-r
chr1	86435958	86435958	.	A	-	deletion	COL24A1	ENSG00000171502	ENST00000370571	-1	protein_coding	.	21	splice_region_variant&intron_variant	LOW	F5-Thygro-r_ CIC-2n+h-r
chr1	107946325	107946325	rs71897263	A	-	deletion	NTNG1	ENSG00000162631	ENST00000370068	1	protein_coding	.	4	intron_variant	MODIFIER	F5-Thygro-r_ CIC-2n+h-r
chr1	110592049	110592050	.	TT	-	sequence_alteration	STRIP1	ENSG00000143093	ENST00000369795	1	protein_coding	.	16	intron_variant	MODIFIER	F5-Thygro-r_ CIC-2n+h-r
chr1	110592050	110592050	.	T	-	sequence_alteration	STRIP1	ENSG00000143093	ENST00000369795	1	protein_coding	.	16	intron_variant	MODIFIER	F5-Thygro-r_ CIC-2n+h-r
chr1	142826356	142826356	rs144200029	A	-	deletion	ANKRD20A14P	ENSG00000232745	ENST00000457776	1	unprocessed_pseudogene	9	.	non_coding_transcript_exon_variant	MODIFIER	F5-Thygro-r_ CIC-2n+h-r
chr1	197053562	197053562	rs369160994	A	-	deletion	ASPM	ENSG00000066279	ENST00000367409	-1	protein_coding	.	27	splice_region_variant&intron_variant	LOW	F5-Thygro-r_ CIC-2n+h-r
chr1	201387173	201387173	rs11305284	T	-	deletion	TNNI1	ENSG00000159173	ENST00000361379	-1	protein_coding	.	1	intron_variant	MODIFIER	F5-Thygro-r_ CIC-2n+h-r
chr2	55765883	55765883	rs35188812	T	-	deletion	CCDC104	ENSG00000163001	ENST00000349456	1	protein_coding	.	7	intron_variant	MODIFIER	F5-Thygro-r_ CIC-2n+h-r
chr2	68389276	68389277	rs11402583	-	A	insertion	PNO1	ENSG00000115946	ENST00000263657	1	protein_coding	.	3	intron_variant	MODIFIER	F5-Thygro-r_ CIC-2n+h-r
chr2	69043265	69043265	rs67399232	T	-	deletion	ARHGAP25	ENSG00000163219	ENST00000409202	1	protein_coding	.	6	intron_variant	MODIFIER	F5-Thygro-r_ CIC-2n+h-r
chr2	69688728	69688728	rs201581559	T	-	deletion	AAK1	22848	XM_005264206.1	-1	protein_coding	.	.	downstream_gene_variant	MODIFIER	F5-Thygro-r_ CIC-2n+h-r
chr2	85848748	85848749	.	TT	-	sequence_alteration	USP39	ENSG00000168883	ENST00000323701	1	protein_coding	.	3	intron_variant	MODIFIER	F5-Thygro-r_ CIC-2n+h-r
chr2	85848749	85848749	.	T	-	sequence_alteration	USP39	ENSG00000168883	ENST00000323701	1	protein_coding	.	3	intron_variant	MODIFIER	F5-Thygro-r_ CIC-2n+h-r
chr2	96525717	96525718	rs111957693	-	T	insertion	ANKRD36C	400986	XM_001717763.6	-1	protein_coding	81	.	frameshift_variant	HIGH	F5-Thygro-r_ CIC-2n+h-r
chr2	96617039	96617040	.	-	C	insertion	ANKRD36C	ENSG00000174501	ENST00000528268	-1	nonsense_mediated_decay	.	15	intron_variant&NMD_transcript_variant	MODIFIER	F5-Thygro-r_ CIC-2n+h-r
chr2	98128064	98128065	.	-	G	insertion	ANKRD36B	ENSG00000196912	ENST00000258459	-1	transcribed_unprocessed_pseudogene	39	.	non_coding_transcript_exon_variant	MODIFIER	F5-Thygro-r_ CIC-2n+h-r
chr2	111881871	111881871	rs72304848	T	-	deletion	BCL2L11	ENSG00000153094	ENST00000393256	1	protein_coding	.	2	intron_variant	MODIFIER	F5-Thygro-r_ CIC-2n+h-r
chr2	111887687	111887687	.	T	-	deletion	BCL2L11	ENSG00000153094	ENST00000393256	1	protein_coding	.	2	intron_variant	MODIFIER	F5-Thygro-r_ CIC-2n+h-r
chr2	152118338	152118339	rs35240993	-	T	insertion	RBM43	ENSG00000184898	ENST00000331426	-1	protein_coding	1	.	5_prime_UTR_variant	MODIFIER	F5-Thygro-r_ CIC-2n+h-r
chr2	173782976	173782976	rs11332643	T	-	deletion	RAPGEF4	ENSG00000091428	ENST00000397081	1	protein_coding	.	5	intron_variant	MODIFIER	F5-Thygro-r_ CIC-2n+h-r
chr2	181925589	181925589	rs58154956	T	-	deletion	UBE2E3	ENSG00000170035	ENST00000410062	1	protein_coding	.	5	intron_variant	MODIFIER	F5-Thygro-r_ CIC-2n+h-r
chr2	191552122	191552124	.	AAA	-	deletion	NAB1	ENSG00000138386	ENST00000337386	1	protein_coding	.	9	intron_variant	MODIFIER	F5-Thygro-r_ CIC-2n+h-r
chr2	220082643	220082644	.	AA	-	deletion	ABCB6	ENSG00000115657	ENST00000265316	-1	protein_coding	.	1	intron_variant	MODIFIER	F5-Thygro-r_ CIC-2n+h-r
chr2	234178625	234178625	rs35705047	T	-	deletion	ATG16L1	ENSG00000085978	ENST00000392017	1	protein_coding	.	5	intron_variant	MODIFIER	F5-Thygro-r_ CIC-2n+h-r
chr2	240061514	240061514	rs58493558	G	-	deletion	HDAC4	ENSG00000068024	ENST00000345617	-1	protein_coding	.	8	intron_variant	MODIFIER	F5-Thygro-r_ CIC-2n+h-r
chr3	9982445	9982446	.	-	AGGGAGAGGGAG	insertion	CRELD1	ENSG00000163703	ENST00000326434	1	protein_coding	.	5	intron_variant	MODIFIER	F5-Thygro-r_ CIC-2n+h-r
chr3	47147394	47147394	rs374269213	A	-	deletion	SETD2	ENSG00000181555	ENST00000409792	-1	protein_coding	.	6	intron_variant	MODIFIER	F5-Thygro-r_ CIC-2n+h-r
chr3	54420722	54420722	rs3028846	T	-	deletion	CACNA2D3	ENSG00000157445	ENST00000474759	1	protein_coding	.	3	intron_variant	MODIFIER	F5-Thygro-r_ CIC-2n+h-r
chr3	129252686	129252686	rs11359208	T	-	deletion	RHO	ENSG00000163914	ENST00000296271	1	protein_coding	5	.	3_prime_UTR_variant	MODIFIER	F5-Thygro-r_ CIC-2n+h-r
chr3	160739921	160739921	.	T	-	deletion	PPM1L	ENSG00000163590	ENST00000498165	1	protein_coding	.	2	intron_variant	MODIFIER	F5-Thygro-r_ CIC-2n+h-r
chr3	195395356	195395357	rs113879828	TG	-	deletion	SDHAP2	ENSG00000215837	ENST00000455183	1	transcribed_unprocessed_pseudogene	.	6	intron_variant&non_coding_transcript_variant	MODIFIER	F5-Thygro-r_ CIC-2n+h-r
chr3	195407958	195407961	rs372925082	ATAA	-	deletion	SDHAP2	ENSG00000215837	ENST00000455183	1	transcribed_unprocessed_pseudogene	.	11	intron_variant&non_coding_transcript_variant	MODIFIER	F5-Thygro-r_ CIC-2n+h-r
chr4	657858	657858	rs35199616	T	-	deletion	PDE6B	ENSG00000133256	ENST00000496514	1	protein_coding	.	16	intron_variant	MODIFIER	F5-Thygro-r_ CIC-2n+h-r
chr4	71065944	71065944	rs34093806	A	-	deletion	ODAM	ENSG00000109205	ENST00000396094	1	protein_coding	.	5	intron_variant	MODIFIER	F5-Thygro-r_ CIC-2n+h-r
chr4	91549157	91549157	rs11303496	T	-	deletion	CCSER1	ENSG00000184305	ENST00000509176	1	protein_coding	.	5	intron_variant	MODIFIER	F5-Thygro-r_ CIC-2n+h-r
chr4	106682154	106682155	.	TT	-	deletion	GSTCD	ENSG00000138780	ENST00000515279	1	protein_coding	.	5	intron_variant	MODIFIER	F5-Thygro-r_ CIC-2n+h-r
chr4	155244487	155244487	.	A	-	deletion	DCHS2	ENSG00000197410	ENST00000357232	-1	protein_coding	.	12	intron_variant	MODIFIER	F5-Thygro-r_ CIC-2n+h-r
chr4	169086541	169086543	.	AAA	-	sequence_alteration	ANXA10	ENSG00000109511	ENST00000359299	1	protein_coding	.	6	intron_variant	MODIFIER	F5-Thygro-r_ CIC-2n+h-r
chr4	169086542	169086543	.	AA	-	sequence_alteration	ANXA10	ENSG00000109511	ENST00000359299	1	protein_coding	.	6	intron_variant	MODIFIER	F5-Thygro-r_ CIC-2n+h-r
chr5	4702352	4702353	.	-	GTGTGTGTGG	insertion	RP11-445O3.2	ENSG00000248973	ENST00000507435	-1	lincRNA	.	3	intron_variant&non_coding_transcript_variant	MODIFIER	F5-Thygro-r_ CIC-2n+h-r
chr5	71489170	71489170	rs67199223	T	-	deletion	MAP1B	ENSG00000131711	ENST00000296755	1	protein_coding	.	4	intron_variant	MODIFIER	F5-Thygro-r_ CIC-2n+h-r
chr5	122426335	122426340	rs71572187	GGCGCC	-	deletion	PRDM6	ENSG00000061455	ENST00000407847	1	protein_coding	.	2	intron_variant	MODIFIER	F5-Thygro-r_ CIC-2n+h-r
chr5	131326523	131326523	rs5871439	C	-	deletion	ACSL6	ENSG00000164398	ENST00000379264	-1	protein_coding	.	3	intron_variant	MODIFIER	F5-Thygro-r_ CIC-2n+h-r
chr5	137513369	137513370	rs10671440	-	A	insertion	BRD8	ENSG00000112983	ENST00000254900	-1	protein_coding	.	1	intron_variant	MODIFIER	F5-Thygro-r_ CIC-2n+h-r
chr6	3177484	3177485	.	-	C	insertion	TUBB2BP1	ENSG00000216819	ENST00000404155	-1	unprocessed_pseudogene	3	.	non_coding_transcript_exon_variant	MODIFIER	F5-Thygro-r_ CIC-2n+h-r
chr6	35761202	35761203	rs10642987	-	AAA	insertion	CLPS	ENSG00000137392	ENST00000259938	-1	protein_coding	.	.	downstream_gene_variant	MODIFIER	F5-Thygro-r_ CIC-2n+h-r
chr6	43252107	43252108	rs11269387	-	GAGGGGCTTCTCCAGAACCAAGGT	insertion	TTBK1	ENSG00000146216	ENST00000259750	1	protein_coding	.	14	intron_variant	MODIFIER	F5-Thygro-r_ CIC-2n+h-r
chr6	44122417	44122419	rs10537719	CTC	-	deletion	TMEM63B	ENSG00000137216	ENST00000259746	1	protein_coding	.	23	intron_variant	MODIFIER	F5-Thygro-r_ CIC-2n+h-r
chr6	139071412	139071413	rs148100283	AA	-	deletion	LOC100507462	100507462	NM_001242740.1	-1	protein_coding	.	2	splice_region_variant&intron_variant	LOW	F5-Thygro-r_ CIC-2n+h-r
chr6	158049352	158049352	rs66974557	T	-	deletion	ZDHHC14	ENSG00000175048	ENST00000359775	1	protein_coding	.	3	intron_variant	MODIFIER	F5-Thygro-r_ CIC-2n+h-r
chr6	170881390	170881390	.	T	-	deletion	TBP	ENSG00000112592	ENST00000392092	1	protein_coding	8	.	3_prime_UTR_variant	MODIFIER	F5-Thygro-r_ CIC-2n+h-r
chr7	1023995	1023996	rs34743661	-	G	insertion	CYP2W1	ENSG00000073067	ENST00000308919	1	protein_coding	.	1	intron_variant	MODIFIER	F5-Thygro-r_ CIC-2n+h-r
chr7	4829315	4829316	.	TC	-	deletion	AP5Z1	ENSG00000242802	ENST00000348624	1	protein_coding	.	13	intron_variant	MODIFIER	F5-Thygro-r_ CIC-2n+h-r
chr7	94157586	94157587	.	TT	-	sequence_alteration	CASD1	ENSG00000127995	ENST00000297273	1	protein_coding	.	5	intron_variant	MODIFIER	F5-Thygro-r_ CIC-2n+h-r
chr7	94157587	94157587	.	T	-	sequence_alteration	CASD1	ENSG00000127995	ENST00000297273	1	protein_coding	.	5	intron_variant	MODIFIER	F5-Thygro-r_ CIC-2n+h-r
chr7	98649756	98649756	rs371032343	A	-	deletion	SMURF1	ENSG00000198742	ENST00000361125	-1	protein_coding	.	7	intron_variant	MODIFIER	F5-Thygro-r_ CIC-2n+h-r
chr7	138768473	138768473	rs55906316	A	-	deletion	ZC3HAV1	ENSG00000105939	ENST00000242351	-1	protein_coding	.	3	intron_variant	MODIFIER	F5-Thygro-r_ CIC-2n+h-r
chr8	38975581	38975581	.	T	-	deletion	ADAM32	ENSG00000197140	ENST00000379907	1	protein_coding	.	1	intron_variant	MODIFIER	F5-Thygro-r_ CIC-2n+h-r
chr8	42868456	42868457	.	TT	-	sequence_alteration	HOOK3	ENSG00000168172	ENST00000307602	1	protein_coding	.	20	intron_variant	MODIFIER	F5-Thygro-r_ CIC-2n+h-r
chr8	42868457	42868457	.	T	-	sequence_alteration	HOOK3	ENSG00000168172	ENST00000307602	1	protein_coding	.	20	intron_variant	MODIFIER	F5-Thygro-r_ CIC-2n+h-r
chr9	5738546	5738546	.	T	-	deletion	KIAA1432	ENSG00000107036	ENST00000414202	1	protein_coding	.	8	splice_region_variant&intron_variant	LOW	F5-Thygro-r_ CIC-2n+h-r
chr9	21815589	21815590	rs4007652	-	AA	insertion	MTAP	ENSG00000099810	ENST00000380172	1	protein_coding	.	2	intron_variant	MODIFIER	F5-Thygro-r_ CIC-2n+h-r
chr9	35716188	35716188	rs10528225	A	-	deletion	TLN1	ENSG00000137076	ENST00000314888	-1	protein_coding	.	20	intron_variant	MODIFIER	F5-Thygro-r_ CIC-2n+h-r
chr9	36141818	36141818	.	T	-	deletion	GLIPR2	ENSG00000122694	ENST00000377960	1	protein_coding	.	1	intron_variant	MODIFIER	F5-Thygro-r_ CIC-2n+h-r
chr9	66457193	66457198	.	AGAGAG	-	deletion	RNA5SP283	ENSG00000202474	ENST00000365604	-1	rRNA	.	.	downstream_gene_variant	MODIFIER	F5-Thygro-r_ CIC-2n+h-r
chr9	69420470	69420471	.	-	T	insertion	ANKRD20A4	ENSG00000172014	ENST00000357336	1	protein_coding	.	13	intron_variant	MODIFIER	F5-Thygro-r_ CIC-2n+h-r
chr9	125144040	125144040	rs3215925	A	-	deletion	PTGS1	ENSG00000095303	ENST00000362012	1	protein_coding	.	7	intron_variant	MODIFIER	F5-Thygro-r_ CIC-2n+h-r
chr9	131389060	131389061	rs10694437	-	AA	insertion	SPTAN1	ENSG00000197694	ENST00000372739	1	protein_coding	.	49	intron_variant	MODIFIER	F5-Thygro-r_ CIC-2n+h-r
chr9	131743702	131743702	.	T	-	deletion	NUP188	ENSG00000095319	ENST00000372577	1	protein_coding	.	15	intron_variant	MODIFIER	F5-Thygro-r_ CIC-2n+h-r
chr9	133028205	133028210	rs140466453	GGCAGT	-	deletion	HMCN2	256158	NM_001291815.1	1	protein_coding	1	.	inframe_deletion	MODERATE	F5-Thygro-r_ CIC-2n+h-r
chr10	1095404	1095405	rs375618207	CC	-	deletion	WDR37	ENSG00000047056	ENST00000358220	1	protein_coding	.	.	upstream_gene_variant	MODIFIER	F5-Thygro-r_ CIC-2n+h-r
chr10	24498289	24498290	rs11451939	-	A	insertion	KIAA1217	ENSG00000120549	ENST00000376454	1	protein_coding	.	1	intron_variant	MODIFIER	F5-Thygro-r_ CIC-2n+h-r
chr10	46135872	46135872	.	A	-	deletion	ZFAND4	ENSG00000172671	ENST00000344646	-1	protein_coding	.	5	intron_variant	MODIFIER	F5-Thygro-r_ CIC-2n+h-r
chr10	61956386	61956387	.	-	AA	insertion	ANK3	ENSG00000151150	ENST00000280772	-1	protein_coding	.	14	splice_region_variant&intron_variant	LOW	F5-Thygro-r_ CIC-2n+h-r
chr10	71263946	71263946	rs5785920	G	-	deletion	TSPAN15	ENSG00000099282	ENST00000373290	1	protein_coding	.	5	intron_variant	MODIFIER	F5-Thygro-r_ CIC-2n+h-r
chr10	71851430	71851430	rs72075869	A	-	deletion	H2AFY2	ENSG00000099284	ENST00000373255	1	protein_coding	.	3	intron_variant	MODIFIER	F5-Thygro-r_ CIC-2n+h-r
chr10	76467911	76467912	rs35480343	-	A	insertion	ADK	ENSG00000156110	ENST00000286621	1	protein_coding	.	10	intron_variant	MODIFIER	F5-Thygro-r_ CIC-2n+h-r
chr10	89126533	89126544	.	CTGAAAAGACAC	-	deletion	NUTM2D	ENSG00000214562	ENST00000412718	1	protein_coding	.	6	intron_variant	MODIFIER	F5-Thygro-r_ CIC-2n+h-r
chr10	95549836	95549837	rs368174638	-	T	insertion	LGI1	ENSG00000108231	ENST00000371418	1	protein_coding	.	4	intron_variant	MODIFIER	F5-Thygro-r_ CIC-2n+h-r
chr10	104211801	104211801	rs3061828	T	-	deletion	C10orf95	ENSG00000120055	ENST00000239125	-1	protein_coding	.	.	upstream_gene_variant	MODIFIER	F5-Thygro-r_ CIC-2n+h-r
chr10	116203912	116203912	rs11338035	A	-	deletion	ABLIM1	ENSG00000099204	ENST00000277895	-1	protein_coding	.	16	intron_variant	MODIFIER	F5-Thygro-r_ CIC-2n+h-r
chr11	1651614	1651643	rs71025765	TACTGCTGCCAGTCCAGCTGCTGTAAGCCC	-	deletion	KRTAP5-5	ENSG00000185940	ENST00000399676	1	protein_coding	1	.	inframe_deletion	MODERATE	F5-Thygro-r_ CIC-2n+h-r
chr11	32705137	32705138	rs11395846	-	A	insertion	CCDC73	ENSG00000186714	ENST00000335185	-1	protein_coding	.	6	intron_variant	MODIFIER	F5-Thygro-r_ CIC-2n+h-r
chr11	74000181	74000181	rs35776286	A	-	deletion	P4HA3	ENSG00000149380	ENST00000331597	-1	protein_coding	.	4	splice_region_variant&intron_variant	LOW	F5-Thygro-r_ CIC-2n+h-r
chr11	76895771	76895792	rs111033223	GGAGGCGGGGACACCAGGGCCT	-	deletion	MYO7A	ENSG00000137474	ENST00000409709	1	protein_coding	.	27	intron_variant	MODIFIER	F5-Thygro-r_ CIC-2n+h-r
chr11	86868362	86868362	rs59532014	T	-	deletion	TMEM135	ENSG00000166575	ENST00000305494	1	protein_coding	.	4	intron_variant	MODIFIER	F5-Thygro-r_ CIC-2n+h-r
chr11	111989991	111989991	rs5794777	T	-	deletion	SDHD	ENSG00000255292	ENST00000532699	1	nonsense_mediated_decay	.	3	intron_variant&NMD_transcript_variant	MODIFIER	F5-Thygro-r_ CIC-2n+h-r
chr11	118505677	118505677	rs58507527	T	-	deletion	PHLDB1	ENSG00000019144	ENST00000361417	1	protein_coding	.	10	intron_variant	MODIFIER	F5-Thygro-r_ CIC-2n+h-r
chr11	122928934	122928935	rs71057327	-	AA	insertion	HSPA8	ENSG00000109971	ENST00000534624	-1	protein_coding	.	8	intron_variant	MODIFIER	F5-Thygro-r_ CIC-2n+h-r
chr12	6422722	6422723	rs147567053	-	C	insertion	PLEKHG6	ENSG00000008323	ENST00000396988	1	protein_coding	.	2	intron_variant	MODIFIER	F5-Thygro-r_ CIC-2n+h-r
chr12	7521564	7521565	rs148414953	GA	-	deletion	CD163L1	ENSG00000177675	ENST00000313599	-1	protein_coding	.	15	splice_region_variant&intron_variant	LOW	F5-Thygro-r_ CIC-2n+h-r
chr12	7980306	7980307	rs56049529	-	A	insertion	SLC2A14	ENSG00000173262	ENST00000543909	-1	protein_coding	.	11	intron_variant	MODIFIER	F5-Thygro-r_ CIC-2n+h-r
chr12	9571456	9571456	.	G	-	deletion	DDX12P	ENSG00000214826	ENST00000290818	-1	unprocessed_pseudogene	26	.	non_coding_transcript_exon_variant	MODIFIER	F5-Thygro-r_ CIC-2n+h-r
chr12	19410475	19410475	rs10706958	T	-	deletion	PLEKHA5	ENSG00000052126	ENST00000429027	1	protein_coding	.	6	splice_region_variant&intron_variant	LOW	F5-Thygro-r_ CIC-2n+h-r
chr12	51400085	51400088	rs140582579	AAAC	-	deletion	SLC11A2	ENSG00000110911	ENST00000394904	-1	protein_coding	.	3	intron_variant	MODIFIER	F5-Thygro-r_ CIC-2n+h-r
chr12	56502909	56502909	rs59103730	A	-	deletion	PA2G4	ENSG00000170515	ENST00000303305	1	protein_coding	.	5	intron_variant	MODIFIER	F5-Thygro-r_ CIC-2n+h-r
chr12	56510923	56510923	.	T	-	deletion	RPL41	ENSG00000229117	ENST00000546591	1	protein_coding	.	1	intron_variant	MODIFIER	F5-Thygro-r_ CIC-2n+h-r
chr12	57554974	57554974	rs34394844	G	-	deletion	LRP1	ENSG00000123384	ENST00000243077	1	protein_coding	.	13	intron_variant	MODIFIER	F5-Thygro-r_ CIC-2n+h-r
chr12	65133345	65133345	.	A	-	deletion	GNS	ENSG00000135677	ENST00000258145	-1	protein_coding	.	7	intron_variant	MODIFIER	F5-Thygro-r_ CIC-2n+h-r
chr12	116445450	116445451	rs370470537	-	AAA	insertion	MED13L	ENSG00000123066	ENST00000281928	-1	protein_coding	.	10	intron_variant	MODIFIER	F5-Thygro-r_ CIC-2n+h-r
chr13	28539319	28539320	rs149567632	-	G	insertion	CDX2	ENSG00000165556	ENST00000381020	-1	protein_coding	.	1	intron_variant	MODIFIER	F5-Thygro-r_ CIC-2n+h-r
chr13	33349235	33349236	rs57144014	-	TTTTTT	insertion	PDS5B	ENSG00000083642	ENST00000315596	1	protein_coding	35	.	3_prime_UTR_variant	MODIFIER	F5-Thygro-r_ CIC-2n+h-r
chr14	39644611	39644617	rs6145305	GGAACTC	-	deletion	PNN	ENSG00000100941	ENST00000216832	1	protein_coding	.	1	intron_variant	MODIFIER	F5-Thygro-r_ CIC-2n+h-r
chr14	52383229	52383229	rs11322270	A	-	deletion	GNG2	ENSG00000186469	ENST00000335281	1	protein_coding	.	1	intron_variant	MODIFIER	F5-Thygro-r_ CIC-2n+h-r
chr14	67848480	67848480	rs34614329	T	-	deletion	EIF2S1	ENSG00000134001	ENST00000256383	1	protein_coding	.	6	intron_variant	MODIFIER	F5-Thygro-r_ CIC-2n+h-r
chr14	74393793	74393793	rs113156661	T	-	deletion	ZNF410	ENSG00000119725	ENST00000442160	1	protein_coding	.	13	intron_variant	MODIFIER	F5-Thygro-r_ CIC-2n+h-r
chr14	80669639	80669640	rs5809986	-	A	insertion	DIO2	ENSG00000211448	ENST00000555750	-1	protein_coding	.	2	intron_variant	MODIFIER	F5-Thygro-r_ CIC-2n+h-r
chr14	81574839	81574839	rs375160114	T	-	deletion	TSHR	ENSG00000165409	ENST00000541158	1	protein_coding	.	9	intron_variant	MODIFIER	F5-Thygro-r_ CIC-2n+h-r
chr14	92588155	92588156	.	-	T	insertion	NDUFB1	ENSG00000183648	ENST00000329559	-1	protein_coding	1	.	5_prime_UTR_variant	MODIFIER	F5-Thygro-r_ CIC-2n+h-r
chr14	102450020	102450020	rs372369918	G	-	deletion	DYNC1H1	ENSG00000197102	ENST00000360184	1	protein_coding	.	7	intron_variant	MODIFIER	F5-Thygro-r_ CIC-2n+h-r
chr15	58891950	58891950	rs35772938	A	-	deletion	ADAM10	ENSG00000137845	ENST00000260408	-1	protein_coding	.	14	intron_variant	MODIFIER	F5-Thygro-r_ CIC-2n+h-r
chr15	58990605	58990606	rs56797082	-	A	insertion	ADAM10	ENSG00000137845	ENST00000260408	-1	protein_coding	.	2	intron_variant	MODIFIER	F5-Thygro-r_ CIC-2n+h-r
chr16	324035	324036	.	-	A	insertion	RGS11	ENSG00000076344	ENST00000397770	-1	protein_coding	.	6	splice_region_variant&intron_variant	LOW	F5-Thygro-r_ CIC-2n+h-r
chr16	778954	778955	.	-	GG	insertion	HAGHL	ENSG00000103253	ENST00000389703	1	protein_coding	.	6	intron_variant	MODIFIER	F5-Thygro-r_ CIC-2n+h-r
chr16	11561129	11561129	.	A	-	deletion	CTD-3088G3.8	ENSG00000188897	ENST00000344649	-1	protein_coding	.	10	intron_variant	MODIFIER	F5-Thygro-r_ CIC-2n+h-r
chr16	20824666	20824667	rs56875427	-	T	insertion	AC004381.6	ENSG00000005189	ENST00000568046	1	protein_coding	.	3	intron_variant	MODIFIER	F5-Thygro-r_ CIC-2n+h-r
chr16	56994395	56994395	rs61631085	T	-	deletion	CETP	ENSG00000087237	ENST00000200676	1	protein_coding	.	.	upstream_gene_variant	MODIFIER	F5-Thygro-r_ CIC-2n+h-r
chr17	7080111	7080112	.	-	CACACA	insertion	ASGR1	ENSG00000141505	ENST00000269299	-1	protein_coding	.	5	intron_variant	MODIFIER	F5-Thygro-r_ CIC-2n+h-r
chr17	9408290	9408291	rs60041570	-	AAAAAAAAA	insertion	STX8	ENSG00000170310	ENST00000306357	-1	protein_coding	.	5	intron_variant	MODIFIER	F5-Thygro-r_ CIC-2n+h-r
chr17	17088887	17088888	rs35340564	-	TCCT	insertion	MPRIP	ENSG00000133030	ENST00000395811	1	protein_coding	23	.	3_prime_UTR_variant	MODIFIER	F5-Thygro-r_ CIC-2n+h-r
chr17	36932234	36932234	rs369394659	T	-	deletion	PIP4K2B	ENSG00000141720	ENST00000269554	-1	protein_coding	.	7	intron_variant	MODIFIER	F5-Thygro-r_ CIC-2n+h-r
chr17	62541852	62541852	rs3066127	G	-	deletion	SMURF2	ENSG00000108854	ENST00000262435	-1	protein_coding	19	.	3_prime_UTR_variant	MODIFIER	F5-Thygro-r_ CIC-2n+h-r
chr17	77087005	77087006	rs112100897	-	A	insertion	RBFOX3	ENSG00000167281	ENST00000415831	-1	protein_coding	.	13	intron_variant	MODIFIER	F5-Thygro-r_ CIC-2n+h-r
chr17	77102966	77102967	rs36122090	-	C	insertion	RBFOX3	ENSG00000167281	ENST00000415831	-1	protein_coding	.	4	intron_variant	MODIFIER	F5-Thygro-r_ CIC-2n+h-r
chr17	78187722	78187723	rs34029730	AG	-	deletion	SGSH	ENSG00000181523	ENST00000326317	-1	protein_coding	.	5	intron_variant	MODIFIER	F5-Thygro-r_ CIC-2n+h-r
chr17	78681548	78681553	.	ATTAAC	-	deletion	RPTOR	ENSG00000141564	ENST00000306801	1	protein_coding	.	3	intron_variant	MODIFIER	F5-Thygro-r_ CIC-2n+h-r
chr17	78681553	78681554	.	-	GGG	insertion	RPTOR	ENSG00000141564	ENST00000306801	1	protein_coding	.	3	intron_variant	MODIFIER	F5-Thygro-r_ CIC-2n+h-r
chr18	11689669	11689670	rs10659865	-	GGCCCT	insertion	GNAL	ENSG00000141404	ENST00000334049	1	protein_coding	1	.	inframe_insertion	MODERATE	F5-Thygro-r_ CIC-2n+h-r
chr18	14186369	14186371	.	TGT	-	deletion	ANKRD20A5P	ENSG00000186481	ENST00000431648	1	transcribed_unprocessed_pseudogene	.	3	intron_variant&non_coding_transcript_variant	MODIFIER	F5-Thygro-r_ CIC-2n+h-r
chr18	14186372	14186373	.	-	AT	insertion	ANKRD20A5P	ENSG00000186481	ENST00000431648	1	transcribed_unprocessed_pseudogene	.	3	intron_variant&non_coding_transcript_variant	MODIFIER	F5-Thygro-r_ CIC-2n+h-r
chr18	74702113	74702114	rs35688328	-	T	insertion	MBP	4155	XM_005266697.1	-1	protein_coding	.	4	intron_variant	MODIFIER	F5-Thygro-r_ CIC-2n+h-r
chr19	10751769	10751770	rs111569642	-	A	insertion	SLC44A2	ENSG00000129353	ENST00000335757	1	protein_coding	.	20	intron_variant	MODIFIER	F5-Thygro-r_ CIC-2n+h-r
chr19	13050676	13050676	rs111588637	T	-	deletion	CALR	ENSG00000179218	ENST00000316448	1	protein_coding	.	3	intron_variant	MODIFIER	F5-Thygro-r_ CIC-2n+h-r
chr19	13884446	13884447	rs59239281	AA	-	deletion	C19orf53	ENSG00000104979	ENST00000588234	1	protein_coding	.	.	upstream_gene_variant	MODIFIER	F5-Thygro-r_ CIC-2n+h-r
chr19	13884469	13884470	rs3029143	-	AACAA	insertion	C19orf53	ENSG00000104979	ENST00000588234	1	protein_coding	.	.	upstream_gene_variant	MODIFIER	F5-Thygro-r_ CIC-2n+h-r
chr19	15997136	15997137	rs3093159	-	C	insertion	CYP4F2	ENSG00000186115	ENST00000221700	-1	protein_coding	.	7	intron_variant	MODIFIER	F5-Thygro-r_ CIC-2n+h-r
chr19	18285678	18285679	.	-	A	insertion	IFI30	ENSG00000216490	ENST00000407280	1	protein_coding	.	1	intron_variant	MODIFIER	F5-Thygro-r_ CIC-2n+h-r
chr19	18857939	18857940	.	-	C	insertion	CRTC1	ENSG00000105662	ENST00000338797	1	protein_coding	.	5	intron_variant	MODIFIER	F5-Thygro-r_ CIC-2n+h-r
chr19	20727524	20727525	.	-	GC	insertion	ZNF737	ENSG00000237440	ENST00000427401	-1	protein_coding	4	.	frameshift_variant	HIGH	F5-Thygro-r_ CIC-2n+h-r
chr19	20727529	20727530	.	AG	-	deletion	ZNF737	ENSG00000237440	ENST00000427401	-1	protein_coding	4	.	frameshift_variant	HIGH	F5-Thygro-r_ CIC-2n+h-r
chr19	38899501	38899502	rs142977446	-	AAG	insertion	FAM98C	ENSG00000130244	ENST00000252530	1	protein_coding	8	.	inframe_insertion	MODERATE	F5-Thygro-r_ CIC-2n+h-r
chr19	39228868	39228869	rs34488364	-	CA	insertion	CAPN12	ENSG00000182472	ENST00000328867	-1	protein_coding	.	8	intron_variant	MODIFIER	F5-Thygro-r_ CIC-2n+h-r
chr19	40570428	40570429	rs113984138	-	T	insertion	AC005614.5	ENSG00000269749	ENST00000595508	-1	processed_transcript	.	5	intron_variant&non_coding_transcript_variant	MODIFIER	F5-Thygro-r_ CIC-2n+h-r
chr19	45874124	45874127	rs35612322	TGTC	-	deletion	ERCC2	ENSG00000104884	ENST00000391945	-1	protein_coding	.	.	upstream_gene_variant	MODIFIER	F5-Thygro-r_ CIC-2n+h-r
chr19	55320449	55320450	.	-	TAA	insertion	KIR2DL4	ENSG00000189013	ENST00000345540	1	protein_coding	.	5	intron_variant	MODIFIER	F5-Thygro-r_ CIC-2n+h-r
chr19	55320452	55320454	.	TTG	-	deletion	KIR2DL4	ENSG00000189013	ENST00000345540	1	protein_coding	.	5	intron_variant	MODIFIER	F5-Thygro-r_ CIC-2n+h-r
chr20	825395	825397	rs34694595	CTC	-	deletion	FAM110A	ENSG00000125898	ENST00000304189	1	protein_coding	3	.	5_prime_UTR_variant	MODIFIER	F5-Thygro-r_ CIC-2n+h-r
chr20	3778963	3778964	.	TT	-	deletion	CDC25B	ENSG00000101224	ENST00000245960	1	protein_coding	.	2	intron_variant	MODIFIER	F5-Thygro-r_ CIC-2n+h-r
chr20	17624036	17624036	rs113680800	T	-	deletion	RRBP1	ENSG00000125844	ENST00000377807	-1	protein_coding	.	4	intron_variant	MODIFIER	F5-Thygro-r_ CIC-2n+h-r
chr20	33587554	33587555	rs369393561	CC	-	deletion	MYH7B	ENSG00000078814	ENST00000262873	1	protein_coding	.	35	intron_variant	MODIFIER	F5-Thygro-r_ CIC-2n+h-r
chr20	35807790	35807791	rs11467214	-	CTTATAGACAGGGCCCCGCGGCCGGCACT	insertion	MROH8	ENSG00000101353	ENST00000343811	-1	protein_coding	1	.	stop_gained&frameshift_variant	HIGH	F5-Thygro-r_ CIC-2n+h-r
chr21	34635080	34635080	rs34865572	T	-	deletion	IFNAR2	ENSG00000159110	ENST00000342136	1	protein_coding	.	8	intron_variant	MODIFIER	F5-Thygro-r_ CIC-2n+h-r
chr21	45538513	45538513	rs5844173	G	-	deletion	PWP2	ENSG00000241945	ENST00000291576	1	protein_coding	.	8	intron_variant	MODIFIER	F5-Thygro-r_ CIC-2n+h-r
chr22	20385740	20385743	rs146242498	TGTC	-	deletion	PI4KAP1	ENSG00000215513	ENST00000437178	-1	transcribed_unprocessed_pseudogene	15	.	non_coding_transcript_exon_variant	MODIFIER	F5-Thygro-r_ CIC-2n+h-r
chr22	20753861	20753862	rs362136	-	T	insertion	ZNF74	ENSG00000185252	ENST00000400451	1	protein_coding	.	2	intron_variant	MODIFIER	F5-Thygro-r_ CIC-2n+h-r
chr22	21341677	21341678	rs58365624	-	A	insertion	LZTR1	ENSG00000099949	ENST00000215739	1	protein_coding	.	3	intron_variant	MODIFIER	F5-Thygro-r_ CIC-2n+h-r
chr22	37622880	37622881	rs147886654	-	T	insertion	RAC2	ENSG00000128340	ENST00000249071	-1	protein_coding	.	5	intron_variant	MODIFIER	F5-Thygro-r_ CIC-2n+h-r
chrX	52895580	52895581	.	GT	-	deletion	XAGE3	ENSG00000171402	ENST00000346279	-1	protein_coding	.	2	intron_variant	MODIFIER	F5-Thygro-r_ CIC-2n+h-r
chrX	153357615	153357615	rs370234827	A	-	deletion	MECP2	ENSG00000169057	ENST00000453960	-1	protein_coding	.	1	intron_variant	MODIFIER	F5-Thygro-r_ CIC-2n+h-r
chr3	129252686	129252686	rs11359208	T	-	sequence_alteration	RHO	ENSG00000163914	ENST00000296271	1	protein_coding	5	.	3_prime_UTR_variant	MODIFIER	F5-Thygro-r_ CIC-2n+h-r
chr1	6530965	6530966	rs111312565	-	G	insertion	PLEKHG5	ENSG00000171680	ENST00000537245	-1	protein_coding	.	14	intron_variant	MODIFIER	F5-Pneo-r_ CIC-1n+h-r_ CIC-2n+h-r
chr1	19675264	19675264	rs34514368	C	-	deletion	CAPZB	ENSG00000077549	ENST00000375142	-1	protein_coding	.	6	intron_variant	MODIFIER	F5-Pneo-r_ CIC-1n+h-r_ CIC-2n+h-r
chr1	22837587	22837587	rs34404742	T	-	deletion	ZBTB40	ENSG00000184677	ENST00000404138	1	protein_coding	.	10	intron_variant	MODIFIER	F5-Pneo-r_ CIC-1n+h-r_ CIC-2n+h-r
chr1	24294451	24294451	rs150302572	A	-	deletion	SRSF10	ENSG00000188529	ENST00000492112	-1	protein_coding	.	.	downstream_gene_variant	MODIFIER	F5-Pneo-r_ CIC-1n+h-r_ CIC-2n+h-r
chr1	24780522	24780522	rs67528293	T	-	deletion	NIPAL3	ENSG00000001461	ENST00000374399	1	protein_coding	.	7	intron_variant	MODIFIER	F5-Pneo-r_ CIC-1n+h-r_ CIC-2n+h-r
chr1	39988238	39988239	.	-	G	insertion	BMP8A	ENSG00000183682	ENST00000331593	1	protein_coding	.	5	intron_variant	MODIFIER	F5-Pneo-r_ CIC-1n+h-r_ CIC-2n+h-r
chr1	112240038	112240039	rs34219774	-	T	insertion	RAP1A	ENSG00000116473	ENST00000369709	1	protein_coding	.	3	intron_variant	MODIFIER	F5-Pneo-r_ CIC-1n+h-r_ CIC-2n+h-r
chr1	155880754	155880755	.	-	CC	insertion	RIT1	ENSG00000143622	ENST00000368322	-1	protein_coding	.	.	upstream_gene_variant	MODIFIER	F5-Pneo-r_ CIC-1n+h-r_ CIC-2n+h-r
chr1	175129946	175129946	rs60195884	C	-	deletion	KIAA0040	ENSG00000235750	ENST00000545251	-1	protein_coding	3	.	frameshift_variant	HIGH	F5-Pneo-r_ CIC-1n+h-r_ CIC-2n+h-r
chr1	175129948	175129955	.	TCTTCTTG	-	deletion	KIAA0040	ENSG00000235750	ENST00000545251	-1	protein_coding	3	.	frameshift_variant	HIGH	F5-Pneo-r_ CIC-1n+h-r_ CIC-2n+h-r
chr1	202990111	202990113	rs140916058	TTT	-	sequence_alteration	TMEM183A	ENSG00000163444	ENST00000367242	1	protein_coding	.	7	intron_variant	MODIFIER	F5-Pneo-r_ CIC-1n+h-r_ CIC-2n+h-r
chr1	202990113	202990113	rs140916058	T	-	sequence_alteration	TMEM183A	ENSG00000163444	ENST00000367242	1	protein_coding	.	7	intron_variant	MODIFIER	F5-Pneo-r_ CIC-1n+h-r_ CIC-2n+h-r
chr2	271999	272000	rs112400131	-	A	sequence_alteration	ACP1	ENSG00000143727	ENST00000272067	1	protein_coding	.	2	intron_variant	MODIFIER	F5-Pneo-r_ CIC-1n+h-r_ CIC-2n+h-r
chr2	10105584	10105585	.	-	T	insertion	GRHL1	ENSG00000134317	ENST00000324907	1	protein_coding	.	8	intron_variant	MODIFIER	F5-Pneo-r_ CIC-1n+h-r_ CIC-2n+h-r
chr2	15753307	15753308	rs3217220	-	T	insertion	DDX1	ENSG00000079785	ENST00000381341	1	protein_coding	.	14	intron_variant	MODIFIER	F5-Pneo-r_ CIC-1n+h-r_ CIC-2n+h-r
chr2	24550868	24550869	.	AA	-	sequence_alteration	ITSN2	ENSG00000198399	ENST00000355123	-1	protein_coding	.	2	intron_variant	MODIFIER	F5-Pneo-r_ CIC-1n+h-r_ CIC-2n+h-r
chr2	24550869	24550869	.	A	-	sequence_alteration	ITSN2	ENSG00000198399	ENST00000355123	-1	protein_coding	.	2	intron_variant	MODIFIER	F5-Pneo-r_ CIC-1n+h-r_ CIC-2n+h-r
chr2	36775411	36775412	.	TT	-	sequence_alteration	CRIM1	ENSG00000150938	ENST00000280527	1	protein_coding	.	16	intron_variant	MODIFIER	F5-Pneo-r_ CIC-1n+h-r_ CIC-2n+h-r
chr2	36775412	36775413	.	-	T	sequence_alteration	CRIM1	ENSG00000150938	ENST00000280527	1	protein_coding	.	16	intron_variant	MODIFIER	F5-Pneo-r_ CIC-1n+h-r_ CIC-2n+h-r
chr2	61308570	61308570	.	T	-	deletion	KIAA1841	ENSG00000162929	ENST00000402291	1	protein_coding	.	6	intron_variant	MODIFIER	F5-Pneo-r_ CIC-1n+h-r_ CIC-2n+h-r
chr2	96610787	96610788	rs112708872	-	A	insertion	ANKRD36C	ENSG00000174501	ENST00000528268	-1	nonsense_mediated_decay	.	18	intron_variant&NMD_transcript_variant	MODIFIER	F5-Pneo-r_ CIC-1n+h-r_ CIC-2n+h-r
chr2	96610810	96610811	rs369841640	AG	-	deletion	ANKRD36C	ENSG00000174501	ENST00000528268	-1	nonsense_mediated_decay	.	18	intron_variant&NMD_transcript_variant	MODIFIER	F5-Pneo-r_ CIC-1n+h-r_ CIC-2n+h-r
chr2	131338147	131338147	rs375190971	C	-	deletion	AC140481.2	ENSG00000183292	ENST00000419965	1	nonsense_mediated_decay	.	2	intron_variant&NMD_transcript_variant	MODIFIER	F5-Pneo-r_ CIC-1n+h-r_ CIC-2n+h-r
chr2	182412633	182412634	rs139036113	-	ACACACACACACAC	insertion	CERKL	ENSG00000188452	ENST00000339098	-1	protein_coding	.	9	intron_variant	MODIFIER	F5-Pneo-r_ CIC-1n+h-r_ CIC-2n+h-r
chr2	214142637	214142638	rs144537453	-	CTTCACGGCAGCC	insertion	AC079610.2	ENSG00000196096	ENST00000360083	-1	lincRNA	3	.	non_coding_transcript_exon_variant	MODIFIER	F5-Pneo-r_ CIC-1n+h-r_ CIC-2n+h-r
chr2	218577814	218577814	rs148961389	C	-	deletion	DIRC3	ENSG00000231672	ENST00000423123	-1	protein_coding	4	.	frameshift_variant	HIGH	F5-Pneo-r_ CIC-1n+h-r_ CIC-2n+h-r
chr2	219265136	219265137	rs11463820	-	C	insertion	CTDSP1	ENSG00000144579	ENST00000273062	1	protein_coding	.	1	intron_variant	MODIFIER	F5-Pneo-r_ CIC-1n+h-r_ CIC-2n+h-r
chr2	228771819	228771820	.	-	T	insertion	DAW1	ENSG00000123977	ENST00000309931	1	protein_coding	.	9	intron_variant	MODIFIER	F5-Pneo-r_ CIC-1n+h-r_ CIC-2n+h-r
chr3	32568145	32568146	rs3836420	-	CA	insertion	DYNC1LI1	ENSG00000144635	ENST00000273130	-1	protein_coding	13	.	3_prime_UTR_variant	MODIFIER	F5-Pneo-r_ CIC-1n+h-r_ CIC-2n+h-r
chr3	43607224	43607225	.	-	A	insertion	ANO10	ENSG00000160746	ENST00000292246	-1	protein_coding	.	7	splice_region_variant&intron_variant	LOW	F5-Pneo-r_ CIC-1n+h-r_ CIC-2n+h-r
chr3	50098994	50098995	.	TT	-	sequence_alteration	RBM6	ENSG00000004534	ENST00000266022	1	protein_coding	.	14	intron_variant	MODIFIER	F5-Pneo-r_ CIC-1n+h-r_ CIC-2n+h-r
chr3	50098995	50098995	.	T	-	sequence_alteration	RBM6	ENSG00000004534	ENST00000266022	1	protein_coding	.	14	intron_variant	MODIFIER	F5-Pneo-r_ CIC-1n+h-r_ CIC-2n+h-r
chr3	51468970	51468971	rs5848921	-	A	insertion	VPRBP	ENSG00000145041	ENST00000423656	-1	protein_coding	.	.	upstream_gene_variant	MODIFIER	F5-Pneo-r_ CIC-1n+h-r_ CIC-2n+h-r
chr3	71008341	71008342	rs112773801	-	T	insertion	FOXP1	ENSG00000114861	ENST00000491238	-1	protein_coding	.	.	downstream_gene_variant	MODIFIER	F5-Pneo-r_ CIC-1n+h-r_ CIC-2n+h-r
chr3	73651622	73651622	rs11343439	A	-	deletion	PDZRN3	ENSG00000121440	ENST00000263666	-1	protein_coding	.	2	intron_variant	MODIFIER	F5-Pneo-r_ CIC-1n+h-r_ CIC-2n+h-r
chr3	75790832	75790844	.	TCCTGCCACTCCT	-	deletion	ZNF717	ENSG00000227124	ENST00000422325	-1	protein_coding	3	.	frameshift_variant	HIGH	F5-Pneo-r_ CIC-1n+h-r_ CIC-2n+h-r
chr3	75790848	75790850	.	AGG	-	deletion	ZNF717	ENSG00000227124	ENST00000422325	-1	protein_coding	3	.	inframe_deletion	MODERATE	F5-Pneo-r_ CIC-1n+h-r_ CIC-2n+h-r
chr3	75790854	75790966	.	AGTGCACAGCTACCTCCTCAAAGGACACCAACTCCTGTAATGATACCAGGCTGTTGTAGGTCTCCAGCATCACGTTCCTGTACAGGGTCCTCTAAGCATCATCCACGTCCTGC	-	deletion	ZNF717	ENSG00000227124	ENST00000422325	-1	protein_coding	3	2	splice_acceptor_variant&coding_sequence_variant&intron_variant	HIGH	F5-Pneo-r_ CIC-1n+h-r_ CIC-2n+h-r
chr4	48529684	48529685	.	AA	-	sequence_alteration	FRYL	ENSG00000075539	ENST00000358350	-1	protein_coding	.	52	intron_variant	MODIFIER	F5-Pneo-r_ CIC-1n+h-r_ CIC-2n+h-r
chr4	48529685	48529685	.	A	-	sequence_alteration	FRYL	ENSG00000075539	ENST00000358350	-1	protein_coding	.	52	intron_variant	MODIFIER	F5-Pneo-r_ CIC-1n+h-r_ CIC-2n+h-r
chr4	83557605	83557606	rs36060565	-	A	insertion	SCD5	ENSG00000145284	ENST00000319540	-1	protein_coding	.	4	intron_variant	MODIFIER	F5-Pneo-r_ CIC-1n+h-r_ CIC-2n+h-r
chr4	95561652	95561653	.	TT	-	sequence_alteration	PDLIM5	ENSG00000163110	ENST00000514743	1	protein_coding	.	12	intron_variant	MODIFIER	F5-Pneo-r_ CIC-1n+h-r_ CIC-2n+h-r
chr4	95561653	95561653	.	T	-	sequence_alteration	PDLIM5	ENSG00000163110	ENST00000514743	1	protein_coding	.	12	intron_variant	MODIFIER	F5-Pneo-r_ CIC-1n+h-r_ CIC-2n+h-r
chr4	120550060	120550060	rs11342908	C	-	deletion	PDE5A	ENSG00000138735	ENST00000354960	-1	protein_coding	1	.	5_prime_UTR_variant	MODIFIER	F5-Pneo-r_ CIC-1n+h-r_ CIC-2n+h-r
chr4	173873171	173873171	rs11322401	G	-	deletion	GALNTL6	ENSG00000174473	ENST00000506823	1	protein_coding	.	9	intron_variant	MODIFIER	F5-Pneo-r_ CIC-1n+h-r_ CIC-2n+h-r
chr5	95224700	95224701	.	-	A	insertion	ELL2	ENSG00000118985	ENST00000237853	-1	protein_coding	.	11	intron_variant	MODIFIER	F5-Pneo-r_ CIC-1n+h-r_ CIC-2n+h-r
chr5	140795208	140795209	rs113784532	-	A	insertion	PCDHGA10	ENSG00000253846	ENST00000398610	1	protein_coding	.	1	intron_variant	MODIFIER	F5-Pneo-r_ CIC-1n+h-r_ CIC-2n+h-r
chr6	32497959	32497960	.	-	AA	insertion	HLA-DRB5	ENSG00000198502	ENST00000374975	-1	protein_coding	1	.	frameshift_variant	HIGH	F5-Pneo-r_ CIC-1n+h-r_ CIC-2n+h-r
chr6	32497961	32497962	.	TT	-	deletion	HLA-DRB5	ENSG00000198502	ENST00000374975	-1	protein_coding	1	.	frameshift_variant	HIGH	F5-Pneo-r_ CIC-1n+h-r_ CIC-2n+h-r
chr6	33286389	33286389	.	T	-	deletion	DAXX	ENSG00000204209	ENST00000374542	-1	protein_coding	8	.	3_prime_UTR_variant	MODIFIER	F5-Pneo-r_ CIC-1n+h-r_ CIC-2n+h-r
chr6	34735652	34735653	.	-	T	insertion	SNRPC	ENSG00000124562	ENST00000244520	1	protein_coding	.	3	intron_variant	MODIFIER	F5-Pneo-r_ CIC-1n+h-r_ CIC-2n+h-r
chr6	116264386	116264387	.	-	TT	insertion	FRK	ENSG00000111816	ENST00000606080	-1	protein_coding	.	6	intron_variant	MODIFIER	F5-Pneo-r_ CIC-1n+h-r_ CIC-2n+h-r
chr6	149842149	149842149	rs373268154	A	-	deletion	PPIL4	ENSG00000131013	ENST00000253329	-1	protein_coding	.	10	intron_variant	MODIFIER	F5-Pneo-r_ CIC-1n+h-r_ CIC-2n+h-r
chr7	7136061	7136062	rs35367486	-	A	insertion	LOC100131257	100131257	NR_034022.1	-1	pseudogene	1	.	non_coding_transcript_exon_variant	MODIFIER	F5-Pneo-r_ CIC-1n+h-r_ CIC-2n+h-r
chr7	93070871	93070871	rs5885829	A	-	deletion	CALCR	ENSG00000004948	ENST00000359558	-1	protein_coding	.	11	intron_variant	MODIFIER	F5-Pneo-r_ CIC-1n+h-r_ CIC-2n+h-r
chr7	100345611	100345611	.	A	-	deletion	ZAN	ENSG00000146839	ENST00000546292	1	protein_coding	.	8	intron_variant	MODIFIER	F5-Pneo-r_ CIC-1n+h-r_ CIC-2n+h-r
chr7	102036397	102036397	rs28366045	C	-	deletion	PRKRIP1	ENSG00000128563	ENST00000496391	1	protein_coding	.	4	intron_variant	MODIFIER	F5-Pneo-r_ CIC-1n+h-r_ CIC-2n+h-r
chr7	105516073	105516074	rs3835024	-	CC	insertion	ATXN7L1	ENSG00000146776	ENST00000419735	-1	protein_coding	.	2	intron_variant	MODIFIER	F5-Pneo-r_ CIC-1n+h-r_ CIC-2n+h-r
chr7	128525186	128525186	.	C	-	deletion	KCP	ENSG00000135253	ENST00000476647	-1	processed_transcript	27	.	non_coding_transcript_exon_variant	MODIFIER	F5-Pneo-r_ CIC-1n+h-r_ CIC-2n+h-r
chr7	128587352	128587381	rs199508964	ACTCTGCAGCCGCCCACTCTGCGGCCGCCT	-	deletion	IRF5	ENSG00000128604	ENST00000357234	1	protein_coding	6	.	inframe_deletion	MODERATE	F5-Pneo-r_ CIC-1n+h-r_ CIC-2n+h-r
chr7	139746633	139746634	rs3216987	-	CA	insertion	PARP12	ENSG00000059378	ENST00000263549	-1	protein_coding	.	5	intron_variant	MODIFIER	F5-Pneo-r_ CIC-1n+h-r_ CIC-2n+h-r
chr7	139746633	139746634	rs3216987	-	GTGTGTGTCA	insertion	PARP12	ENSG00000059378	ENST00000263549	-1	protein_coding	.	5	intron_variant	MODIFIER	F5-Pneo-r_ CIC-1n+h-r_ CIC-2n+h-r
chr7	149171911	149171937	.	CCGCTGCCGCCACCGCCGCCGCCACTG	-	deletion	ZNF746	ENSG00000181220	ENST00000458143	-1	protein_coding	7	.	inframe_deletion	MODERATE	F5-Pneo-r_ CIC-1n+h-r_ CIC-2n+h-r
chr7	154681143	154681143	rs11335725	T	-	deletion	DPP6	ENSG00000130226	ENST00000377770	1	protein_coding	.	24	intron_variant	MODIFIER	F5-Pneo-r_ CIC-1n+h-r_ CIC-2n+h-r
chr8	2020377	2020378	.	-	ATGCTCTCTGCCCTTCGGCCCTGAAAGCCTCCATCGTTTC	insertion	MYOM2	ENSG00000036448	ENST00000262113	1	protein_coding	.	8	intron_variant	MODIFIER	F5-Pneo-r_ CIC-1n+h-r_ CIC-2n+h-r
chr8	6420074	6420074	rs145580201	T	-	deletion	MCPH1	ENSG00000147316	ENST00000344683	1	protein_coding	.	12	intron_variant	MODIFIER	F5-Pneo-r_ CIC-1n+h-r_ CIC-2n+h-r
chr8	105845706	105845707	rs145596017	-	TTTTTTTC	insertion	RP11-127H5.1	ENSG00000253350	ENST00000518180	1	nonsense_mediated_decay	.	2	intron_variant&NMD_transcript_variant	MODIFIER	F5-Pneo-r_ CIC-1n+h-r_ CIC-2n+h-r
chr8	142484366	142484367	rs33975024	-	G	insertion	MROH5	389690	NM_207414.2	-1	protein_coding	.	13	intron_variant	MODIFIER	F5-Pneo-r_ CIC-1n+h-r_ CIC-2n+h-r
chr9	4125633	4125634	rs71324283	-	GTGTGT	insertion	GLIS3	ENSG00000107249	ENST00000381971	-1	protein_coding	.	3	intron_variant	MODIFIER	F5-Pneo-r_ CIC-1n+h-r_ CIC-2n+h-r
chr9	112610020	112610021	rs58547004	-	A	insertion	AKAP2	ENSG00000241978	ENST00000555236	1	protein_coding	.	1	intron_variant	MODIFIER	F5-Pneo-r_ CIC-1n+h-r_ CIC-2n+h-r
chr9	125655309	125655309	.	A	-	deletion	RC3H2	ENSG00000056586	ENST00000373670	-1	protein_coding	.	1	splice_region_variant&intron_variant	LOW	F5-Pneo-r_ CIC-1n+h-r_ CIC-2n+h-r
chr10	25273311	25273312	rs5783912	-	A	insertion	ENKUR	ENSG00000151023	ENST00000331161	-1	protein_coding	.	5	splice_region_variant&intron_variant	LOW	F5-Pneo-r_ CIC-1n+h-r_ CIC-2n+h-r
chr10	42947145	42947148	rs369546281	GAAG	-	deletion	CCNYL2	ENSG00000182632	ENST00000483242	-1	processed_transcript	.	2	intron_variant&non_coding_transcript_variant	MODIFIER	F5-Pneo-r_ CIC-1n+h-r_ CIC-2n+h-r
chr10	81266904	81266972	.	AGGAGGTGGATGAGGTCCCAGAGGACTGACAGCTGCAGGTGGATGAGGTCCCGGAGGACTGACAGCTGT	-	deletion	AL133481.1	ENSG00000235705	ENST00000538322	-1	protein_coding	3	.	inframe_deletion	MODERATE	F5-Pneo-r_ CIC-1n+h-r_ CIC-2n+h-r
chr10	88426615	88426615	rs34106786	C	-	deletion	LDB3	ENSG00000122367	ENST00000429277	1	protein_coding	.	.	upstream_gene_variant	MODIFIER	F5-Pneo-r_ CIC-1n+h-r_ CIC-2n+h-r
chr10	98901425	98901426	.	-	ATTGTATTGT	insertion	ARHGAP19-SLIT1	ENSG00000269891	ENST00000453547	-1	protein_coding	.	14	intron_variant	MODIFIER	F5-Pneo-r_ CIC-1n+h-r_ CIC-2n+h-r
chr11	1023397	1023400	rs370691058	AATG	-	deletion	MUC6	ENSG00000184956	ENST00000421673	-1	protein_coding	.	26	intron_variant	MODIFIER	F5-Pneo-r_ CIC-1n+h-r_ CIC-2n+h-r
chr11	4567158	4567159	rs145064459	-	CA	insertion	OR52M1	ENSG00000197790	ENST00000360213	1	protein_coding	1	.	frameshift_variant	HIGH	F5-Pneo-r_ CIC-1n+h-r_ CIC-2n+h-r
chr11	4790874	4790874	rs34672924	G	-	deletion	OR51F1	ENSG00000188069	ENST00000343430	-1	protein_coding	1	.	frameshift_variant	HIGH	F5-Pneo-r_ CIC-1n+h-r_ CIC-2n+h-r
chr11	6411936	6411941	rs3838786	GCTGGC	-	deletion	SMPD1	ENSG00000166311	ENST00000342245	1	protein_coding	1	.	inframe_deletion	MODERATE	F5-Pneo-r_ CIC-1n+h-r_ CIC-2n+h-r
chr11	6912922	6912923	rs10566026	TT	-	deletion	OR2D2	ENSG00000166368	ENST00000299459	-1	protein_coding	1	.	frameshift_variant	HIGH	F5-Pneo-r_ CIC-1n+h-r_ CIC-2n+h-r
chr11	10823576	10823577	.	-	ACACTCCTAAAATAGTTTCATGTTTTAATAGCAAATGAAATCACATATATTGCATAATTTAACATTTGTTGCCTAA	insertion	EIF4G2	ENSG00000110321	ENST00000526148	-1	protein_coding	.	13	intron_variant	MODIFIER	F5-Pneo-r_ CIC-1n+h-r_ CIC-2n+h-r
chr11	48285982	48285984	rs57294041	CTT	-	deletion	OR4X1	ENSG00000176567	ENST00000320048	1	protein_coding	1	.	inframe_deletion	MODERATE	F5-Pneo-r_ CIC-1n+h-r_ CIC-2n+h-r
chr11	56143424	56143425	.	-	CGGC	insertion	OR8U1	ENSG00000172199	ENST00000302270	1	protein_coding	1	.	frameshift_variant	HIGH	F5-Pneo-r_ CIC-1n+h-r_ CIC-2n+h-r
chr11	56143426	56143429	.	ATCA	-	deletion	OR8U1	ENSG00000172199	ENST00000302270	1	protein_coding	1	.	frameshift_variant	HIGH	F5-Pneo-r_ CIC-1n+h-r_ CIC-2n+h-r
chr11	89609199	89609199	rs369387491	A	-	deletion	TRIM64B	ENSG00000189253	ENST00000329862	-1	protein_coding	.	.	upstream_gene_variant	MODIFIER	F5-Pneo-r_ CIC-1n+h-r_ CIC-2n+h-r
chr11	100999838	100999839	rs11437764	-	G	insertion	PGR	ENSG00000082175	ENST00000325455	-1	protein_coding	1	.	5_prime_UTR_variant	MODIFIER	F5-Pneo-r_ CIC-1n+h-r_ CIC-2n+h-r
chr12	12510570	12510571	.	-	A	insertion	LOH12CR1	ENSG00000165714	ENST00000314565	1	protein_coding	.	1	intron_variant	MODIFIER	F5-Pneo-r_ CIC-1n+h-r_ CIC-2n+h-r
chr12	40001548	40001548	rs58771682	T	-	deletion	ABCD2	ENSG00000173208	ENST00000308666	-1	protein_coding	.	2	intron_variant	MODIFIER	F5-Pneo-r_ CIC-1n+h-r_ CIC-2n+h-r
chr12	76450466	76450466	rs113043714	A	-	deletion	NAP1L1	ENSG00000187109	ENST00000261182	-1	protein_coding	.	6	intron_variant	MODIFIER	F5-Pneo-r_ CIC-1n+h-r_ CIC-2n+h-r
chr12	124824721	124824722	rs143952466	-	GCCGCTGCT	insertion	NCOR2	ENSG00000196498	ENST00000405201	-1	protein_coding	37	.	inframe_insertion	MODERATE	F5-Pneo-r_ CIC-1n+h-r_ CIC-2n+h-r
chr12	129566285	129566285	rs34663182	T	-	deletion	TMEM132D	ENSG00000151952	ENST00000422113	-1	protein_coding	.	7	intron_variant	MODIFIER	F5-Pneo-r_ CIC-1n+h-r_ CIC-2n+h-r
chr13	25073400	25073400	rs71865467	T	-	deletion	PARP4	ENSG00000102699	ENST00000381989	-1	protein_coding	.	5	intron_variant	MODIFIER	F5-Pneo-r_ CIC-1n+h-r_ CIC-2n+h-r
chr13	25899092	25899092	rs373891548	T	-	deletion	NUPL1	ENSG00000139496	ENST00000381736	1	protein_coding	.	9	intron_variant	MODIFIER	F5-Pneo-r_ CIC-1n+h-r_ CIC-2n+h-r
chr13	114514907	114514908	.	-	T	insertion	GAS6-AS1	ENSG00000233695	ENST00000458001	1	antisense	.	.	upstream_gene_variant	MODIFIER	F5-Pneo-r_ CIC-1n+h-r_ CIC-2n+h-r
chr14	55612007	55612007	rs71659941	A	-	deletion	LGALS3	ENSG00000131981	ENST00000254301	1	protein_coding	6	.	3_prime_UTR_variant	MODIFIER	F5-Pneo-r_ CIC-1n+h-r_ CIC-2n+h-r
chr14	69444524	69444525	rs199620253	-	A	insertion	ACTN1	ENSG00000072110	ENST00000394419	-1	protein_coding	.	1	intron_variant	MODIFIER	F5-Pneo-r_ CIC-1n+h-r_ CIC-2n+h-r
chr14	103192775	103192775	rs372942415	T	-	deletion	RCOR1	ENSG00000089902	ENST00000262241	1	protein_coding	.	11	intron_variant	MODIFIER	F5-Pneo-r_ CIC-1n+h-r_ CIC-2n+h-r
chr14	106866399	106866400	.	-	CA	insertion	IGHV3-38	ENSG00000211958	ENST00000390618	-1	IG_V_gene	.	.	downstream_gene_variant	MODIFIER	F5-Pneo-r_ CIC-1n+h-r_ CIC-2n+h-r
chr14	106866412	106866413	rs376192125	GG	-	deletion	IGHV3-38	ENSG00000211958	ENST00000390618	-1	IG_V_gene	2	.	frameshift_variant	HIGH	F5-Pneo-r_ CIC-1n+h-r_ CIC-2n+h-r
chr15	28771697	28771698	.	-	C	insertion	GOLGA8G	ENSG00000183629	ENST00000525590	-1	protein_coding	.	11	intron_variant	MODIFIER	F5-Pneo-r_ CIC-1n+h-r_ CIC-2n+h-r
chr15	41571409	41571409	.	A	-	deletion	CHP1	ENSG00000187446	ENST00000334660	1	protein_coding	.	6	intron_variant	MODIFIER	F5-Pneo-r_ CIC-1n+h-r_ CIC-2n+h-r
chr15	45446097	45446101	.	AAGAG	-	deletion	DUOX1	ENSG00000137857	ENST00000321429	1	protein_coding	.	27	intron_variant	MODIFIER	F5-Pneo-r_ CIC-1n+h-r_ CIC-2n+h-r
chr15	73076148	73076149	rs146134030	-	C	insertion	ADPGK-AS1	ENSG00000260898	ENST00000563592	1	antisense	1	.	non_coding_transcript_exon_variant	MODIFIER	F5-Pneo-r_ CIC-1n+h-r_ CIC-2n+h-r
chr15	75309171	75309171	rs371189916	T	-	deletion	SCAMP5	ENSG00000198794	ENST00000361900	1	protein_coding	.	5	intron_variant	MODIFIER	F5-Pneo-r_ CIC-1n+h-r_ CIC-2n+h-r
chr15	76114319	76114319	rs35830282	A	-	deletion	SNORD112	ENSG00000252372	ENST00000516563	-1	snoRNA	.	.	upstream_gene_variant	MODIFIER	F5-Pneo-r_ CIC-1n+h-r_ CIC-2n+h-r
chr15	100649465	100649466	rs142688382	-	CAGCTCCTCTAAACACGCGGCA	insertion	ADAMTS17	ENSG00000140470	ENST00000268070	-1	protein_coding	.	13	intron_variant	MODIFIER	F5-Pneo-r_ CIC-1n+h-r_ CIC-2n+h-r
chr16	11645777	11645777	rs35493477	T	-	deletion	LITAF	ENSG00000189067	ENST00000571688	-1	protein_coding	.	3	intron_variant	MODIFIER	F5-Pneo-r_ CIC-1n+h-r_ CIC-2n+h-r
chr16	46708575	46708575	.	A	-	deletion	VPS35	ENSG00000069329	ENST00000299138	-1	protein_coding	.	8	splice_region_variant&intron_variant	LOW	F5-Pneo-r_ CIC-1n+h-r_ CIC-2n+h-r
chr16	89828977	89828978	rs113028128	-	A	insertion	FANCA	ENSG00000187741	ENST00000389301	-1	protein_coding	.	28	intron_variant	MODIFIER	F5-Pneo-r_ CIC-1n+h-r_ CIC-2n+h-r
chr17	17714718	17714719	.	AA	-	deletion	RAI1	ENSG00000108557	ENST00000353383	1	protein_coding	6	.	3_prime_UTR_variant	MODIFIER	F5-Pneo-r_ CIC-1n+h-r_ CIC-2n+h-r
chr17	53014443	53014443	rs71361740	T	-	deletion	TOM1L1	ENSG00000141198	ENST00000575882	1	protein_coding	.	9	intron_variant	MODIFIER	F5-Pneo-r_ CIC-1n+h-r_ CIC-2n+h-r
chr17	72838696	72838716	.	GCCCCAGAGTCCTGCCCCTGT	-	deletion	GRIN2C	ENSG00000161509	ENST00000293190	-1	protein_coding	13	.	inframe_deletion	MODERATE	F5-Pneo-r_ CIC-1n+h-r_ CIC-2n+h-r
chr17	73619958	73619959	.	-	GT	insertion	RECQL5	ENSG00000108469	ENST00000317905	-1	protein_coding	.	.	downstream_gene_variant	MODIFIER	F5-Pneo-r_ CIC-1n+h-r_ CIC-2n+h-r
chr18	51795958	51795960	rs10584411	CGA	-	deletion	POLI	ENSG00000101751	ENST00000579534	1	protein_coding	1	.	inframe_deletion	MODERATE	F5-Pneo-r_ CIC-1n+h-r_ CIC-2n+h-r
chr18	74090958	74090958	rs56087742	G	-	deletion	ZNF516	ENSG00000101493	ENST00000443185	-1	protein_coding	5	.	frameshift_variant&splice_region_variant	HIGH	F5-Pneo-r_ CIC-1n+h-r_ CIC-2n+h-r
chr19	6833163	6833163	rs78698684	T	-	deletion	VAV1	ENSG00000141968	ENST00000602142	1	protein_coding	.	15	intron_variant	MODIFIER	F5-Pneo-r_ CIC-1n+h-r_ CIC-2n+h-r
chr19	7995987	7995988	rs58157552	-	A	insertion	TIMM44	ENSG00000104980	ENST00000270538	-1	protein_coding	.	10	intron_variant	MODIFIER	F5-Pneo-r_ CIC-1n+h-r_ CIC-2n+h-r
chr19	8201030	8201030	rs200440094	A	-	deletion	FBN3	ENSG00000142449	ENST00000600128	-1	protein_coding	.	12	intron_variant	MODIFIER	F5-Pneo-r_ CIC-1n+h-r_ CIC-2n+h-r
chr19	8201037	8201038	rs201444959	AA	-	deletion	FBN3	ENSG00000142449	ENST00000600128	-1	protein_coding	.	12	intron_variant	MODIFIER	F5-Pneo-r_ CIC-1n+h-r_ CIC-2n+h-r
chr19	13035888	13035889	rs113375740	-	T	insertion	FARSA	ENSG00000179115	ENST00000314606	-1	protein_coding	.	8	intron_variant	MODIFIER	F5-Pneo-r_ CIC-1n+h-r_ CIC-2n+h-r
chr19	17397498	17397501	rs10606406	TGTT	-	deletion	ANKLE1	ENSG00000160117	ENST00000394458	1	protein_coding	9	.	3_prime_UTR_variant	MODIFIER	F5-Pneo-r_ CIC-1n+h-r_ CIC-2n+h-r
chr19	36350538	36350538	.	G	-	deletion	KIRREL2	ENSG00000126259	ENST00000360202	1	protein_coding	.	5	splice_region_variant&intron_variant	LOW	F5-Pneo-r_ CIC-1n+h-r_ CIC-2n+h-r
chr19	37063218	37063219	rs11448179	-	A	insertion	ZNF529	ENSG00000186020	ENST00000591340	-1	protein_coding	.	2	intron_variant	MODIFIER	F5-Pneo-r_ CIC-1n+h-r_ CIC-2n+h-r
chr19	37721404	37721405	rs56895666	-	A	insertion	ZNF383	ENSG00000188283	ENST00000589413	1	protein_coding	.	5	intron_variant	MODIFIER	F5-Pneo-r_ CIC-1n+h-r_ CIC-2n+h-r
chr19	48922773	48922773	rs11302654	T	-	deletion	GRIN2D	ENSG00000105464	ENST00000263269	1	protein_coding	.	8	intron_variant	MODIFIER	F5-Pneo-r_ CIC-1n+h-r_ CIC-2n+h-r
chr19	49920369	49920370	rs148857519	-	G	insertion	CCDC155	ENSG00000161609	ENST00000447857	1	protein_coding	.	18	intron_variant	MODIFIER	F5-Pneo-r_ CIC-1n+h-r_ CIC-2n+h-r
chr19	52786701	52786701	.	T	-	deletion	ZNF766	ENSG00000196214	ENST00000439461	1	protein_coding	.	3	intron_variant	MODIFIER	F5-Pneo-r_ CIC-1n+h-r_ CIC-2n+h-r
chr19	58858232	58858232	rs3214663	C	-	deletion	A1BG	ENSG00000121410	ENST00000263100	-1	protein_coding	8	.	3_prime_UTR_variant	MODIFIER	F5-Pneo-r_ CIC-1n+h-r_ CIC-2n+h-r
chr20	271225	271226	.	-	TTTTA	insertion	C20orf96	ENSG00000196476	ENST00000360321	-1	protein_coding	.	1	splice_region_variant&intron_variant	LOW	F5-Pneo-r_ CIC-1n+h-r_ CIC-2n+h-r
chr20	13561632	13561633	.	-	A	insertion	TASP1	ENSG00000089123	ENST00000337743	-1	protein_coding	.	5	splice_region_variant&intron_variant	LOW	F5-Pneo-r_ CIC-1n+h-r_ CIC-2n+h-r
chr20	41306488	41306489	rs3091760	-	AA	insertion	PTPRT	ENSG00000196090	ENST00000373187	-1	protein_coding	.	7	intron_variant	MODIFIER	F5-Pneo-r_ CIC-1n+h-r_ CIC-2n+h-r
chr21	35258515	35258515	.	A	-	deletion	ITSN1	ENSG00000205726	ENST00000381318	1	protein_coding	.	38	intron_variant	MODIFIER	F5-Pneo-r_ CIC-1n+h-r_ CIC-2n+h-r
chr22	23631813	23631814	rs113087899	-	C	insertion	BCR	ENSG00000186716	ENST00000305877	1	protein_coding	.	13	splice_region_variant&intron_variant	LOW	F5-Pneo-r_ CIC-1n+h-r_ CIC-2n+h-r
chr22	45204521	45204522	rs201812057	-	A	insertion	ARHGAP8	ENSG00000241484	ENST00000389773	1	protein_coding	.	7	intron_variant	MODIFIER	F5-Pneo-r_ CIC-1n+h-r_ CIC-2n+h-r
chr22	50316984	50316985	rs145727743	-	CTGCACTCCGGGGC	insertion	CRELD2	ENSG00000184164	ENST00000404488	1	protein_coding	.	8	intron_variant	MODIFIER	F5-Pneo-r_ CIC-1n+h-r_ CIC-2n+h-r
chrX	13779409	13779410	rs112117780	-	T	insertion	OFD1	ENSG00000046651	ENST00000340096	1	protein_coding	.	17	intron_variant	MODIFIER	F5-Pneo-r_ CIC-1n+h-r_ CIC-2n+h-r
chrX	37883303	37883304	rs34578085	-	A	insertion	MIR548AJ2	ENSG00000221466	ENST00000408539	-1	miRNA	.	.	upstream_gene_variant	MODIFIER	F5-Pneo-r_ CIC-1n+h-r_ CIC-2n+h-r
chrX	47107351	47107351	.	A	-	deletion	USP11	ENSG00000102226	ENST00000218348	1	protein_coding	21	.	3_prime_UTR_variant	MODIFIER	F5-Pneo-r_ CIC-1n+h-r_ CIC-2n+h-r
chrX	77295698	77295698	rs11324521	C	-	deletion	ATP7A	ENSG00000165240	ENST00000341514	1	protein_coding	.	18	intron_variant	MODIFIER	F5-Pneo-r_ CIC-1n+h-r_ CIC-2n+h-r
chr1	24780522	24780522	rs67528293	T	-	sequence_alteration	NIPAL3	ENSG00000001461	ENST00000374399	1	protein_coding	.	7	intron_variant	MODIFIER	F5-Pneo-r_ CIC-1n+h-r_ CIC-2n+h-r
chr1	39900058	39900059	.	-	T	insertion	MACF1	ENSG00000127603	ENST00000545844	1	protein_coding	.	63	intron_variant	MODIFIER	F5-Pneo-r_ CIC-1n+h-r_ CIC-2n+h-r
chr1	103573517	103573518	rs72369624	-	T	insertion	COL11A1	ENSG00000060718	ENST00000370096	-1	protein_coding	.	1	intron_variant	MODIFIER	F5-Pneo-r_ CIC-1n+h-r_ CIC-2n+h-r
chr1	176050431	176050431	rs56720201	A	-	deletion	RFWD2	ENSG00000143207	ENST00000367669	-1	protein_coding	.	10	splice_region_variant&intron_variant	LOW	F5-Pneo-r_ CIC-1n+h-r_ CIC-2n+h-r
chr1	183481944	183481944	rs10583002	T	-	deletion	SMG7	ENSG00000116698	ENST00000507469	1	protein_coding	.	1	intron_variant	MODIFIER	F5-Pneo-r_ CIC-1n+h-r_ CIC-2n+h-r
chr1	202735635	202735635	.	A	-	deletion	KDM5B	ENSG00000117139	ENST00000367265	-1	protein_coding	.	5	intron_variant	MODIFIER	F5-Pneo-r_ CIC-1n+h-r_ CIC-2n+h-r
chr1	247091605	247091605	rs35687457	A	-	deletion	AHCTF1	ENSG00000153207	ENST00000326225	-1	protein_coding	.	1	intron_variant	MODIFIER	F5-Pneo-r_ CIC-1n+h-r_ CIC-2n+h-r
chr2	38975333	38975333	.	T	-	deletion	SRSF7	ENSG00000115875	ENST00000313117	-1	protein_coding	.	4	intron_variant	MODIFIER	F5-Pneo-r_ CIC-1n+h-r_ CIC-2n+h-r
chr2	96610395	96610396	rs147285461	-	A	insertion	ANKRD36C	ENSG00000174501	ENST00000528268	-1	nonsense_mediated_decay	19	.	frameshift_variant&NMD_transcript_variant	HIGH	F5-Pneo-r_ CIC-1n+h-r_ CIC-2n+h-r
chr2	158275112	158275112	.	A	-	deletion	CYTIP	ENSG00000115165	ENST00000264192	-1	protein_coding	.	6	intron_variant	MODIFIER	F5-Pneo-r_ CIC-1n+h-r_ CIC-2n+h-r
chr2	191523863	191523863	.	T	-	deletion	NAB1	ENSG00000138386	ENST00000337386	1	protein_coding	.	3	intron_variant	MODIFIER	F5-Pneo-r_ CIC-1n+h-r_ CIC-2n+h-r
chr3	32769426	32769426	rs75475597	A	-	deletion	CNOT10	ENSG00000182973	ENST00000454516	1	protein_coding	.	10	intron_variant	MODIFIER	F5-Pneo-r_ CIC-1n+h-r_ CIC-2n+h-r
chr3	137981440	137981440	.	A	-	deletion	NME9	ENSG00000181322	ENST00000383180	-1	protein_coding	.	11	intron_variant	MODIFIER	F5-Pneo-r_ CIC-1n+h-r_ CIC-2n+h-r
chr4	190860986	190860987	.	-	A	insertion	FRG1	ENSG00000109536	ENST00000226798	1	protein_coding	.	.	upstream_gene_variant	MODIFIER	F5-Pneo-r_ CIC-1n+h-r_ CIC-2n+h-r
chr5	13886245	13886250	.	AAAAAA	-	sequence_alteration	DNAH5	ENSG00000039139	ENST00000265104	-1	protein_coding	.	17	splice_region_variant&intron_variant	LOW	F5-Pneo-r_ CIC-1n+h-r_ CIC-2n+h-r
chr5	13886246	13886250	.	AAAAA	-	sequence_alteration	DNAH5	ENSG00000039139	ENST00000265104	-1	protein_coding	.	17	splice_region_variant&intron_variant	LOW	F5-Pneo-r_ CIC-1n+h-r_ CIC-2n+h-r
chr5	68692375	68692376	rs34097088	-	A	insertion	RAD17	ENSG00000152942	ENST00000509734	1	protein_coding	.	15	splice_region_variant&intron_variant	LOW	F5-Pneo-r_ CIC-1n+h-r_ CIC-2n+h-r
chr5	73076475	73076475	rs35525194	T	-	deletion	ARHGEF28	ENSG00000214944	ENST00000545377	1	protein_coding	.	6	intron_variant	MODIFIER	F5-Pneo-r_ CIC-1n+h-r_ CIC-2n+h-r
chr5	87968913	87968913	.	A	-	deletion	LINC00461	ENSG00000245526	ENST00000505030	-1	lincRNA	1	.	non_coding_transcript_exon_variant	MODIFIER	F5-Pneo-r_ CIC-1n+h-r_ CIC-2n+h-r
chr5	118500982	118500983	.	AA	-	sequence_alteration	DMXL1	ENSG00000172869	ENST00000311085	1	protein_coding	.	21	splice_region_variant&intron_variant	LOW	F5-Pneo-r_ CIC-1n+h-r_ CIC-2n+h-r
chr5	118500983	118500983	.	A	-	sequence_alteration	DMXL1	ENSG00000172869	ENST00000311085	1	protein_coding	.	21	splice_region_variant&intron_variant	LOW	F5-Pneo-r_ CIC-1n+h-r_ CIC-2n+h-r
chr5	149584844	149584845	rs5872165	-	G	insertion	SLC6A7	ENSG00000011083	ENST00000230671	1	protein_coding	.	12	intron_variant	MODIFIER	F5-Pneo-r_ CIC-1n+h-r_ CIC-2n+h-r
chr5	149584851	149584852	rs5872166	-	G	insertion	SLC6A7	ENSG00000011083	ENST00000230671	1	protein_coding	.	12	intron_variant	MODIFIER	F5-Pneo-r_ CIC-1n+h-r_ CIC-2n+h-r
chr7	4830797	4830808	rs139155501	CAGCTCCACGCA	-	deletion	AP5Z1	ENSG00000242802	ENST00000348624	1	protein_coding	17	.	inframe_deletion	MODERATE	F5-Pneo-r_ CIC-1n+h-r_ CIC-2n+h-r
chr7	22190132	22190132	rs11321630	A	-	deletion	RAPGEF5	ENSG00000136237	ENST00000344041	-1	protein_coding	.	17	intron_variant	MODIFIER	F5-Pneo-r_ CIC-1n+h-r_ CIC-2n+h-r
chr7	105516073	105516074	rs3835024	-	C	insertion	ATXN7L1	ENSG00000146776	ENST00000419735	-1	protein_coding	.	2	intron_variant	MODIFIER	F5-Pneo-r_ CIC-1n+h-r_ CIC-2n+h-r
chr7	128317932	128317933	rs139645567	TG	-	deletion	FAM71F2	ENSG00000205085	ENST00000480462	1	protein_coding	.	3	intron_variant	MODIFIER	F5-Pneo-r_ CIC-1n+h-r_ CIC-2n+h-r
chr7	149473392	149473395	rs200575788	AGAG	-	deletion	SSPO	ENSG00000197558	ENST00000378016	1	processed_transcript	.	1	intron_variant&non_coding_transcript_variant	MODIFIER	F5-Pneo-r_ CIC-1n+h-r_ CIC-2n+h-r
chr8	100871752	100871752	rs10710929	T	-	deletion	VPS13B	ENSG00000132549	ENST00000358544	1	protein_coding	.	57	intron_variant	MODIFIER	F5-Pneo-r_ CIC-1n+h-r_ CIC-2n+h-r
chr9	78917015	78917016	rs11451259	-	A	insertion	PCSK5	ENSG00000099139	ENST00000545128	1	protein_coding	.	27	intron_variant	MODIFIER	F5-Pneo-r_ CIC-1n+h-r_ CIC-2n+h-r
chr9	79968294	79968294	.	T	-	deletion	VPS13A	ENSG00000197969	ENST00000360280	1	protein_coding	.	53	intron_variant	MODIFIER	F5-Pneo-r_ CIC-1n+h-r_ CIC-2n+h-r
chr9	112610020	112610021	rs58547004	-	AA	insertion	AKAP2	ENSG00000241978	ENST00000555236	1	protein_coding	.	1	intron_variant	MODIFIER	F5-Pneo-r_ CIC-1n+h-r_ CIC-2n+h-r
chr9	130571226	130571226	.	T	-	deletion	FPGS	ENSG00000136877	ENST00000373247	1	protein_coding	.	11	intron_variant	MODIFIER	F5-Pneo-r_ CIC-1n+h-r_ CIC-2n+h-r
chr9	136083053	136083074	.	CTAACCCTCGGCCTCCCCATCC	-	deletion	OBP2B	ENSG00000171102	ENST00000372034	-1	protein_coding	.	3	intron_variant	MODIFIER	F5-Pneo-r_ CIC-1n+h-r_ CIC-2n+h-r
chr10	46999591	46999592	rs112620425	-	ATGAGGGAG	insertion	GPRIN2	ENSG00000204175	ENST00000374314	1	protein_coding	1	.	inframe_insertion	MODERATE	F5-Pneo-r_ CIC-1n+h-r_ CIC-2n+h-r
chr10	74690438	74690438	rs368917423	T	-	deletion	OIT3	ENSG00000138315	ENST00000334011	1	protein_coding	.	8	intron_variant	MODIFIER	F5-Pneo-r_ CIC-1n+h-r_ CIC-2n+h-r
chr10	76349021	76349021	rs112610475	T	-	deletion	ADK	ENSG00000156110	ENST00000286621	1	protein_coding	.	7	intron_variant	MODIFIER	F5-Pneo-r_ CIC-1n+h-r_ CIC-2n+h-r
chr10	78868166	78868168	rs138226779	AAA	-	deletion	KCNMA1	ENSG00000156113	ENST00000404857	-1	protein_coding	.	9	intron_variant	MODIFIER	F5-Pneo-r_ CIC-1n+h-r_ CIC-2n+h-r
chr10	135051672	135051672	rs112963779	G	-	deletion	VENTX	ENSG00000151650	ENST00000325980	1	protein_coding	.	1	intron_variant	MODIFIER	F5-Pneo-r_ CIC-1n+h-r_ CIC-2n+h-r
chr11	63997883	63997883	rs11311686	T	-	deletion	DNAJC4	ENSG00000110011	ENST00000321685	1	protein_coding	.	1	intron_variant	MODIFIER	F5-Pneo-r_ CIC-1n+h-r_ CIC-2n+h-r
chr12	7053818	7053836	rs199730337	GGGTCAGACGCGGGAAGGC	-	deletion	C12orf57	ENSG00000111678	ENST00000229281	1	protein_coding	.	2	splice_region_variant&intron_variant	LOW	F5-Pneo-r_ CIC-1n+h-r_ CIC-2n+h-r
chr12	49937921	49937922	.	-	CCTC	insertion	KCNH3	ENSG00000135519	ENST00000257981	1	protein_coding	.	6	intron_variant	MODIFIER	F5-Pneo-r_ CIC-1n+h-r_ CIC-2n+h-r
chr12	109865121	109865122	.	-	AA	insertion	MYO1H	ENSG00000174527	ENST00000310903	1	protein_coding	.	18	intron_variant	MODIFIER	F5-Pneo-r_ CIC-1n+h-r_ CIC-2n+h-r
chr13	20041494	20041494	rs71092363	A	-	deletion	TPTE2	ENSG00000132958	ENST00000400230	-1	protein_coding	.	6	intron_variant	MODIFIER	F5-Pneo-r_ CIC-1n+h-r_ CIC-2n+h-r
chr13	52425587	52425588	rs36141261	-	TT	insertion	.	.	.	.	.	.	.	intergenic_variant	MODIFIER	F5-Pneo-r_ CIC-1n+h-r_ CIC-2n+h-r
chr13	101266752	101266752	rs370662314	A	-	deletion	TMTC4	ENSG00000125247	ENST00000342624	-1	protein_coding	.	15	intron_variant	MODIFIER	F5-Pneo-r_ CIC-1n+h-r_ CIC-2n+h-r
chr14	35779398	35779398	rs33988739	T	-	deletion	KIAA0391	ENSG00000258790	ENST00000557565	1	nonsense_mediated_decay	.	11	intron_variant&NMD_transcript_variant	MODIFIER	F5-Pneo-r_ CIC-1n+h-r_ CIC-2n+h-r
chr14	102550070	102550070	rs201649309	A	-	deletion	HSP90AA1	ENSG00000080824	ENST00000334701	-1	protein_coding	.	8	intron_variant	MODIFIER	F5-Pneo-r_ CIC-1n+h-r_ CIC-2n+h-r
chr15	22414393	22414394	rs200221521	-	A	insertion	OR4N3P	ENSG00000259435	ENST00000559395	1	processed_pseudogene	.	.	downstream_gene_variant	MODIFIER	F5-Pneo-r_ CIC-1n+h-r_ CIC-2n+h-r
chr15	22709885	22709885	rs372484877	G	-	deletion	GOLGA8DP	ENSG00000185182	ENST00000341390	-1	transcribed_unprocessed_pseudogene	.	9	intron_variant&non_coding_transcript_variant	MODIFIER	F5-Pneo-r_ CIC-1n+h-r_ CIC-2n+h-r
chr15	66794298	66794299	.	-	A	insertion	RPL4	ENSG00000174444	ENST00000307961	-1	protein_coding	.	4	intron_variant	MODIFIER	F5-Pneo-r_ CIC-1n+h-r_ CIC-2n+h-r
chr15	66794298	66794299	.	-	AA	insertion	RPL4	ENSG00000174444	ENST00000307961	-1	protein_coding	.	4	intron_variant	MODIFIER	F5-Pneo-r_ CIC-1n+h-r_ CIC-2n+h-r
chr16	721798	721799	rs146789763	-	CCCCTG	insertion	RHOT2	ENSG00000140983	ENST00000315082	1	protein_coding	.	12	intron_variant	MODIFIER	F5-Pneo-r_ CIC-1n+h-r_ CIC-2n+h-r
chr16	81155068	81155069	.	-	A	insertion	PKD1L2	ENSG00000166473	ENST00000534142	-1	processed_transcript	.	6	intron_variant&non_coding_transcript_variant	MODIFIER	F5-Pneo-r_ CIC-1n+h-r_ CIC-2n+h-r
chr17	3832245	3832248	rs137889858	TGTC	-	deletion	ATP2A3	ENSG00000074370	ENST00000359983	-1	protein_coding	.	19	intron_variant	MODIFIER	F5-Pneo-r_ CIC-1n+h-r_ CIC-2n+h-r
chr17	36058918	36058918	rs11350722	T	-	deletion	HNF1B	ENSG00000108753	ENST00000225893	-1	protein_coding	.	8	intron_variant	MODIFIER	F5-Pneo-r_ CIC-1n+h-r_ CIC-2n+h-r
chr19	35758275	35758276	rs142507475	-	GGA	insertion	LSR	ENSG00000105699	ENST00000361790	1	protein_coding	9	.	inframe_insertion	MODERATE	F5-Pneo-r_ CIC-1n+h-r_ CIC-2n+h-r
chr19	48660244	48660251	rs3730867	AAGGGGCA	-	deletion	LIG1	ENSG00000105486	ENST00000263274	-1	protein_coding	.	5	intron_variant	MODIFIER	F5-Pneo-r_ CIC-1n+h-r_ CIC-2n+h-r
chr19	49979108	49979108	rs61254172	T	-	deletion	FLT3LG	ENSG00000090554	ENST00000594009	1	protein_coding	.	2	intron_variant	MODIFIER	F5-Pneo-r_ CIC-1n+h-r_ CIC-2n+h-r
chr19	57742494	57742507	rs142269286	GGACGAGCAGGATT	-	deletion	AURKC	ENSG00000105146	ENST00000302804	1	protein_coding	1	.	5_prime_UTR_variant	MODIFIER	F5-Pneo-r_ CIC-1n+h-r_ CIC-2n+h-r
chr19	57742514	57742515	rs150998448	-	C	insertion	AURKC	ENSG00000105146	ENST00000302804	1	protein_coding	1	.	5_prime_UTR_variant	MODIFIER	F5-Pneo-r_ CIC-1n+h-r_ CIC-2n+h-r
chr20	29623961	29623961	rs138082554	T	-	deletion	FRG1B	ENSG00000149531	ENST00000278882	1	protein_coding	.	3	intron_variant	MODIFIER	F5-Pneo-r_ CIC-1n+h-r_ CIC-2n+h-r
chr20	33496668	33496668	.	A	-	deletion	ACSS2	ENSG00000131069	ENST00000253382	1	protein_coding	.	2	intron_variant	MODIFIER	F5-Pneo-r_ CIC-1n+h-r_ CIC-2n+h-r
chr20	45192254	45192255	rs35374760	-	AGA	insertion	SLC13A3	ENSG00000158296	ENST00000279027	-1	protein_coding	.	11	intron_variant	MODIFIER	F5-Pneo-r_ CIC-1n+h-r_ CIC-2n+h-r
chr20	61167632	61167633	rs11483745	-	TT	insertion	C20orf166	ENSG00000174407	ENST00000370527	1	protein_coding	.	3	intron_variant	MODIFIER	F5-Pneo-r_ CIC-1n+h-r_ CIC-2n+h-r
chr20	61299715	61299716	rs111531015	-	G	insertion	SLCO4A1	ENSG00000101187	ENST00000217159	1	protein_coding	.	9	intron_variant	MODIFIER	F5-Pneo-r_ CIC-1n+h-r_ CIC-2n+h-r
chr20	62046496	62046497	rs112006486	-	GACAGACA	insertion	KCNQ2	ENSG00000075043	ENST00000359125	-1	protein_coding	.	12	intron_variant	MODIFIER	F5-Pneo-r_ CIC-1n+h-r_ CIC-2n+h-r
chr21	47635302	47635303	rs5844259	-	C	insertion	LSS	ENSG00000160285	ENST00000397728	-1	protein_coding	.	8	intron_variant	MODIFIER	F5-Pneo-r_ CIC-1n+h-r_ CIC-2n+h-r
chr22	18027818	18027820	.	TTT	-	sequence_alteration	CECR2	ENSG00000099954	ENST00000262608	1	protein_coding	.	15	intron_variant	MODIFIER	F5-Pneo-r_ CIC-1n+h-r_ CIC-2n+h-r
chr22	18027819	18027820	.	TT	-	sequence_alteration	CECR2	ENSG00000099954	ENST00000262608	1	protein_coding	.	15	intron_variant	MODIFIER	F5-Pneo-r_ CIC-1n+h-r_ CIC-2n+h-r
chr22	26272008	26272013	rs56376054	TGTGTA	-	deletion	MYO18B	ENSG00000133454	ENST00000335473	1	protein_coding	.	23	intron_variant	MODIFIER	F5-Pneo-r_ CIC-1n+h-r_ CIC-2n+h-r
chr22	50687655	50687656	rs3830749	-	G	insertion	HDAC10	ENSG00000100429	ENST00000216271	-1	protein_coding	.	7	intron_variant	MODIFIER	F5-Pneo-r_ CIC-1n+h-r_ CIC-2n+h-r
chrX	16711185	16711185	.	A	-	deletion	CTPS2	ENSG00000047230	ENST00000443824	-1	protein_coding	.	6	intron_variant	MODIFIER	F5-Pneo-r_ CIC-1n+h-r_ CIC-2n+h-r
chr10	78868166	78868168	rs138226779	AAA	-	sequence_alteration	KCNMA1	ENSG00000156113	ENST00000404857	-1	protein_coding	.	9	intron_variant	MODIFIER	F5-Pneo-r_ CIC-1n+h-r_ CIC-2n+h-r
chr17	17714718	17714719	.	AA	-	sequence_alteration	RAI1	ENSG00000108557	ENST00000353383	1	protein_coding	6	.	3_prime_UTR_variant	MODIFIER	F5-Pneo-r_ CIC-1n+h-r_ CIC-2n+h-r
chr1	85412989	85412990	rs59818609	-	CACA	insertion	MCOLN2	ENSG00000153898	ENST00000370608	-1	protein_coding	.	6	intron_variant	MODIFIER	F5-Pneo-r_ CIC-1n+h-r
chr2	96610567	96610568	.	-	AC	insertion	ANKRD36C	ENSG00000174501	ENST00000528268	-1	nonsense_mediated_decay	.	18	intron_variant&NMD_transcript_variant	MODIFIER	F5-Pneo-r_ CIC-1n+h-r
chr2	111406969	111406969	.	A	-	deletion	BUB1	ENSG00000169679	ENST00000302759	-1	protein_coding	.	18	intron_variant	MODIFIER	F5-Pneo-r_ CIC-1n+h-r
chr2	120620093	120620093	.	T	-	deletion	PTPN4	ENSG00000088179	ENST00000263708	1	protein_coding	.	2	intron_variant	MODIFIER	F5-Pneo-r_ CIC-1n+h-r
chr2	238896494	238896495	rs59213280	-	ATT	insertion	UBE2F-SCLY	ENSG00000258984	ENST00000449191	1	nonsense_mediated_decay	.	2	intron_variant&NMD_transcript_variant	MODIFIER	F5-Pneo-r_ CIC-1n+h-r
chr3	88199185	88199186	rs11374933	-	C	insertion	C3orf38	ENSG00000179021	ENST00000318887	1	protein_coding	1	.	5_prime_UTR_variant	MODIFIER	F5-Pneo-r_ CIC-1n+h-r
chr3	195513800	195513847	.	TGGTGTCACCTGTGGATGCTGAGGAAGGGCTAGTGACAGGAAGAGGCA	-	deletion	MUC4	ENSG00000145113	ENST00000463781	-1	protein_coding	2	.	inframe_deletion	MODERATE	F5-Pneo-r_ CIC-1n+h-r
chr4	169086541	169086542	rs33925175	AA	-	deletion	ANXA10	ENSG00000109511	ENST00000359299	1	protein_coding	.	6	intron_variant	MODIFIER	F5-Pneo-r_ CIC-1n+h-r
chr5	66391517	66391517	.	T	-	deletion	MAST4	ENSG00000069020	ENST00000403625	1	protein_coding	.	7	intron_variant	MODIFIER	F5-Pneo-r_ CIC-1n+h-r
chr5	112228792	112228796	.	AAAAA	-	deletion	REEP5	ENSG00000129625	ENST00000379638	-1	protein_coding	.	3	intron_variant	MODIFIER	F5-Pneo-r_ CIC-1n+h-r
chr6	18134008	18134009	rs113956700	-	A	insertion	TPMT	ENSG00000137364	ENST00000309983	-1	protein_coding	.	7	intron_variant	MODIFIER	F5-Pneo-r_ CIC-1n+h-r
chr6	31648846	31648848	.	AAA	-	sequence_alteration	LY6G5C	ENSG00000204428	ENST00000383237	-1	protein_coding	.	.	upstream_gene_variant	MODIFIER	F5-Pneo-r_ CIC-1n+h-r
chr6	31648847	31648848	.	AA	-	sequence_alteration	LY6G5C	ENSG00000204428	ENST00000383237	-1	protein_coding	.	.	upstream_gene_variant	MODIFIER	F5-Pneo-r_ CIC-1n+h-r
chr6	161523835	161523836	.	AA	-	deletion	MAP3K4	ENSG00000085511	ENST00000392142	1	protein_coding	.	19	intron_variant	MODIFIER	F5-Pneo-r_ CIC-1n+h-r
chr7	100615378	100615378	rs33957279	C	-	deletion	MUC12	ENSG00000205277	ENST00000536621	1	protein_coding	.	1	intron_variant	MODIFIER	F5-Pneo-r_ CIC-1n+h-r
chr7	142197929	142197930	.	CC	-	deletion	TRBV11-2	ENSG00000241657	ENST00000471935	-1	lincRNA	.	1	intron_variant&non_coding_transcript_variant	MODIFIER	F5-Pneo-r_ CIC-1n+h-r
chr7	142197935	142197936	.	-	GAG	insertion	TRBV11-2	ENSG00000241657	ENST00000471935	-1	lincRNA	.	1	intron_variant&non_coding_transcript_variant	MODIFIER	F5-Pneo-r_ CIC-1n+h-r
chr8	145579949	145579950	.	-	GCCGCT	insertion	FBXL6	ENSG00000182325	ENST00000331890	-1	protein_coding	.	7	intron_variant	MODIFIER	F5-Pneo-r_ CIC-1n+h-r
chr8	145579951	145579952	.	-	CC	insertion	FBXL6	ENSG00000182325	ENST00000331890	-1	protein_coding	.	7	intron_variant	MODIFIER	F5-Pneo-r_ CIC-1n+h-r
chr9	19299210	19299210	.	T	-	deletion	DENND4C	ENSG00000137145	ENST00000602925	1	protein_coding	.	7	intron_variant	MODIFIER	F5-Pneo-r_ CIC-1n+h-r
chr9	114467476	114467477	rs151310646	-	ACACAT	insertion	C9orf84	ENSG00000165181	ENST00000374287	-1	protein_coding	.	21	intron_variant	MODIFIER	F5-Pneo-r_ CIC-1n+h-r
chr11	3661585	3661586	rs3062849	-	TGG	insertion	ART5	ENSG00000167311	ENST00000397068	-1	protein_coding	2	.	inframe_insertion	MODERATE	F5-Pneo-r_ CIC-1n+h-r
chr11	5510498	5510499	.	-	C	insertion	OR52D1	ENSG00000181609	ENST00000322641	1	protein_coding	1	.	frameshift_variant	HIGH	F5-Pneo-r_ CIC-1n+h-r
chr11	20404503	20404503	rs201853886	T	-	deletion	HTATIP2	ENSG00000109854	ENST00000419348	1	protein_coding	.	5	intron_variant	MODIFIER	F5-Pneo-r_ CIC-1n+h-r
chr11	30352473	30352474	rs35824273	-	AG	insertion	ARL14EP	ENSG00000152219	ENST00000282032	1	protein_coding	2	.	5_prime_UTR_variant	MODIFIER	F5-Pneo-r_ CIC-1n+h-r
chr11	66321927	66321928	rs56394515	-	A	insertion	ACTN3	ENSG00000248746	ENST00000511191	1	nonsense_mediated_decay	.	4	intron_variant&NMD_transcript_variant	MODIFIER	F5-Pneo-r_ CIC-1n+h-r
chr11	118768466	118768467	rs35636302	-	T	insertion	CXCR5	ENSG00000160683	ENST00000292174	1	protein_coding	2	.	3_prime_UTR_variant	MODIFIER	F5-Pneo-r_ CIC-1n+h-r
chr11	124624706	124624706	rs72422616	A	-	deletion	ESAM	ENSG00000149564	ENST00000278927	-1	protein_coding	.	4	intron_variant	MODIFIER	F5-Pneo-r_ CIC-1n+h-r
chr12	14946973	14946974	rs34287115	-	A	insertion	WBP11	ENSG00000084463	ENST00000261167	-1	protein_coding	.	7	intron_variant	MODIFIER	F5-Pneo-r_ CIC-1n+h-r
chr12	120892661	120892661	.	A	-	deletion	GATC	ENSG00000257218	ENST00000551765	1	protein_coding	.	2	intron_variant	MODIFIER	F5-Pneo-r_ CIC-1n+h-r
chr14	55429903	55429903	rs34874701	G	-	deletion	WDHD1	ENSG00000198554	ENST00000360586	-1	protein_coding	.	18	intron_variant	MODIFIER	F5-Pneo-r_ CIC-1n+h-r
chr14	96671208	96671216	rs71103505	GGTGGGGAC	-	deletion	BDKRB2	ENSG00000168398	ENST00000306005	1	protein_coding	1	.	5_prime_UTR_variant	MODIFIER	F5-Pneo-r_ CIC-1n+h-r
chr15	83528056	83528057	rs55861392	-	T	insertion	HOMER2	ENSG00000103942	ENST00000304231	-1	protein_coding	.	4	intron_variant	MODIFIER	F5-Pneo-r_ CIC-1n+h-r
chr15	102292783	102292786	rs61084368	CTCA	-	deletion	DNM1P47	ENSG00000259660	ENST00000561463	1	processed_transcript	2	.	non_coding_transcript_exon_variant	MODIFIER	F5-Pneo-r_ CIC-1n+h-r
chr16	20749633	20749633	rs200704193	A	-	deletion	THUMPD1	ENSG00000066654	ENST00000381337	-1	protein_coding	.	2	intron_variant	MODIFIER	F5-Pneo-r_ CIC-1n+h-r
chr16	31384423	31384425	rs148124533	AAG	-	deletion	ITGAX	ENSG00000140678	ENST00000268296	1	protein_coding	.	19	intron_variant	MODIFIER	F5-Pneo-r_ CIC-1n+h-r
chr16	66861470	66861471	rs11372346	-	A	insertion	NAE1	ENSG00000159593	ENST00000290810	-1	protein_coding	.	1	intron_variant	MODIFIER	F5-Pneo-r_ CIC-1n+h-r
chr17	10543282	10543283	rs138188093	AA	-	sequence_alteration	MYH3	ENSG00000109063	ENST00000583535	-1	protein_coding	.	22	intron_variant	MODIFIER	F5-Pneo-r_ CIC-1n+h-r
chr17	10543283	10543283	rs138188093	A	-	sequence_alteration	MYH3	ENSG00000109063	ENST00000583535	-1	protein_coding	.	22	intron_variant	MODIFIER	F5-Pneo-r_ CIC-1n+h-r
chr17	20059591	20059592	rs3833861	-	C	insertion	SPECC1	ENSG00000128487	ENST00000261503	1	protein_coding	.	3	intron_variant	MODIFIER	F5-Pneo-r_ CIC-1n+h-r
chr17	71365150	71365151	rs56761775	-	A	insertion	SDK2	ENSG00000069188	ENST00000392650	-1	protein_coding	.	36	intron_variant	MODIFIER	F5-Pneo-r_ CIC-1n+h-r
chr17	73596689	73596692	rs371353924	GGAG	-	deletion	MYO15B	ENSG00000266714	ENST00000583560	1	protein_coding	.	.	upstream_gene_variant	MODIFIER	F5-Pneo-r_ CIC-1n+h-r
chr17	73596692	73596693	.	-	TTTTTTTTT	insertion	MYO15B	ENSG00000266714	ENST00000583560	1	protein_coding	.	.	upstream_gene_variant	MODIFIER	F5-Pneo-r_ CIC-1n+h-r
chr19	2557354	2557355	.	-	AC	insertion	GNG7	ENSG00000176533	ENST00000382159	-1	protein_coding	.	2	intron_variant	MODIFIER	F5-Pneo-r_ CIC-1n+h-r
chr19	3538647	3538648	rs113259909	-	GTGGGTGCGTG	insertion	MFSD12	ENSG00000161091	ENST00000398558	-1	protein_coding	11	.	3_prime_UTR_variant	MODIFIER	F5-Pneo-r_ CIC-1n+h-r
chr19	14104689	14104689	rs143370000	T	-	deletion	RFX1	ENSG00000132005	ENST00000254325	-1	protein_coding	2	.	5_prime_UTR_variant	MODIFIER	F5-Pneo-r_ CIC-1n+h-r
chr19	18544677	18544678	rs78783575	-	C	insertion	SSBP4	ENSG00000130511	ENST00000270061	1	protein_coding	.	17	intron_variant	MODIFIER	F5-Pneo-r_ CIC-1n+h-r
chr19	54556235	54556236	rs34017003	-	A	insertion	VSTM1	ENSG00000189068	ENST00000338372	-1	protein_coding	.	3	intron_variant	MODIFIER	F5-Pneo-r_ CIC-1n+h-r
chr20	2618034	2618034	.	A	-	deletion	TMC2	ENSG00000149488	ENST00000358864	1	protein_coding	.	18	intron_variant	MODIFIER	F5-Pneo-r_ CIC-1n+h-r
chr20	16359357	16359357	rs5840714	A	-	deletion	KIF16B	ENSG00000089177	ENST00000408042	-1	protein_coding	.	19	intron_variant	MODIFIER	F5-Pneo-r_ CIC-1n+h-r
chr20	26188950	26188951	.	-	G	insertion	MIR663A	ENSG00000227195	ENST00000427348	-1	lincRNA	.	1	intron_variant&non_coding_transcript_variant	MODIFIER	F5-Pneo-r_ CIC-1n+h-r
chr20	26188963	26188964	.	-	G	insertion	MIR663A	ENSG00000227195	ENST00000427348	-1	lincRNA	.	1	intron_variant&non_coding_transcript_variant	MODIFIER	F5-Pneo-r_ CIC-1n+h-r
chr21	10793946	10793947	.	-	GAATAGAATGGACTT	insertion	.	.	.	.	.	.	.	intergenic_variant	MODIFIER	F5-Pneo-r_ CIC-1n+h-r
chr22	23481134	23481135	rs58874302	AA	-	sequence_alteration	RTDR1	ENSG00000100218	ENST00000216036	-1	protein_coding	.	2	splice_region_variant&intron_variant	LOW	F5-Pneo-r_ CIC-1n+h-r
chr22	29885567	29885568	rs147489453	-	AAGTCCCCTGAGAAGGCC	insertion	NEFH	ENSG00000100285	ENST00000310624	1	protein_coding	4	.	inframe_insertion	MODERATE	F5-Pneo-r_ CIC-1n+h-r
chr22	42972515	42972516	rs137070	-	A	insertion	RRP7B	ENSG00000182841	ENST00000357802	-1	processed_transcript	.	5	splice_region_variant&intron_variant&non_coding_transcript_variant	LOW	F5-Pneo-r_ CIC-1n+h-r
chrX	50648880	50648881	.	-	A	insertion	BMP15	ENSG00000130385	ENST00000252677	1	protein_coding	.	.	upstream_gene_variant	MODIFIER	F5-Pneo-r_ CIC-1n+h-r
chrX	154327461	154327462	rs372745437	TT	-	sequence_alteration	BRCC3	ENSG00000185515	ENST00000369462	1	protein_coding	.	7	intron_variant	MODIFIER	F5-Pneo-r_ CIC-1n+h-r
chrX	154327462	154327462	rs372745437	T	-	sequence_alteration	BRCC3	ENSG00000185515	ENST00000369462	1	protein_coding	.	7	intron_variant	MODIFIER	F5-Pneo-r_ CIC-1n+h-r
chr1	3753032	3753033	rs140444020	-	T	insertion	CEP104	ENSG00000116198	ENST00000378230	-1	protein_coding	.	10	intron_variant	MODIFIER	F5-Pneo-r_ CIC-1n+h-r
chr1	16377598	16377599	rs149762502	-	G	insertion	CLCNKB	ENSG00000184908	ENST00000375679	1	protein_coding	.	12	intron_variant	MODIFIER	F5-Pneo-r_ CIC-1n+h-r
chr1	28261658	28261659	rs3831926	-	G	insertion	SMPDL3B	ENSG00000130768	ENST00000373894	1	protein_coding	1	.	5_prime_UTR_variant	MODIFIER	F5-Pneo-r_ CIC-1n+h-r
chr1	33087568	33087568	.	A	-	deletion	ZBTB8OS	ENSG00000176261	ENST00000468695	-1	protein_coding	.	6	intron_variant	MODIFIER	F5-Pneo-r_ CIC-1n+h-r
chr1	87805333	87805334	.	-	T	insertion	LMO4	ENSG00000143013	ENST00000370544	1	protein_coding	.	3	intron_variant	MODIFIER	F5-Pneo-r_ CIC-1n+h-r
chr1	154562617	154562618	.	-	C	insertion	ADAR	ENSG00000160710	ENST00000368474	-1	protein_coding	.	7	intron_variant	MODIFIER	F5-Pneo-r_ CIC-1n+h-r
chr1	234601456	234601457	.	-	A	insertion	TARBP1	ENSG00000059588	ENST00000040877	-1	protein_coding	.	4	splice_region_variant&intron_variant	LOW	F5-Pneo-r_ CIC-1n+h-r
chr2	25656889	25656890	rs11451153	-	T	insertion	DTNB	ENSG00000138101	ENST00000406818	-1	protein_coding	.	12	intron_variant	MODIFIER	F5-Pneo-r_ CIC-1n+h-r
chr2	68511507	68511507	rs5831925	A	-	deletion	CNRIP1	ENSG00000119865	ENST00000409559	-1	protein_coding	3	.	3_prime_UTR_variant	MODIFIER	F5-Pneo-r_ CIC-1n+h-r
chr2	97818264	97818265	.	-	TT	insertion	ANKRD36	ENSG00000135976	ENST00000420699	1	protein_coding	14	.	frameshift_variant	HIGH	F5-Pneo-r_ CIC-1n+h-r
chr2	220466344	220466345	rs11405075	-	T	insertion	STK11IP	ENSG00000144589	ENST00000295641	1	protein_coding	.	3	intron_variant	MODIFIER	F5-Pneo-r_ CIC-1n+h-r
chr3	30842347	30842352	.	AGAGAG	-	sequence_alteration	GADL1	ENSG00000144644	ENST00000282538	-1	protein_coding	.	12	intron_variant	MODIFIER	F5-Pneo-r_ CIC-1n+h-r
chr3	30842349	30842352	.	AGAG	-	sequence_alteration	GADL1	ENSG00000144644	ENST00000282538	-1	protein_coding	.	12	intron_variant	MODIFIER	F5-Pneo-r_ CIC-1n+h-r
chr3	142462310	142462310	.	T	-	deletion	TRPC1	ENSG00000144935	ENST00000476941	1	protein_coding	.	2	intron_variant	MODIFIER	F5-Pneo-r_ CIC-1n+h-r
chr4	48611639	48611640	rs5858122	-	A	insertion	FRYL	ENSG00000075539	ENST00000358350	-1	protein_coding	.	8	intron_variant	MODIFIER	F5-Pneo-r_ CIC-1n+h-r
chr4	74010556	74010556	rs375888439	A	-	deletion	ANKRD17	ENSG00000132466	ENST00000358602	-1	protein_coding	.	10	splice_region_variant&intron_variant	LOW	F5-Pneo-r_ CIC-1n+h-r
chr4	157684516	157684516	.	A	-	deletion	PDGFC	ENSG00000145431	ENST00000502773	-1	protein_coding	.	5	intron_variant	MODIFIER	F5-Pneo-r_ CIC-1n+h-r
chr4	190860979	190860980	.	-	TA	insertion	FRG1	ENSG00000109536	ENST00000226798	1	protein_coding	.	.	upstream_gene_variant	MODIFIER	F5-Pneo-r_ CIC-1n+h-r
chr5	139936681	139936681	rs10534174	C	-	deletion	SRA1	ENSG00000213523	ENST00000336283	-1	protein_coding	.	2	intron_variant	MODIFIER	F5-Pneo-r_ CIC-1n+h-r
chr6	5187218	5187218	rs34616988	A	-	deletion	LYRM4	ENSG00000214113	ENST00000500576	-1	protein_coding	.	2	splice_region_variant&intron_variant	LOW	F5-Pneo-r_ CIC-1n+h-r
chr6	6318921	6318922	rs11414870	-	A	insertion	F13A1	ENSG00000124491	ENST00000264870	-1	protein_coding	.	1	splice_region_variant&intron_variant	LOW	F5-Pneo-r_ CIC-1n+h-r
chr6	15593320	15593320	.	A	-	deletion	DTNBP1	ENSG00000047579	ENST00000344537	-1	protein_coding	.	6	splice_region_variant&intron_variant	LOW	F5-Pneo-r_ CIC-1n+h-r
chr6	24511961	24511961	.	T	-	deletion	ALDH5A1	ENSG00000112294	ENST00000348925	1	protein_coding	.	4	intron_variant	MODIFIER	F5-Pneo-r_ CIC-1n+h-r
chr6	84290138	84290141	rs147751300	AAAG	-	deletion	SNAP91	ENSG00000065609	ENST00000439399	-1	protein_coding	.	24	intron_variant	MODIFIER	F5-Pneo-r_ CIC-1n+h-r
chr6	109769225	109769228	rs72092669	ACAG	-	deletion	MICAL1	ENSG00000135596	ENST00000358807	-1	protein_coding	.	13	intron_variant	MODIFIER	F5-Pneo-r_ CIC-1n+h-r
chr7	1588948	1588949	rs144522592	-	TGGACCTTCGCAGGGGTCCAAGGGGTGAGCTGTG	insertion	TMEM184A	ENSG00000164855	ENST00000297477	-1	protein_coding	.	6	intron_variant	MODIFIER	F5-Pneo-r_ CIC-1n+h-r
chr7	4829732	4829735	rs148507453	TCTC	-	deletion	AP5Z1	ENSG00000242802	ENST00000348624	1	protein_coding	.	14	intron_variant	MODIFIER	F5-Pneo-r_ CIC-1n+h-r
chr7	23725887	23725887	.	T	-	deletion	FAM221A	ENSG00000188732	ENST00000344962	1	protein_coding	.	2	intron_variant	MODIFIER	F5-Pneo-r_ CIC-1n+h-r
chr7	35840898	35840899	rs59008252	-	C	insertion	SEPT7	ENSG00000122545	ENST00000399034	1	protein_coding	.	1	intron_variant	MODIFIER	F5-Pneo-r_ CIC-1n+h-r
chr7	82785720	82785720	rs59705796	A	-	deletion	PCLO	ENSG00000186472	ENST00000333891	-1	protein_coding	.	1	intron_variant	MODIFIER	F5-Pneo-r_ CIC-1n+h-r
chr7	100319681	100319681	.	T	-	deletion	EPO	ENSG00000130427	ENST00000252723	1	protein_coding	.	3	intron_variant	MODIFIER	F5-Pneo-r_ CIC-1n+h-r
chr7	100607701	100607702	.	AT	-	deletion	MUC3A	ENSG00000169894	ENST00000319509	1	protein_coding	.	4	intron_variant	MODIFIER	F5-Pneo-r_ CIC-1n+h-r
chr7	100607709	100607710	.	-	CT	insertion	MUC3A	ENSG00000169894	ENST00000319509	1	protein_coding	.	4	intron_variant	MODIFIER	F5-Pneo-r_ CIC-1n+h-r
chr7	100615495	100615496	rs33959976	TA	-	deletion	MUC12	ENSG00000205277	ENST00000536621	1	protein_coding	.	1	intron_variant	MODIFIER	F5-Pneo-r_ CIC-1n+h-r
chr7	100615504	100615505	rs33984975	AG	-	deletion	MUC12	ENSG00000205277	ENST00000536621	1	protein_coding	.	1	intron_variant	MODIFIER	F5-Pneo-r_ CIC-1n+h-r
chr7	105733118	105733119	rs11407789	-	A	insertion	SYPL1	ENSG00000008282	ENST00000011473	-1	protein_coding	.	5	intron_variant	MODIFIER	F5-Pneo-r_ CIC-1n+h-r
chr7	128413998	128413998	.	T	-	deletion	OPN1SW	ENSG00000128617	ENST00000249389	-1	protein_coding	.	3	intron_variant	MODIFIER	F5-Pneo-r_ CIC-1n+h-r
chr8	28651297	28651297	rs36122628	A	-	deletion	INTS9	ENSG00000104299	ENST00000521022	-1	protein_coding	.	10	intron_variant	MODIFIER	F5-Pneo-r_ CIC-1n+h-r
chr8	36698552	36698553	.	-	T	insertion	KCNU1	ENSG00000215262	ENST00000399881	1	protein_coding	.	16	intron_variant	MODIFIER	F5-Pneo-r_ CIC-1n+h-r
chr8	133112621	133112621	rs144278047	A	-	deletion	HHLA1	ENSG00000132297	ENST00000434736	-1	protein_coding	.	4	intron_variant	MODIFIER	F5-Pneo-r_ CIC-1n+h-r
chr9	32973710	32973711	.	AA	-	sequence_alteration	APTX	ENSG00000137074	ENST00000379813	-1	protein_coding	.	7	intron_variant	MODIFIER	F5-Pneo-r_ CIC-1n+h-r
chr9	32973711	32973711	.	A	-	sequence_alteration	APTX	ENSG00000137074	ENST00000379813	-1	protein_coding	.	7	intron_variant	MODIFIER	F5-Pneo-r_ CIC-1n+h-r
chr9	68743937	68743937	rs372399873	T	-	deletion	PGM5P1	ENSG00000204794	ENST00000510760	-1	unprocessed_pseudogene	.	8	intron_variant&non_coding_transcript_variant	MODIFIER	F5-Pneo-r_ CIC-1n+h-r
chr10	89720634	89720634	.	T	-	deletion	PTEN	ENSG00000171862	ENST00000371953	1	protein_coding	.	7	intron_variant	MODIFIER	F5-Pneo-r_ CIC-1n+h-r
chr10	103567666	103567666	rs372242564	A	-	deletion	MGEA5	ENSG00000198408	ENST00000361464	-1	protein_coding	.	4	splice_region_variant&intron_variant	LOW	F5-Pneo-r_ CIC-1n+h-r
chr11	18162364	18162364	rs67827873	C	-	deletion	MRGPRX3	ENSG00000179826	ENST00000396275	1	protein_coding	.	.	downstream_gene_variant	MODIFIER	F5-Pneo-r_ CIC-1n+h-r
chr11	49104678	49104678	rs111997628	T	-	deletion	UBTFL7	ENSG00000229361	ENST00000418789	1	processed_pseudogene	.	.	downstream_gene_variant	MODIFIER	F5-Pneo-r_ CIC-1n+h-r
chr11	64808682	64808682	rs34998502	C	-	deletion	SAC3D1	ENSG00000168061	ENST00000398846	1	protein_coding	1	.	5_prime_UTR_variant	MODIFIER	F5-Pneo-r_ CIC-1n+h-r
chr11	92930903	92930903	.	C	-	deletion	SLC36A4	ENSG00000180773	ENST00000326402	-1	protein_coding	.	1	intron_variant	MODIFIER	F5-Pneo-r_ CIC-1n+h-r
chr12	56420473	56420474	.	-	A	insertion	IKZF4	ENSG00000123411	ENST00000262032	1	protein_coding	.	7	intron_variant	MODIFIER	F5-Pneo-r_ CIC-1n+h-r
chr12	57006060	57006060	.	A	-	deletion	BAZ2A	ENSG00000076108	ENST00000551812	-1	protein_coding	.	5	intron_variant	MODIFIER	F5-Pneo-r_ CIC-1n+h-r
chr12	72163724	72163724	rs63493962	T	-	deletion	RAB21	ENSG00000080371	ENST00000261263	1	protein_coding	.	2	intron_variant	MODIFIER	F5-Pneo-r_ CIC-1n+h-r
chr12	93873090	93873090	.	A	-	deletion	MRPL42	ENSG00000198015	ENST00000549982	1	protein_coding	.	3	intron_variant	MODIFIER	F5-Pneo-r_ CIC-1n+h-r
chr13	31789170	31789170	rs35344913	T	-	deletion	B3GALTL	ENSG00000187676	ENST00000343307	1	protein_coding	.	1	intron_variant	MODIFIER	F5-Pneo-r_ CIC-1n+h-r
chr13	115039246	115039247	rs34154389	-	A	insertion	MIR4502	ENSG00000265450	ENST00000580432	1	miRNA	.	.	upstream_gene_variant	MODIFIER	F5-Pneo-r_ CIC-1n+h-r
chr15	52874438	52874441	.	CTTT	-	deletion	FAM214A	ENSG00000047346	ENST00000261844	-1	protein_coding	13	.	frameshift_variant	HIGH	F5-Pneo-r_ CIC-1n+h-r
chr16	2115414	2115415	.	AA	-	deletion	TSC2	ENSG00000103197	ENST00000219476	1	protein_coding	.	15	intron_variant	MODIFIER	F5-Pneo-r_ CIC-1n+h-r
chr16	4873744	4873744	.	A	-	deletion	GLYR1	ENSG00000140632	ENST00000321919	-1	protein_coding	.	6	intron_variant	MODIFIER	F5-Pneo-r_ CIC-1n+h-r
chr16	23457291	23457291	rs71379679	A	-	deletion	COG7	ENSG00000168434	ENST00000307149	-1	protein_coding	.	1	intron_variant	MODIFIER	F5-Pneo-r_ CIC-1n+h-r
chr16	24820824	24820824	rs56154395	A	-	deletion	TNRC6A	ENSG00000090905	ENST00000395799	1	protein_coding	.	18	intron_variant	MODIFIER	F5-Pneo-r_ CIC-1n+h-r
chr16	89119157	89119157	.	T	-	deletion	CTD-2555A7.2	ENSG00000256982	ENST00000537498	-1	lincRNA	1	.	non_coding_transcript_exon_variant	MODIFIER	F5-Pneo-r_ CIC-1n+h-r
chr17	38152374	38152375	.	AA	-	deletion	PSMD3	ENSG00000108344	ENST00000264639	1	protein_coding	.	9	intron_variant	MODIFIER	F5-Pneo-r_ CIC-1n+h-r
chr19	2037631	2037632	.	TT	-	sequence_alteration	MKNK2	ENSG00000099875	ENST00000250896	-1	protein_coding	14	.	3_prime_UTR_variant	MODIFIER	F5-Pneo-r_ CIC-1n+h-r
chr19	2037632	2037632	.	T	-	sequence_alteration	MKNK2	ENSG00000099875	ENST00000250896	-1	protein_coding	14	.	3_prime_UTR_variant	MODIFIER	F5-Pneo-r_ CIC-1n+h-r
chr19	5824421	5824422	rs375661848	GT	-	deletion	NRTN	ENSG00000171119	ENST00000303212	1	protein_coding	.	1	intron_variant	MODIFIER	F5-Pneo-r_ CIC-1n+h-r
chr19	8398950	8398961	rs111751275	TCGCTGTCGCCA	-	deletion	KANK3	ENSG00000186994	ENST00000330915	-1	protein_coding	5	.	inframe_deletion	MODERATE	F5-Pneo-r_ CIC-1n+h-r
chr19	19447933	19447934	rs34414052	-	T	insertion	MAU2	ENSG00000129933	ENST00000392313	1	protein_coding	.	3	intron_variant	MODIFIER	F5-Pneo-r_ CIC-1n+h-r
chr19	19447933	19447934	rs34414052	-	TT	insertion	MAU2	ENSG00000129933	ENST00000392313	1	protein_coding	.	3	intron_variant	MODIFIER	F5-Pneo-r_ CIC-1n+h-r
chr19	22363654	22363737	.	CTTTGCCACATTCTTCACATTTGTAGGGCTTCTCTTCAGCATGAATTGCCTTATGTGTATTAAGGGTTGAGACGCTACTAAATC	-	deletion	ZNF676	ENSG00000196109	ENST00000397121	-1	protein_coding	3	.	inframe_deletion	MODERATE	F5-Pneo-r_ CIC-1n+h-r
chr19	22939027	22939027	.	G	-	deletion	ZNF99	ENSG00000213973	ENST00000596209	-1	protein_coding	.	.	downstream_gene_variant	MODIFIER	F5-Pneo-r_ CIC-1n+h-r
chr19	30303714	30303715	rs3218029	-	C	insertion	CCNE1	ENSG00000105173	ENST00000262643	1	protein_coding	.	3	intron_variant	MODIFIER	F5-Pneo-r_ CIC-1n+h-r
chr19	37063218	37063219	rs11448179	-	AA	insertion	ZNF529	ENSG00000186020	ENST00000591340	-1	protein_coding	.	2	intron_variant	MODIFIER	F5-Pneo-r_ CIC-1n+h-r
chr20	62119823	62119823	rs140125000	C	-	deletion	EEF1A2	ENSG00000101210	ENST00000217182	-1	protein_coding	.	7	intron_variant	MODIFIER	F5-Pneo-r_ CIC-1n+h-r
chr22	20640923	20640949	.	CCTCGTTAGCGATGCCGTGGACAGCGT	-	deletion	AC011718.2	ENSG00000223579	ENST00000577456	-1	lincRNA	8	.	non_coding_transcript_exon_variant	MODIFIER	F5-Pneo-r_ CIC-1n+h-r
chr22	23481134	23481135	rs58874302	AA	-	deletion	RTDR1	ENSG00000100218	ENST00000216036	-1	protein_coding	.	2	splice_region_variant&intron_variant	LOW	F5-Pneo-r_ CIC-1n+h-r
chr22	39656894	39656895	rs61568218	-	A	insertion	AL031590.1	ENSG00000214854	ENST00000456974	-1	protein_coding	.	1	intron_variant	MODIFIER	F5-Pneo-r_ CIC-1n+h-r
chr22	41545024	41545025	rs71761046	-	T	insertion	EP300	ENSG00000100393	ENST00000263253	1	protein_coding	.	12	intron_variant	MODIFIER	F5-Pneo-r_ CIC-1n+h-r
chrX	3238015	3238016	rs367828783	AA	-	sequence_alteration	MXRA5	ENSG00000101825	ENST00000217939	-1	protein_coding	.	5	intron_variant	MODIFIER	F5-Pneo-r_ CIC-1n+h-r
chrX	3238016	3238016	rs367828783	A	-	sequence_alteration	MXRA5	ENSG00000101825	ENST00000217939	-1	protein_coding	.	5	intron_variant	MODIFIER	F5-Pneo-r_ CIC-1n+h-r
chrX	11308611	11308611	.	A	-	deletion	ARHGAP6	ENSG00000047648	ENST00000337414	-1	protein_coding	.	1	intron_variant	MODIFIER	F5-Pneo-r_ CIC-1n+h-r
chrX	46321945	46321945	rs11342771	A	-	deletion	KRBOX4	ENSG00000147121	ENST00000344302	1	protein_coding	.	3	intron_variant	MODIFIER	F5-Pneo-r_ CIC-1n+h-r
chr1	16975913	16975918	rs148656339	CCTGTT	-	deletion	MST1P2	ENSG00000186301	ENST00000334429	1	unprocessed_pseudogene	17	.	non_coding_transcript_exon_variant	MODIFIER	F5-Pneo-r_ CIC-2n+h-r
chr1	17699509	17699510	rs2308230	-	GTGA	insertion	PADI6	ENSG00000256049	ENST00000434762	1	processed_transcript	.	1	intron_variant&non_coding_transcript_variant	MODIFIER	F5-Pneo-r_ CIC-2n+h-r
chr1	23955186	23955187	rs139494227	-	TTATTATTATTATTATTATTATTATTA	insertion	MDS2	ENSG00000197880	ENST00000374555	1	protein_coding	.	3	intron_variant	MODIFIER	F5-Pneo-r_ CIC-2n+h-r
chr1	26646612	26646612	rs111668601	A	-	deletion	CD52	ENSG00000169442	ENST00000374213	1	protein_coding	.	1	intron_variant	MODIFIER	F5-Pneo-r_ CIC-2n+h-r
chr1	98349390	98349391	rs111231337	-	A	insertion	DPYD	ENSG00000188641	ENST00000370192	-1	protein_coding	.	1	intron_variant	MODIFIER	F5-Pneo-r_ CIC-2n+h-r
chr1	151786152	151786155	rs142305315	CTGA	-	deletion	RORC	ENSG00000143365	ENST00000318247	-1	protein_coding	.	6	intron_variant	MODIFIER	F5-Pneo-r_ CIC-2n+h-r
chr1	216172129	216172129	rs372275979	T	-	deletion	USH2A	ENSG00000042781	ENST00000307340	-1	protein_coding	.	34	intron_variant	MODIFIER	F5-Pneo-r_ CIC-2n+h-r
chr2	28771453	28771454	rs35161547	TA	-	deletion	PLB1	ENSG00000163803	ENST00000327757	1	protein_coding	.	14	intron_variant	MODIFIER	F5-Pneo-r_ CIC-2n+h-r
chr2	118851500	118851502	.	GAT	-	deletion	INSIG2	ENSG00000125629	ENST00000245787	1	protein_coding	.	1	intron_variant	MODIFIER	F5-Pneo-r_ CIC-2n+h-r
chr2	120317622	120317622	.	T	-	sequence_alteration	PCDP1	ENSG00000163075	ENST00000442513	1	protein_coding	.	6	intron_variant	MODIFIER	F5-Pneo-r_ CIC-2n+h-r
chr2	120317622	120317623	.	-	TT	sequence_alteration	PCDP1	ENSG00000163075	ENST00000442513	1	protein_coding	.	6	intron_variant	MODIFIER	F5-Pneo-r_ CIC-2n+h-r
chr2	171911713	171911714	rs56169662	-	A	insertion	TLK1	ENSG00000198586	ENST00000431350	-1	protein_coding	.	6	intron_variant	MODIFIER	F5-Pneo-r_ CIC-2n+h-r
chr2	179553732	179553732	.	T	-	sequence_alteration	TTN	ENSG00000155657	ENST00000589042	-1	protein_coding	.	125	intron_variant	MODIFIER	F5-Pneo-r_ CIC-2n+h-r
chr3	14555758	14555759	rs138623401	-	AGTT	insertion	GRIP2	ENSG00000144596	ENST00000273083	-1	processed_transcript	.	12	intron_variant&non_coding_transcript_variant	MODIFIER	F5-Pneo-r_ CIC-2n+h-r
chr3	42599050	42599050	.	A	-	deletion	SEC22C	ENSG00000093183	ENST00000264454	-1	protein_coding	.	5	intron_variant	MODIFIER	F5-Pneo-r_ CIC-2n+h-r
chr3	167762679	167762679	.	A	-	deletion	GOLIM4	ENSG00000173905	ENST00000470487	-1	protein_coding	.	3	intron_variant	MODIFIER	F5-Pneo-r_ CIC-2n+h-r
chr3	180322249	180322249	rs59520418	T	-	deletion	TTC14	ENSG00000163728	ENST00000296015	1	protein_coding	.	4	intron_variant	MODIFIER	F5-Pneo-r_ CIC-2n+h-r
chr5	54424226	54424227	.	-	A	insertion	CDC20B	ENSG00000164287	ENST00000381375	-1	protein_coding	.	7	intron_variant	MODIFIER	F5-Pneo-r_ CIC-2n+h-r
chr5	69325574	69325574	.	T	-	deletion	SERF1B	ENSG00000205572	ENST00000380750	1	protein_coding	.	2	intron_variant	MODIFIER	F5-Pneo-r_ CIC-2n+h-r
chr5	125759524	125759525	rs34490811	-	CT	insertion	GRAMD3	ENSG00000155324	ENST00000513040	1	protein_coding	.	1	intron_variant	MODIFIER	F5-Pneo-r_ CIC-2n+h-r
chr5	151180452	151180452	rs200261823	T	-	deletion	G3BP1	ENSG00000145907	ENST00000394123	1	protein_coding	.	11	intron_variant	MODIFIER	F5-Pneo-r_ CIC-2n+h-r
chr6	65016978	65016979	rs35395170	GA	-	deletion	EYS	ENSG00000188107	ENST00000503581	-1	protein_coding	.	29	splice_region_variant&intron_variant	LOW	F5-Pneo-r_ CIC-2n+h-r
chr6	75950110	75950110	.	A	-	deletion	COX7A2	ENSG00000112695	ENST00000370081	-1	protein_coding	.	3	intron_variant	MODIFIER	F5-Pneo-r_ CIC-2n+h-r
chr6	136710670	136710670	rs58458173	A	-	deletion	MAP7	ENSG00000135525	ENST00000454590	-1	protein_coding	.	4	intron_variant	MODIFIER	F5-Pneo-r_ CIC-2n+h-r
chr7	29688944	29688945	rs149874353	-	T	insertion	DPY19L2P3	ENSG00000227855	ENST00000414296	1	transcribed_unprocessed_pseudogene	.	.	upstream_gene_variant	MODIFIER	F5-Pneo-r_ CIC-2n+h-r
chr7	56087292	56087292	rs139106189	C	-	deletion	PSPH	ENSG00000146733	ENST00000395471	-1	protein_coding	.	5	splice_donor_variant	HIGH	F5-Pneo-r_ CIC-2n+h-r
chr7	75054266	75054267	rs146514213	-	A	insertion	POM121C	ENSG00000135213	ENST00000453279	-1	protein_coding	.	10	intron_variant	MODIFIER	F5-Pneo-r_ CIC-2n+h-r
chr7	76023088	76023089	rs140509712	-	G	insertion	SRCRB4D	ENSG00000146700	ENST00000275560	-1	protein_coding	.	8	intron_variant	MODIFIER	F5-Pneo-r_ CIC-2n+h-r
chr7	129846824	129846824	.	A	-	deletion	SSMEM1	ENSG00000165120	ENST00000297819	1	protein_coding	.	.	upstream_gene_variant	MODIFIER	F5-Pneo-r_ CIC-2n+h-r
chr8	2112080	2112081	rs33945248	-	TT	insertion	MYOM2	ENSG00000036448	ENST00000520779	1	processed_transcript	.	4	intron_variant&non_coding_transcript_variant	MODIFIER	F5-Pneo-r_ CIC-2n+h-r
chr8	39607105	39607106	rs112217136	-	ATGT	insertion	ADAM2	ENSG00000104755	ENST00000265708	-1	protein_coding	.	17	intron_variant	MODIFIER	F5-Pneo-r_ CIC-2n+h-r
chr9	44080020	44080020	rs200205814	C	-	deletion	ANKRD20A7P	ENSG00000236816	ENST00000402318	-1	unprocessed_pseudogene	.	13	intron_variant&non_coding_transcript_variant	MODIFIER	F5-Pneo-r_ CIC-2n+h-r
chr9	97426331	97426331	.	A	-	deletion	.	.	.	.	.	.	.	intergenic_variant	MODIFIER	F5-Pneo-r_ CIC-2n+h-r
chr9	131602898	131602898	.	T	-	deletion	CCBL1	ENSG00000171097	ENST00000302586	-1	protein_coding	.	3	intron_variant	MODIFIER	F5-Pneo-r_ CIC-2n+h-r
chr10	63978078	63978078	rs11355398	A	-	deletion	RTKN2	ENSG00000182010	ENST00000373789	-1	protein_coding	.	7	intron_variant	MODIFIER	F5-Pneo-r_ CIC-2n+h-r
chr10	102770293	102770294	rs200896335	-	GCTGCG	insertion	LZTS2	ENSG00000107816	ENST00000370220	1	protein_coding	.	.	downstream_gene_variant	MODIFIER	F5-Pneo-r_ CIC-2n+h-r
chr10	133955569	133955570	rs5789117	-	CG	insertion	JAKMIP3	ENSG00000188385	ENST00000298622	1	protein_coding	.	10	intron_variant	MODIFIER	F5-Pneo-r_ CIC-2n+h-r
chr11	6637740	6637742	.	TTT	-	sequence_alteration	TPP1	ENSG00000166340	ENST00000299427	-1	protein_coding	.	7	splice_region_variant&intron_variant	LOW	F5-Pneo-r_ CIC-2n+h-r
chr11	6637741	6637742	.	TT	-	sequence_alteration	TPP1	ENSG00000166340	ENST00000299427	-1	protein_coding	.	7	splice_region_variant&intron_variant	LOW	F5-Pneo-r_ CIC-2n+h-r
chr11	55033274	55033274	.	A	-	deletion	TRIM48	ENSG00000150244	ENST00000417545	1	protein_coding	.	3	intron_variant	MODIFIER	F5-Pneo-r_ CIC-2n+h-r
chr11	110134594	110134594	.	A	-	deletion	RDX	ENSG00000137710	ENST00000405097	-1	protein_coding	.	5	intron_variant	MODIFIER	F5-Pneo-r_ CIC-2n+h-r
chr12	130015535	130015536	.	-	AAAAAAAA	insertion	TMEM132D	ENSG00000151952	ENST00000422113	-1	protein_coding	.	3	intron_variant	MODIFIER	F5-Pneo-r_ CIC-2n+h-r
chr12	133181039	133181039	rs62826760	G	-	deletion	LRCOL1	ENSG00000204583	ENST00000545517	-1	lincRNA	.	3	intron_variant&non_coding_transcript_variant	MODIFIER	F5-Pneo-r_ CIC-2n+h-r
chr13	28877629	28877630	rs5802470	-	C	insertion	FLT1	ENSG00000102755	ENST00000282397	-1	protein_coding	.	29	intron_variant	MODIFIER	F5-Pneo-r_ CIC-2n+h-r
chr13	58299434	58299435	rs5803842	-	A	insertion	PCDH17	ENSG00000118946	ENST00000377918	1	protein_coding	4	.	3_prime_UTR_variant	MODIFIER	F5-Pneo-r_ CIC-2n+h-r
chr14	53619480	53619481	rs140904345	-	GCCGCC	insertion	DDHD1	ENSG00000100523	ENST00000323669	-1	protein_coding	1	.	inframe_insertion	MODERATE	F5-Pneo-r_ CIC-2n+h-r
chr14	91690001	91690001	.	T	-	deletion	C14orf159	ENSG00000133943	ENST00000518868	1	protein_coding	.	16	intron_variant	MODIFIER	F5-Pneo-r_ CIC-2n+h-r
chr15	52185961	52185962	rs11370809	-	A	insertion	TMOD3	ENSG00000138594	ENST00000308580	1	protein_coding	.	5	intron_variant	MODIFIER	F5-Pneo-r_ CIC-2n+h-r
chr15	65312615	65312615	.	A	-	deletion	MTFMT	ENSG00000103707	ENST00000220058	-1	protein_coding	.	4	splice_region_variant&intron_variant	LOW	F5-Pneo-r_ CIC-2n+h-r
chr15	91447766	91447767	rs11459251	-	A	insertion	MAN2A2	ENSG00000196547	ENST00000360468	1	protein_coding	.	1	intron_variant	MODIFIER	F5-Pneo-r_ CIC-2n+h-r
chr16	1116220	1116221	rs34024516	-	G	insertion	SSTR5-AS1	ENSG00000261713	ENST00000569832	-1	lincRNA	4	.	non_coding_transcript_exon_variant	MODIFIER	F5-Pneo-r_ CIC-2n+h-r
chr17	7414387	7414387	rs34727588	A	-	deletion	POLR2A	ENSG00000181222	ENST00000322644	1	protein_coding	.	22	intron_variant	MODIFIER	F5-Pneo-r_ CIC-2n+h-r
chr17	43522776	43522779	.	TGTG	-	deletion	PLEKHM1	ENSG00000225190	ENST00000430334	-1	protein_coding	.	9	intron_variant	MODIFIER	F5-Pneo-r_ CIC-2n+h-r
chr17	56677118	56677118	rs111881602	A	-	deletion	TEX14	ENSG00000121101	ENST00000240361	-1	protein_coding	.	13	intron_variant	MODIFIER	F5-Pneo-r_ CIC-2n+h-r
chr19	14865684	14865685	rs34312411	-	T	insertion	EMR2	ENSG00000127507	ENST00000315576	-1	protein_coding	.	14	intron_variant	MODIFIER	F5-Pneo-r_ CIC-2n+h-r
chr19	15511206	15511206	.	T	-	deletion	AKAP8L	ENSG00000011243	ENST00000397410	-1	protein_coding	.	7	intron_variant	MODIFIER	F5-Pneo-r_ CIC-2n+h-r
chr19	48613625	48613625	rs199676177	A	-	deletion	PLA2G4C	ENSG00000105499	ENST00000599111	-1	protein_coding	.	1	intron_variant	MODIFIER	F5-Pneo-r_ CIC-2n+h-r
chr19	55263750	55263751	.	-	TG	insertion	KIR2DL3	ENSG00000243772	ENST00000342376	1	protein_coding	.	7	intron_variant	MODIFIER	F5-Pneo-r_ CIC-2n+h-r
chr19	55790886	55790887	rs10701478	-	GCCGCCGCC	insertion	HSPBP1	ENSG00000133265	ENST00000255631	-1	protein_coding	3	.	inframe_insertion	MODERATE	F5-Pneo-r_ CIC-2n+h-r
chr20	35445891	35445891	rs368000406	A	-	deletion	SOGA1	ENSG00000149639	ENST00000237536	-1	protein_coding	.	3	intron_variant	MODIFIER	F5-Pneo-r_ CIC-2n+h-r
chr22	21822373	21822385	rs66498338	AGGATCCGGGGGT	-	deletion	TMEM191C	ENSG00000206140	ENST00000449424	1	lincRNA	2	.	non_coding_transcript_exon_variant	MODIFIER	F5-Pneo-r_ CIC-2n+h-r
chrX	40588606	40588606	rs369436436	A	-	deletion	MED14	ENSG00000180182	ENST00000324817	-1	protein_coding	.	1	intron_variant	MODIFIER	F5-Pneo-r_ CIC-2n+h-r
chrX	91147606	91147607	.	-	T	insertion	PCDH11X	ENSG00000102290	ENST00000373094	1	protein_coding	.	2	intron_variant	MODIFIER	F5-Pneo-r_ CIC-2n+h-r
chrX	129338973	129338974	.	-	A	insertion	ZNF280C	ENSG00000056277	ENST00000370978	-1	protein_coding	.	18	splice_region_variant&intron_variant	LOW	F5-Pneo-r_ CIC-2n+h-r
chr1	119427229	119427229	.	A	-	deletion	TBX15	ENSG00000092607	ENST00000207157	-1	protein_coding	8	.	3_prime_UTR_variant	MODIFIER	F5-Pneo-r_ CIC-2n+h-r
chr1	172277846	172277846	rs200321314	T	-	deletion	DNM3	ENSG00000197959	ENST00000358155	1	protein_coding	.	15	intron_variant	MODIFIER	F5-Pneo-r_ CIC-2n+h-r
chr1	213180442	213180442	rs202124670	A	-	deletion	ANGEL2	ENSG00000174606	ENST00000366962	-1	protein_coding	.	4	intron_variant	MODIFIER	F5-Pneo-r_ CIC-2n+h-r
chr1	225600352	225600352	.	A	-	deletion	LBR	ENSG00000143815	ENST00000338179	-1	protein_coding	.	7	splice_region_variant&intron_variant	LOW	F5-Pneo-r_ CIC-2n+h-r
chr2	96605666	96605667	.	GC	-	deletion	ANKRD36C	ENSG00000174501	ENST00000528268	-1	nonsense_mediated_decay	.	20	intron_variant&NMD_transcript_variant	MODIFIER	F5-Pneo-r_ CIC-2n+h-r
chr2	96605668	96605669	.	-	TG	insertion	ANKRD36C	ENSG00000174501	ENST00000528268	-1	nonsense_mediated_decay	.	20	intron_variant&NMD_transcript_variant	MODIFIER	F5-Pneo-r_ CIC-2n+h-r
chr2	118851239	118851240	.	-	GAG	insertion	INSIG2	ENSG00000125629	ENST00000245787	1	protein_coding	.	1	intron_variant	MODIFIER	F5-Pneo-r_ CIC-2n+h-r
chr2	118854095	118854095	.	T	-	deletion	INSIG2	ENSG00000125629	ENST00000245787	1	protein_coding	2	.	5_prime_UTR_variant	MODIFIER	F5-Pneo-r_ CIC-2n+h-r
chr2	133472386	133472386	rs11329925	A	-	deletion	NCKAP5	ENSG00000176771	ENST00000409261	-1	protein_coding	.	19	intron_variant	MODIFIER	F5-Pneo-r_ CIC-2n+h-r
chr2	152684704	152684705	rs150910136	-	C	insertion	ARL5A	ENSG00000162980	ENST00000295087	-1	protein_coding	1	.	5_prime_UTR_variant	MODIFIER	F5-Pneo-r_ CIC-2n+h-r
chr2	207998878	207998879	rs10681871	-	T	insertion	KLF7	ENSG00000118263	ENST00000309446	-1	protein_coding	.	1	intron_variant	MODIFIER	F5-Pneo-r_ CIC-2n+h-r
chr2	216235272	216235277	.	AAAAAC	-	deletion	FN1	ENSG00000115414	ENST00000354785	-1	protein_coding	.	40	intron_variant	MODIFIER	F5-Pneo-r_ CIC-2n+h-r
chr3	8757576	8757577	rs35653370	-	A	insertion	SSUH2	ENSG00000125046	ENST00000435138	-1	nonsense_mediated_decay	.	2	splice_region_variant&intron_variant&NMD_transcript_variant	LOW	F5-Pneo-r_ CIC-2n+h-r
chr3	12629336	12629337	.	-	TT	insertion	RAF1	ENSG00000132155	ENST00000251849	-1	protein_coding	.	12	intron_variant	MODIFIER	F5-Pneo-r_ CIC-2n+h-r
chr3	37100166	37100167	rs58404365	-	A	insertion	LRRFIP2	ENSG00000093167	ENST00000421307	-1	protein_coding	.	26	intron_variant	MODIFIER	F5-Pneo-r_ CIC-2n+h-r
chr3	184658058	184658059	rs142586532	-	TA	insertion	VPS8	ENSG00000156931	ENST00000437079	1	protein_coding	.	36	intron_variant	MODIFIER	F5-Pneo-r_ CIC-2n+h-r
chr3	184658058	184658059	rs142586532	-	TATA	insertion	VPS8	ENSG00000156931	ENST00000437079	1	protein_coding	.	36	intron_variant	MODIFIER	F5-Pneo-r_ CIC-2n+h-r
chr3	195509347	195509394	.	GTGGATGCTGAGGAAGGGCTGGTGACATGAAGAGGGGTGGCGTGACCT	-	deletion	MUC4	ENSG00000145113	ENST00000463781	-1	protein_coding	2	.	inframe_deletion	MODERATE	F5-Pneo-r_ CIC-2n+h-r
chr4	1388350	1388351	.	-	TGCCCATGTGGAGTGCCCGCCTGCTCACACA	insertion	CRIPAK	ENSG00000179979	ENST00000324803	1	protein_coding	1	.	frameshift_variant	HIGH	F5-Pneo-r_ CIC-2n+h-r
chr4	190882978	190882980	.	AAG	-	deletion	FRG1	ENSG00000109536	ENST00000226798	1	protein_coding	8	.	inframe_deletion&splice_region_variant	MODERATE	F5-Pneo-r_ CIC-2n+h-r
chr5	79950727	79950728	.	-	CAGCGCCCCCAGCGCCCCCAGCGCCCC	insertion	MSH3	ENSG00000113318	ENST00000265081	1	protein_coding	1	.	inframe_insertion	MODERATE	F5-Pneo-r_ CIC-2n+h-r
chr6	7565490	7565491	rs35266991	-	T	insertion	DSP	ENSG00000096696	ENST00000379802	1	protein_coding	.	6	intron_variant	MODIFIER	F5-Pneo-r_ CIC-2n+h-r
chr6	108197875	108197875	.	A	-	sequence_alteration	SEC63	ENSG00000025796	ENST00000369002	-1	protein_coding	.	18	intron_variant	MODIFIER	F5-Pneo-r_ CIC-2n+h-r
chr6	108197875	108197876	.	-	AAA	sequence_alteration	SEC63	ENSG00000025796	ENST00000369002	-1	protein_coding	.	18	intron_variant	MODIFIER	F5-Pneo-r_ CIC-2n+h-r
chr6	133138068	133138069	rs34924584	TT	-	deletion	RPS12	ENSG00000112306	ENST00000230050	1	protein_coding	.	4	intron_variant	MODIFIER	F5-Pneo-r_ CIC-2n+h-r
chr7	801634	801635	rs142752861	-	TGAGCCCCAGGCCTCAAACATGTC	insertion	HEATR2	ENSG00000164818	ENST00000297440	1	protein_coding	.	7	intron_variant	MODIFIER	F5-Pneo-r_ CIC-2n+h-r
chr7	6485741	6485741	.	A	-	deletion	DAGLB	ENSG00000164535	ENST00000297056	-1	protein_coding	.	1	splice_region_variant&intron_variant	LOW	F5-Pneo-r_ CIC-2n+h-r
chr7	100775087	100775088	rs143613360	-	AAC	insertion	SERPINE1	ENSG00000106366	ENST00000223095	1	protein_coding	.	3	intron_variant	MODIFIER	F5-Pneo-r_ CIC-2n+h-r
chr7	111926896	111926897	.	-	TTTTTT	insertion	ZNF277	ENSG00000198839	ENST00000361822	1	protein_coding	.	1	intron_variant	MODIFIER	F5-Pneo-r_ CIC-2n+h-r
chr7	140508152	140508152	rs35843886	A	-	deletion	BRAF	ENSG00000157764	ENST00000288602	-1	protein_coding	.	4	intron_variant	MODIFIER	F5-Pneo-r_ CIC-2n+h-r
chr8	2112080	2112081	rs33945248	-	T	insertion	MYOM2	ENSG00000036448	ENST00000520779	1	processed_transcript	.	4	intron_variant&non_coding_transcript_variant	MODIFIER	F5-Pneo-r_ CIC-2n+h-r
chr8	103573024	103573031	.	GCCCCTGC	-	deletion	ODF1	ENSG00000155087	ENST00000285402	1	protein_coding	2	.	frameshift_variant	HIGH	F5-Pneo-r_ CIC-2n+h-r
chr8	103573033	103573042	.	ACCCGTGCAG	-	deletion	ODF1	ENSG00000155087	ENST00000285402	1	protein_coding	2	.	frameshift_variant	HIGH	F5-Pneo-r_ CIC-2n+h-r
chr9	6990549	6990550	rs35634202	TT	-	deletion	KDM4C	ENSG00000107077	ENST00000381309	1	protein_coding	.	12	intron_variant	MODIFIER	F5-Pneo-r_ CIC-2n+h-r
chr10	42947034	42947035	.	CA	-	deletion	CCNYL2	ENSG00000182632	ENST00000483242	-1	processed_transcript	.	3	intron_variant&non_coding_transcript_variant	MODIFIER	F5-Pneo-r_ CIC-2n+h-r
chr10	42947035	42947036	.	-	TGG	insertion	CCNYL2	ENSG00000182632	ENST00000483242	-1	processed_transcript	.	3	intron_variant&non_coding_transcript_variant	MODIFIER	F5-Pneo-r_ CIC-2n+h-r
chr10	42947069	42947070	.	-	GC	insertion	CCNYL2	ENSG00000182632	ENST00000483242	-1	processed_transcript	3	.	non_coding_transcript_exon_variant	MODIFIER	F5-Pneo-r_ CIC-2n+h-r
chr10	42947073	42947074	.	TC	-	deletion	CCNYL2	ENSG00000182632	ENST00000483242	-1	processed_transcript	3	.	non_coding_transcript_exon_variant	MODIFIER	F5-Pneo-r_ CIC-2n+h-r
chr11	30900265	30900265	.	A	-	sequence_alteration	DCDC1	ENSG00000170959	ENST00000303697	-1	nonsense_mediated_decay	.	9	splice_region_variant&intron_variant&NMD_transcript_variant	LOW	F5-Pneo-r_ CIC-2n+h-r
chr12	92851	92851	.	G	-	deletion	DDX11L8	ENSG00000256263	ENST00000535849	-1	unprocessed_pseudogene	.	2	intron_variant&non_coding_transcript_variant	MODIFIER	F5-Pneo-r_ CIC-2n+h-r
chr12	81660978	81660978	.	T	-	deletion	PPFIA2	ENSG00000139220	ENST00000549396	-1	protein_coding	.	29	intron_variant	MODIFIER	F5-Pneo-r_ CIC-2n+h-r
chr12	133182784	133182789	.	CAGCAG	-	deletion	LRCOL1	ENSG00000204583	ENST00000545517	-1	lincRNA	1	.	non_coding_transcript_exon_variant	MODIFIER	F5-Pneo-r_ CIC-2n+h-r
chr13	23808733	23808733	.	T	-	deletion	SGCG	ENSG00000102683	ENST00000218867	1	protein_coding	.	2	intron_variant	MODIFIER	F5-Pneo-r_ CIC-2n+h-r
chr13	43491778	43491779	rs61066479	-	AA	insertion	EPSTI1	ENSG00000133106	ENST00000313640	-1	protein_coding	.	8	intron_variant	MODIFIER	F5-Pneo-r_ CIC-2n+h-r
chr13	76164313	76164314	rs35178906	-	T	insertion	UCHL3	ENSG00000118939	ENST00000377595	1	protein_coding	.	6	intron_variant	MODIFIER	F5-Pneo-r_ CIC-2n+h-r
chr14	24710820	24710820	rs5807249	A	-	deletion	TINF2	ENSG00000092330	ENST00000267415	-1	protein_coding	.	3	intron_variant	MODIFIER	F5-Pneo-r_ CIC-2n+h-r
chr14	74726515	74726516	rs11383441	-	C	insertion	VSX2	ENSG00000119614	ENST00000261980	1	protein_coding	.	4	intron_variant	MODIFIER	F5-Pneo-r_ CIC-2n+h-r
chr14	77901758	77901759	rs3075829	-	AA	insertion	VIPAS39	ENSG00000151445	ENST00000553888	-1	protein_coding	.	13	intron_variant	MODIFIER	F5-Pneo-r_ CIC-2n+h-r
chr14	81686923	81686923	.	A	-	deletion	GTF2A1	ENSG00000165417	ENST00000553612	-1	protein_coding	1	.	5_prime_UTR_variant	MODIFIER	F5-Pneo-r_ CIC-2n+h-r
chr14	91365647	91365649	.	AAA	-	sequence_alteration	RPS6KA5	ENSG00000100784	ENST00000261991	-1	protein_coding	.	12	intron_variant	MODIFIER	F5-Pneo-r_ CIC-2n+h-r
chr14	91365648	91365649	.	AA	-	sequence_alteration	RPS6KA5	ENSG00000100784	ENST00000261991	-1	protein_coding	.	12	intron_variant	MODIFIER	F5-Pneo-r_ CIC-2n+h-r
chr14	96770953	96770953	.	A	-	deletion	ATG2B	ENSG00000066739	ENST00000359933	-1	protein_coding	.	31	intron_variant	MODIFIER	F5-Pneo-r_ CIC-2n+h-r
chr14	106855861	106855862	.	-	TTC	insertion	IGHV3-37	ENSG00000253359	ENST00000518544	-1	IG_V_pseudogene	.	.	upstream_gene_variant	MODIFIER	F5-Pneo-r_ CIC-2n+h-r
chr16	28374195	28374196	.	-	AA	insertion	NPIPB6	ENSG00000198156	ENST00000532254	-1	protein_coding	1	.	5_prime_UTR_variant	MODIFIER	F5-Pneo-r_ CIC-2n+h-r
chr16	28631314	28631315	rs113783918	-	TGTG	insertion	SULT1A1	ENSG00000196502	ENST00000395609	-1	protein_coding	.	2	intron_variant	MODIFIER	F5-Pneo-r_ CIC-2n+h-r
chr16	28712919	28712919	rs199998888	C	-	deletion	CDC37P1	ENSG00000259982	ENST00000564603	-1	processed_pseudogene	.	.	upstream_gene_variant	MODIFIER	F5-Pneo-r_ CIC-2n+h-r
chr16	71484622	71484622	rs66920642	A	-	deletion	ZNF23	ENSG00000167377	ENST00000393539	-1	protein_coding	.	5	intron_variant	MODIFIER	F5-Pneo-r_ CIC-2n+h-r
chr16	86574898	86574898	rs34551811	A	-	deletion	MTHFSD	ENSG00000103248	ENST00000360900	-1	protein_coding	.	7	intron_variant	MODIFIER	F5-Pneo-r_ CIC-2n+h-r
chr17	1265304	1265305	rs34985093	-	A	insertion	YWHAE	ENSG00000108953	ENST00000264335	-1	protein_coding	.	2	splice_region_variant&intron_variant	LOW	F5-Pneo-r_ CIC-2n+h-r
chr17	5334805	5334805	.	A	-	deletion	C1QBP	ENSG00000108561	ENST00000225698	-1	protein_coding	.	.	downstream_gene_variant	MODIFIER	F5-Pneo-r_ CIC-2n+h-r
chr17	20354747	20354748	rs200108749	-	CT	insertion	LGALS9B	ENSG00000170298	ENST00000324290	-1	protein_coding	.	10	intron_variant	MODIFIER	F5-Pneo-r_ CIC-2n+h-r
chr18	21703706	21703707	rs58104245	-	T	insertion	TTC39C	ENSG00000168234	ENST00000317571	1	protein_coding	.	8	intron_variant	MODIFIER	F5-Pneo-r_ CIC-2n+h-r
chr18	29419470	29419470	.	A	-	deletion	TRAPPC8	ENSG00000153339	ENST00000283351	-1	protein_coding	.	26	intron_variant	MODIFIER	F5-Pneo-r_ CIC-2n+h-r
chr18	33024026	33024027	rs60204320	-	A	insertion	RP11-322E11.5	ENSG00000267583	ENST00000593122	-1	lincRNA	.	2	intron_variant&non_coding_transcript_variant	MODIFIER	F5-Pneo-r_ CIC-2n+h-r
chr18	35145660	35145661	rs138975334	-	CTCG	insertion	CELF4	ENSG00000101489	ENST00000420428	-1	protein_coding	1	.	5_prime_UTR_variant	MODIFIER	F5-Pneo-r_ CIC-2n+h-r
chr19	33211046	33211074	.	CCCACCCCCACCCCAGCCGCGCACAGCCT	-	deletion	TDRD12	ENSG00000173809	ENST00000421545	1	protein_coding	.	1	intron_variant	MODIFIER	F5-Pneo-r_ CIC-2n+h-r
chr19	43877759	43877760	.	-	CT	insertion	CD177P1	ENSG00000204933	ENST00000606252	-1	unprocessed_pseudogene	4	.	non_coding_transcript_exon_variant	MODIFIER	F5-Pneo-r_ CIC-2n+h-r
chr19	43877763	43877764	.	AG	-	deletion	CD177P1	ENSG00000204933	ENST00000606252	-1	unprocessed_pseudogene	4	.	non_coding_transcript_exon_variant	MODIFIER	F5-Pneo-r_ CIC-2n+h-r
chr19	45727925	45727925	rs148916282	T	-	deletion	EXOC3L2	ENSG00000130201	ENST00000413988	-1	protein_coding	.	6	intron_variant	MODIFIER	F5-Pneo-r_ CIC-2n+h-r
chr20	25057191	25057192	rs11427085	-	A	insertion	VSX1	ENSG00000100987	ENST00000376709	-1	protein_coding	.	4	splice_region_variant&intron_variant	LOW	F5-Pneo-r_ CIC-2n+h-r
chr20	25900191	25900194	rs199687742	AATT	-	deletion	CFTRP1	ENSG00000228593	ENST00000456646	-1	unprocessed_pseudogene	1	.	non_coding_transcript_exon_variant	MODIFIER	F5-Pneo-r_ CIC-2n+h-r
chr22	28146768	28146769	rs11379447	-	G	insertion	MN1	ENSG00000169184	ENST00000302326	-1	protein_coding	2	.	3_prime_UTR_variant	MODIFIER	F5-Pneo-r_ CIC-2n+h-r
chrX	9000595	9000595	rs200449273	G	-	deletion	FAM9B	ENSG00000177138	ENST00000327220	-1	protein_coding	.	2	intron_variant	MODIFIER	F5-Pneo-r_ CIC-2n+h-r
chrX	48649426	48649427	rs139472040	-	G	insertion	GATA1	ENSG00000102145	ENST00000376670	1	protein_coding	.	1	intron_variant	MODIFIER	F5-Pneo-r_ CIC-2n+h-r

## Sheet: unique SNP
Chrom	Start	End	dbSNP	Ref	Alt	VEP_Type	VEP_Gene_Name	VEP_Ensembl_gene	VEP_Ensembl_transcript	VEP_STRAND	VEP_BIOTYPE	VEP_EXON	VEP_INTRON	VEP_Consequence	VEP_IMPACT	intersection
chr1	902069	902069	rs116147894	T	C	SNV	PLEKHN1	ENSG00000187583	ENST00000379410	1	protein_coding	.	1	intron_variant	MODIFIER	F5-Thygro-r_ CIC-1n+h-r_ CIC-2n+h-r
chr1	990380	990380	rs3121561	C	T	SNV	AGRN	ENSG00000188157	ENST00000379370	1	protein_coding	36	.	3_prime_UTR_variant	MODIFIER	F5-Thygro-r_ CIC-1n+h-r_ CIC-2n+h-r
chr1	1156131	1156131	rs2887286	T	C	SNV	SDF4	ENSG00000078808	ENST00000360001	-1	protein_coding	.	4	intron_variant	MODIFIER	F5-Thygro-r_ CIC-1n+h-r_ CIC-2n+h-r
chr1	1164072	1164072	rs61745645	C	T	SNV	SDF4	ENSG00000078808	ENST00000360001	-1	protein_coding	2	.	synonymous_variant	LOW	F5-Thygro-r_ CIC-1n+h-r_ CIC-2n+h-r
chr1	1164090	1164090	rs61745652	T	C	SNV	SDF4	ENSG00000078808	ENST00000360001	-1	protein_coding	2	.	synonymous_variant	LOW	F5-Thygro-r_ CIC-1n+h-r_ CIC-2n+h-r
chr1	1178482	1178482	rs78555129	A	G	SNV	FAM132A	ENSG00000184163	ENST00000330388	-1	protein_coding	6	.	missense_variant	MODERATE	F5-Thygro-r_ CIC-1n+h-r_ CIC-2n+h-r
chr1	1192515	1192515	rs7524470	A	G	SNV	UBE2J2	ENSG00000160087	ENST00000400930	-1	protein_coding	.	5	splice_region_variant&intron_variant	LOW	F5-Thygro-r_ CIC-1n+h-r_ CIC-2n+h-r
chr1	1225824	1225824	rs115732504	G	A	SNV	SCNN1D	ENSG00000162572	ENST00000379116	1	protein_coding	.	13	intron_variant	MODIFIER	F5-Thygro-r_ CIC-1n+h-r_ CIC-2n+h-r
chr1	1233941	1233941	rs1739855	T	C	SNV	ACAP3	ENSG00000131584	ENST00000354700	-1	protein_coding	.	11	splice_region_variant&intron_variant	LOW	F5-Thygro-r_ CIC-1n+h-r_ CIC-2n+h-r
chr1	1354515	1354515	rs904589	C	G	SNV	ANKRD65	ENSG00000235098	ENST00000537107	-1	protein_coding	4	.	missense_variant	MODERATE	F5-Thygro-r_ CIC-1n+h-r_ CIC-2n+h-r
chr1	1354594	1354594	rs3766165	A	G	SNV	ANKRD65	ENSG00000235098	ENST00000537107	-1	protein_coding	4	.	synonymous_variant	LOW	F5-Thygro-r_ CIC-1n+h-r_ CIC-2n+h-r
chr1	1395339	1395339	rs11485859	G	A	SNV	ATAD3C	ENSG00000215915	ENST00000378785	1	protein_coding	.	9	intron_variant	MODIFIER	F5-Thygro-r_ CIC-1n+h-r_ CIC-2n+h-r
chr1	1421991	1421991	rs860213	G	A	SNV	ATAD3B	ENSG00000160072	ENST00000308647	1	protein_coding	11	.	missense_variant	MODERATE	F5-Thygro-r_ CIC-1n+h-r_ CIC-2n+h-r
chr1	1873625	1873625	rs12758705	G	A	SNV	C1orf222	ENSG00000142609	ENST00000493964	-1	protein_coding	.	4	intron_variant	MODIFIER	F5-Thygro-r_ CIC-1n+h-r_ CIC-2n+h-r
chr1	1891477	1891477	rs2748972	A	G	SNV	C1orf222	ENSG00000142609	ENST00000493964	-1	protein_coding	.	.	upstream_gene_variant	MODIFIER	F5-Thygro-r_ CIC-1n+h-r_ CIC-2n+h-r
chr1	2113565	2113565	rs262688	T	G	SNV	PRKCZ	ENSG00000067606	ENST00000378567	1	protein_coding	.	16	intron_variant	MODIFIER	F5-Thygro-r_ CIC-1n+h-r_ CIC-2n+h-r
chr1	2117558	2117558	rs3123595	C	T	SNV	PRKCZ	ENSG00000067606	ENST00000378567	1	protein_coding	.	.	downstream_gene_variant	MODIFIER	F5-Thygro-r_ CIC-1n+h-r_ CIC-2n+h-r
chr1	2121118	2121118	rs2503701	C	T	SNV	C1orf86	ENSG00000162585	ENST00000378546	-1	protein_coding	4	.	3_prime_UTR_variant	MODIFIER	F5-Thygro-r_ CIC-1n+h-r_ CIC-2n+h-r
chr1	2441358	2441358	rs2494620	T	C	SNV	PANK4	ENSG00000157881	ENST00000378466	-1	protein_coding	18	.	missense_variant	MODERATE	F5-Thygro-r_ CIC-1n+h-r_ CIC-2n+h-r
chr1	2461499	2461499	rs371015970	C	T	SNV	HES5	ENSG00000197921	ENST00000378453	-1	protein_coding	.	1	intron_variant	MODIFIER	F5-Thygro-r_ CIC-1n+h-r_ CIC-2n+h-r
chr1	2491061	2491061	rs112070015	G	A	SNV	TNFRSF14	ENSG00000157873	ENST00000355716	1	protein_coding	.	3	intron_variant	MODIFIER	F5-Thygro-r_ CIC-1n+h-r_ CIC-2n+h-r
chr1	2524205	2524205	rs745368	C	T	SNV	MMEL1	ENSG00000142606	ENST00000378412	-1	protein_coding	.	20	intron_variant	MODIFIER	F5-Thygro-r_ CIC-1n+h-r_ CIC-2n+h-r
chr1	2541269	2541269	rs10797440	A	G	SNV	MMEL1	ENSG00000142606	ENST00000378412	-1	protein_coding	5	.	splice_region_variant&synonymous_variant	LOW	F5-Thygro-r_ CIC-1n+h-r_ CIC-2n+h-r
chr1	3329384	3329384	rs2493291	C	T	SNV	PRDM16	ENSG00000142611	ENST00000270722	1	protein_coding	.	9	intron_variant	MODIFIER	F5-Thygro-r_ CIC-1n+h-r_ CIC-2n+h-r
chr1	3380057	3380057	rs3806164	G	A	SNV	ARHGEF16	ENSG00000130762	ENST00000378378	1	protein_coding	2	.	missense_variant	MODERATE	F5-Thygro-r_ CIC-1n+h-r_ CIC-2n+h-r
chr1	3390238	3390238	rs2493323	T	A	SNV	ARHGEF16	ENSG00000130762	ENST00000378378	1	protein_coding	.	8	intron_variant	MODIFIER	F5-Thygro-r_ CIC-1n+h-r_ CIC-2n+h-r
chr1	3527944	3527944	rs10797402	C	G	SNV	MEGF6	ENSG00000162591	ENST00000356575	-1	protein_coding	1	.	5_prime_UTR_variant	MODIFIER	F5-Thygro-r_ CIC-1n+h-r_ CIC-2n+h-r
chr1	3649421	3649421	rs116174056	T	C	SNV	TP73	ENSG00000078900	ENST00000378295	1	protein_coding	14	.	synonymous_variant	LOW	F5-Thygro-r_ CIC-1n+h-r_ CIC-2n+h-r
chr1	3700430	3700430	rs36124273	G	T	SNV	LRRC47	ENSG00000130764	ENST00000378251	-1	protein_coding	.	4	intron_variant	MODIFIER	F5-Thygro-r_ CIC-1n+h-r_ CIC-2n+h-r
chr1	3784464	3784464	rs72848469	G	A	SNV	DFFB	ENSG00000169598	ENST00000378209	1	protein_coding	.	3	intron_variant	MODIFIER	F5-Thygro-r_ CIC-1n+h-r_ CIC-2n+h-r
chr1	3809528	3809528	rs35157037	C	T	SNV	C1orf174	ENSG00000198912	ENST00000361605	-1	protein_coding	2	.	synonymous_variant	LOW	F5-Thygro-r_ CIC-1n+h-r_ CIC-2n+h-r
chr1	5935162	5935162	rs1287637	A	T	SNV	NPHP4	ENSG00000131697	ENST00000378156	-1	protein_coding	.	20	splice_acceptor_variant	HIGH	F5-Thygro-r_ CIC-1n+h-r_ CIC-2n+h-r
chr1	6196869	6196869	rs2250358	A	G	SNV	CHD5	ENSG00000116254	ENST00000262450	-1	protein_coding	16	.	synonymous_variant	LOW	F5-Thygro-r_ CIC-1n+h-r_ CIC-2n+h-r
chr1	6534230	6534230	rs202049535	T	C	SNV	PLEKHG5	ENSG00000171680	ENST00000537245	-1	protein_coding	.	7	splice_region_variant&intron_variant	LOW	F5-Thygro-r_ CIC-1n+h-r_ CIC-2n+h-r
chr1	6635231	6635231	rs10864628	A	G	SNV	TAS1R1	ENSG00000173662	ENST00000333172	1	protein_coding	3	.	missense_variant	MODERATE	F5-Thygro-r_ CIC-1n+h-r_ CIC-2n+h-r
chr1	6638661	6638661	rs139097813	T	C	SNV	TAS1R1	ENSG00000173662	ENST00000333172	1	protein_coding	.	5	intron_variant	MODIFIER	F5-Thygro-r_ CIC-1n+h-r_ CIC-2n+h-r
chr1	9305179	9305179	rs116196265	C	T	SNV	H6PD	ENSG00000049239	ENST00000377403	1	protein_coding	2	.	synonymous_variant	LOW	F5-Thygro-r_ CIC-1n+h-r_ CIC-2n+h-r
chr1	9307138	9307138	rs11121350	T	C	SNV	H6PD	ENSG00000049239	ENST00000377403	1	protein_coding	3	.	synonymous_variant	LOW	F5-Thygro-r_ CIC-1n+h-r_ CIC-2n+h-r
chr1	9775904	9775904	rs113176101	C	T	SNV	PIK3CD	ENSG00000171608	ENST00000377346	1	protein_coding	.	4	splice_region_variant&intron_variant	LOW	F5-Thygro-r_ CIC-1n+h-r_ CIC-2n+h-r
chr1	9784178	9784178	rs111925824	G	A	SNV	PIK3CD	ENSG00000171608	ENST00000377346	1	protein_coding	.	21	intron_variant	MODIFIER	F5-Thygro-r_ CIC-1n+h-r_ CIC-2n+h-r
chr1	11137661	11137661	rs2273339	A	G	SNV	EXOSC10	ENSG00000171824	ENST00000376936	-1	protein_coding	15	.	synonymous_variant	LOW	F5-Thygro-r_ CIC-1n+h-r_ CIC-2n+h-r
chr1	11190646	11190646	rs2275527	G	A	SNV	MTOR	ENSG00000198793	ENST00000361445	-1	protein_coding	39	.	synonymous_variant	LOW	F5-Thygro-r_ CIC-1n+h-r_ CIC-2n+h-r
chr1	11288618	11288618	rs4845985	G	A	SNV	MTOR	ENSG00000198793	ENST00000361445	-1	protein_coding	.	19	intron_variant	MODIFIER	F5-Thygro-r_ CIC-1n+h-r_ CIC-2n+h-r
chr1	11288633	11288633	rs4845986	G	C	SNV	MTOR	ENSG00000198793	ENST00000361445	-1	protein_coding	.	19	intron_variant	MODIFIER	F5-Thygro-r_ CIC-1n+h-r_ CIC-2n+h-r
chr1	11772411	11772411	rs76964938	A	G	SNV	DRAXIN	ENSG00000162490	ENST00000294485	1	protein_coding	5	.	missense_variant	MODERATE	F5-Thygro-r_ CIC-1n+h-r_ CIC-2n+h-r
chr1	11828319	11828319	rs4845881	G	A	SNV	C1orf167	ENSG00000215910	ENST00000433342	1	protein_coding	6	.	missense_variant	MODERATE	F5-Thygro-r_ CIC-1n+h-r_ CIC-2n+h-r
chr1	12012753	12012753	rs35958757	G	A	SNV	PLOD1	ENSG00000083444	ENST00000196061	1	protein_coding	5	.	synonymous_variant	LOW	F5-Thygro-r_ CIC-1n+h-r_ CIC-2n+h-r
chr1	12091654	12091654	rs1208990	C	T	SNV	MIIP	ENSG00000116691	ENST00000235332	1	protein_coding	.	9	intron_variant	MODIFIER	F5-Thygro-r_ CIC-1n+h-r_ CIC-2n+h-r
chr1	12157037	12157037	rs6665743	C	T	SNV	TNFRSF8	ENSG00000120949	ENST00000263932	1	protein_coding	.	2	intron_variant	MODIFIER	F5-Thygro-r_ CIC-1n+h-r_ CIC-2n+h-r
chr1	12639018	12639018	rs2275874	C	T	SNV	DHRS3	ENSG00000162496	ENST00000376223	-1	protein_coding	.	3	intron_variant	MODIFIER	F5-Thygro-r_ CIC-1n+h-r_ CIC-2n+h-r
chr1	12639309	12639309	rs6670337	G	C	SNV	DHRS3	ENSG00000162496	ENST00000376223	-1	protein_coding	.	3	intron_variant	MODIFIER	F5-Thygro-r_ CIC-1n+h-r_ CIC-2n+h-r
chr1	12776344	12776344	rs3000859	A	T	SNV	AADACL3	ENSG00000188984	ENST00000359318	1	protein_coding	1	.	5_prime_UTR_variant	MODIFIER	F5-Thygro-r_ CIC-1n+h-r_ CIC-2n+h-r
chr1	12907370	12907370	rs2076063	A	T	SNV	HNRNPCL1	ENSG00000179172	ENST00000317869	-1	protein_coding	2	.	missense_variant	MODERATE	F5-Thygro-r_ CIC-1n+h-r_ CIC-2n+h-r
chr1	12939467	12939467	rs140105230	C	T	SNV	PRAMEF4	ENSG00000243073	ENST00000235349	-1	protein_coding	4	.	synonymous_variant	LOW	F5-Thygro-r_ CIC-1n+h-r_ CIC-2n+h-r
chr1	15287126	15287126	rs11808058	C	T	SNV	KAZN	ENSG00000189337	ENST00000376030	1	protein_coding	.	1	intron_variant	MODIFIER	F5-Thygro-r_ CIC-1n+h-r_ CIC-2n+h-r
chr1	15541537	15541537	rs3753314	C	T	SNV	TMEM51	ENSG00000171729	ENST00000428417	1	protein_coding	2	.	5_prime_UTR_variant	MODIFIER	F5-Thygro-r_ CIC-1n+h-r_ CIC-2n+h-r
chr1	15909547	15909547	rs6429756	G	A	SNV	AGMAT	ENSG00000116771	ENST00000375826	-1	protein_coding	.	2	intron_variant	MODIFIER	F5-Thygro-r_ CIC-1n+h-r_ CIC-2n+h-r
chr1	16053493	16053493	rs41393951	G	A	SNV	PLEKHM2	ENSG00000116786	ENST00000375799	1	protein_coding	.	8	intron_variant	MODIFIER	F5-Thygro-r_ CIC-1n+h-r_ CIC-2n+h-r
chr1	16256007	16256007	rs848209	T	C	SNV	SPEN	ENSG00000065526	ENST00000375759	1	protein_coding	11	.	missense_variant	MODERATE	F5-Thygro-r_ CIC-1n+h-r_ CIC-2n+h-r
chr1	16344402	16344402	rs945416	G	A	SNV	HSPB7	ENSG00000173641	ENST00000311890	-1	protein_coding	1	.	synonymous_variant	LOW	F5-Thygro-r_ CIC-1n+h-r_ CIC-2n+h-r
chr1	16344625	16344625	rs945417	C	G	SNV	HSPB7	ENSG00000173641	ENST00000311890	-1	protein_coding	1	.	5_prime_UTR_variant	MODIFIER	F5-Thygro-r_ CIC-1n+h-r_ CIC-2n+h-r
chr1	16385175	16385175	rs17853748	G	A	SNV	FAM131C	ENSG00000185519	ENST00000375662	-1	protein_coding	7	.	synonymous_variant	LOW	F5-Thygro-r_ CIC-1n+h-r_ CIC-2n+h-r
chr1	16460541	16460541	rs6603855	T	C	SNV	EPHA2	ENSG00000142627	ENST00000358432	-1	protein_coding	.	8	intron_variant	MODIFIER	F5-Thygro-r_ CIC-1n+h-r_ CIC-2n+h-r
chr1	16532803	16532803	rs221050	G	A	SNV	ARHGEF19	ENSG00000142632	ENST00000270747	-1	protein_coding	7	.	synonymous_variant	LOW	F5-Thygro-r_ CIC-1n+h-r_ CIC-2n+h-r
chr1	16863313	16863313	rs76539488	C	T	SNV	FAM231B	ENSG00000268674	ENST00000601199	1	protein_coding	.	.	upstream_gene_variant	MODIFIER	F5-Thygro-r_ CIC-1n+h-r_ CIC-2n+h-r
chr1	16894408	16894408	rs3932638	T	G	SNV	NBPF1	ENSG00000219481	ENST00000430580	-1	protein_coding	.	24	intron_variant	MODIFIER	F5-Thygro-r_ CIC-1n+h-r_ CIC-2n+h-r
chr1	16916569	16916569	rs1855754	A	G	SNV	NBPF1	ENSG00000219481	ENST00000430580	-1	protein_coding	.	7	intron_variant	MODIFIER	F5-Thygro-r_ CIC-1n+h-r_ CIC-2n+h-r
chr1	16974637	16974637	rs16854791	T	C	SNV	MST1P2	ENSG00000186301	ENST00000334429	1	unprocessed_pseudogene	10	.	non_coding_transcript_exon_variant	MODIFIER	F5-Thygro-r_ CIC-1n+h-r_ CIC-2n+h-r
chr1	17033854	17033854	rs2476568	C	T	SNV	ESPNP	ENSG00000268869	ENST00000270691	-1	transcribed_unprocessed_pseudogene	4	.	non_coding_transcript_exon_variant	MODIFIER	F5-Thygro-r_ CIC-1n+h-r_ CIC-2n+h-r
chr1	17083776	17083776	rs56318124	C	A	SNV	MST1L	ENSG00000186715	ENST00000389184	-1	transcribed_unprocessed_pseudogene	20	.	non_coding_transcript_exon_variant	MODIFIER	F5-Thygro-r_ CIC-1n+h-r_ CIC-2n+h-r
chr1	17085908	17085908	rs1805293	C	G	SNV	MST1L	ENSG00000186715	ENST00000389184	-1	transcribed_unprocessed_pseudogene	.	9	intron_variant&non_coding_transcript_variant	MODIFIER	F5-Thygro-r_ CIC-1n+h-r_ CIC-2n+h-r
chr1	17086870	17086870	rs201604637	T	C	SNV	MST1L	ENSG00000186715	ENST00000389184	-1	transcribed_unprocessed_pseudogene	5	.	non_coding_transcript_exon_variant	MODIFIER	F5-Thygro-r_ CIC-1n+h-r_ CIC-2n+h-r
chr1	17405809	17405809	rs2057096	G	A	SNV	PADI2	ENSG00000117115	ENST00000375486	-1	protein_coding	11	.	synonymous_variant	LOW	F5-Thygro-r_ CIC-1n+h-r_ CIC-2n+h-r
chr1	19245996	19245996	rs59133926	G	A	SNV	IFFO2	ENSG00000169991	ENST00000455833	-1	protein_coding	.	3	intron_variant	MODIFIER	F5-Thygro-r_ CIC-1n+h-r_ CIC-2n+h-r
chr1	19415304	19415304	rs1043899	C	T	SNV	UBR4	ENSG00000127481	ENST00000375254	-1	protein_coding	98	.	synonymous_variant	LOW	F5-Thygro-r_ CIC-1n+h-r_ CIC-2n+h-r
chr1	19652063	19652063	rs11558390	G	A	SNV	PQLC2	ENSG00000040487	ENST00000375153	1	protein_coding	4	.	synonymous_variant	LOW	F5-Thygro-r_ CIC-1n+h-r_ CIC-2n+h-r
chr1	20662938	20662938	rs10916769	A	G	SNV	VWA5B1	ENSG00000158816	ENST00000375079	1	protein_coding	13	.	missense_variant	MODERATE	F5-Thygro-r_ CIC-1n+h-r_ CIC-2n+h-r
chr1	20987873	20987873	rs537816	G	C	SNV	DDOST	ENSG00000244038	ENST00000375048	-1	protein_coding	1	.	missense_variant	MODERATE	F5-Thygro-r_ CIC-1n+h-r_ CIC-2n+h-r
chr1	20992819	20992819	rs631357	G	C	SNV	KIF17	ENSG00000117245	ENST00000247986	-1	protein_coding	14	.	missense_variant	MODERATE	F5-Thygro-r_ CIC-1n+h-r_ CIC-2n+h-r
chr1	21043926	21043926	rs604645	T	C	SNV	KIF17	ENSG00000117245	ENST00000247986	-1	protein_coding	.	1	intron_variant	MODIFIER	F5-Thygro-r_ CIC-1n+h-r_ CIC-2n+h-r
chr1	21053887	21053887	rs10916853	C	T	SNV	SH2D5	ENSG00000189410	ENST00000444387	-1	protein_coding	.	3	intron_variant	MODIFIER	F5-Thygro-r_ CIC-1n+h-r_ CIC-2n+h-r
chr1	21900396	21900396	rs2275372	A	C	SNV	ALPL	ENSG00000162551	ENST00000374840	1	protein_coding	.	9	intron_variant	MODIFIER	F5-Thygro-r_ CIC-1n+h-r_ CIC-2n+h-r
chr1	21900397	21900397	rs2275371	G	T	SNV	ALPL	ENSG00000162551	ENST00000374840	1	protein_coding	.	9	intron_variant	MODIFIER	F5-Thygro-r_ CIC-1n+h-r_ CIC-2n+h-r
chr1	22201099	22201099	rs367678569	C	A	SNV	HSPG2	ENSG00000142798	ENST00000374695	-1	protein_coding	.	27	intron_variant	MODIFIER	F5-Thygro-r_ CIC-1n+h-r_ CIC-2n+h-r
chr1	22208030	22208030	rs921847	C	T	SNV	HSPG2	ENSG00000142798	ENST00000374695	-1	protein_coding	.	13	intron_variant	MODIFIER	F5-Thygro-r_ CIC-1n+h-r_ CIC-2n+h-r
chr1	22211409	22211409	.	A	G	SNV	HSPG2	ENSG00000142798	ENST00000374695	-1	protein_coding	12	.	missense_variant&splice_region_variant	MODERATE	F5-Thygro-r_ CIC-1n+h-r_ CIC-2n+h-r
chr1	22213790	22213790	rs370399242	G	A	SNV	HSPG2	ENSG00000142798	ENST00000374695	-1	protein_coding	9	.	synonymous_variant	LOW	F5-Thygro-r_ CIC-1n+h-r_ CIC-2n+h-r
chr1	22970828	22970828	rs666656	G	T	SNV	C1QC	ENSG00000159189	ENST00000374639	1	protein_coding	.	2	intron_variant	MODIFIER	F5-Thygro-r_ CIC-1n+h-r_ CIC-2n+h-r
chr1	23216590	23216590	rs2746336	G	A	SNV	EPHB2	ENSG00000133216	ENST00000374632	1	protein_coding	.	6	intron_variant	MODIFIER	F5-Thygro-r_ CIC-1n+h-r_ CIC-2n+h-r
chr1	24417228	24417228	rs72879634	C	T	SNV	MYOM3	ENSG00000142661	ENST00000374434	-1	protein_coding	.	12	intron_variant	MODIFIER	F5-Thygro-r_ CIC-1n+h-r_ CIC-2n+h-r
chr1	24447801	24447801	rs35401673	T	C	SNV	IL22RA1	ENSG00000142677	ENST00000270800	-1	protein_coding	7	.	missense_variant	MODERATE	F5-Thygro-r_ CIC-1n+h-r_ CIC-2n+h-r
chr1	24447943	24447943	rs34967816	G	A	SNV	IL22RA1	ENSG00000142677	ENST00000270800	-1	protein_coding	7	.	synonymous_variant	LOW	F5-Thygro-r_ CIC-1n+h-r_ CIC-2n+h-r
chr1	24768778	24768778	rs4648863	G	C	SNV	NIPAL3	ENSG00000001461	ENST00000374399	1	protein_coding	.	4	intron_variant	MODIFIER	F5-Thygro-r_ CIC-1n+h-r_ CIC-2n+h-r
chr1	26147191	26147191	.	A	G	SNV	MTFR1L	ENSG00000117640	ENST00000374301	1	protein_coding	.	1	intron_variant	MODIFIER	F5-Thygro-r_ CIC-1n+h-r_ CIC-2n+h-r
chr1	26496887	26496887	rs2232655	C	T	SNV	ZNF593	ENSG00000142684	ENST00000374266	1	protein_coding	.	1	intron_variant	MODIFIER	F5-Thygro-r_ CIC-1n+h-r_ CIC-2n+h-r
chr1	26609259	26609259	rs7522905	C	T	SNV	UBXN11	ENSG00000158062	ENST00000374222	-1	protein_coding	15	.	synonymous_variant	LOW	F5-Thygro-r_ CIC-1n+h-r_ CIC-2n+h-r
chr1	26700795	26700795	rs7520030	T	C	SNV	ZNF683	ENSG00000176083	ENST00000374204	-1	protein_coding	.	.	upstream_gene_variant	MODIFIER	F5-Thygro-r_ CIC-1n+h-r_ CIC-2n+h-r
chr1	27332650	27332650	.	C	T	SNV	FAM46B	ENSG00000158246	ENST00000289166	-1	protein_coding	2	.	missense_variant	MODERATE	F5-Thygro-r_ CIC-1n+h-r_ CIC-2n+h-r
chr1	27878341	27878341	rs141734980	G	A	SNV	AHDC1	ENSG00000126705	ENST00000374011	-1	protein_coding	6	.	missense_variant	MODERATE	F5-Thygro-r_ CIC-1n+h-r_ CIC-2n+h-r
chr1	28559574	28559574	rs510803	C	G	SNV	DNAJC8	ENSG00000126698	ENST00000263697	-1	protein_coding	.	.	upstream_gene_variant	MODIFIER	F5-Thygro-r_ CIC-1n+h-r_ CIC-2n+h-r
chr1	31973266	31973266	rs10753250	G	A	SNV	RNU6-40P	ENSG00000206981	ENST00000384254	-1	snRNA	.	.	upstream_gene_variant	MODIFIER	F5-Thygro-r_ CIC-1n+h-r_ CIC-2n+h-r
chr1	31973409	31973409	rs1574105	G	A	SNV	RNU6-40P	ENSG00000206981	ENST00000384254	-1	snRNA	.	.	upstream_gene_variant	MODIFIER	F5-Thygro-r_ CIC-1n+h-r_ CIC-2n+h-r
chr1	32829261	32829261	rs35508255	A	G	SNV	TSSK3	ENSG00000162526	ENST00000373534	1	protein_coding	2	.	missense_variant	MODERATE	F5-Thygro-r_ CIC-1n+h-r_ CIC-2n+h-r
chr1	33235651	33235651	rs12730560	A	G	SNV	KIAA1522	ENSG00000162522	ENST00000401073	1	protein_coding	6	.	missense_variant	MODERATE	F5-Thygro-r_ CIC-1n+h-r_ CIC-2n+h-r
chr1	33282775	33282775	rs72654020	C	A	SNV	YARS	ENSG00000134684	ENST00000373477	-1	protein_coding	.	1	intron_variant	MODIFIER	F5-Thygro-r_ CIC-1n+h-r_ CIC-2n+h-r
chr1	36565098	36565098	rs201740362	A	G	SNV	COL8A2	ENSG00000171812	ENST00000397799	-1	protein_coding	.	3	intron_variant	MODIFIER	F5-Thygro-r_ CIC-1n+h-r_ CIC-2n+h-r
chr1	36807481	36807481	rs3795498	C	T	SNV	STK40	ENSG00000196182	ENST00000373129	-1	protein_coding	12	.	missense_variant	MODERATE	F5-Thygro-r_ CIC-1n+h-r_ CIC-2n+h-r
chr1	38227086	38227086	rs4653328	A	T	SNV	EPHA10	ENSG00000183317	ENST00000373048	-1	protein_coding	3	.	missense_variant	MODERATE	F5-Thygro-r_ CIC-1n+h-r_ CIC-2n+h-r
chr1	38454985	38454985	rs151128837	A	G	SNV	SF3A3	ENSG00000183431	ENST00000373019	-1	protein_coding	.	2	intron_variant	MODIFIER	F5-Thygro-r_ CIC-1n+h-r_ CIC-2n+h-r
chr1	38455732	38455732	.	G	T	SNV	SF3A3	ENSG00000183431	ENST00000373019	-1	protein_coding	1	.	5_prime_UTR_variant	MODIFIER	F5-Thygro-r_ CIC-1n+h-r_ CIC-2n+h-r
chr1	40767578	40767578	rs6674856	A	G	SNV	COL9A2	ENSG00000049089	ENST00000372748	-1	protein_coding	.	30	intron_variant	MODIFIER	F5-Thygro-r_ CIC-1n+h-r_ CIC-2n+h-r
chr1	41007403	41007403	rs41268073	T	A	SNV	ZNF684	ENSG00000117010	ENST00000372699	1	protein_coding	.	4	intron_variant	MODIFIER	F5-Thygro-r_ CIC-1n+h-r_ CIC-2n+h-r
chr1	41976017	41976017	rs678110	C	T	SNV	HIVEP3	ENSG00000127124	ENST00000372583	-1	protein_coding	9	.	3_prime_UTR_variant	MODIFIER	F5-Thygro-r_ CIC-1n+h-r_ CIC-2n+h-r
chr1	42921536	42921536	rs72950585	A	G	SNV	ZMYND12	ENSG00000066185	ENST00000372565	-1	protein_coding	.	1	intron_variant	MODIFIER	F5-Thygro-r_ CIC-1n+h-r_ CIC-2n+h-r
chr1	43649508	43649508	rs663824	A	G	SNV	WDR65	ENSG00000243710	ENST00000528956	1	protein_coding	4	.	missense_variant	MODERATE	F5-Thygro-r_ CIC-1n+h-r_ CIC-2n+h-r
chr1	43738340	43738340	rs10890247	A	C	SNV	TMEM125	ENSG00000179178	ENST00000432792	1	protein_coding	4	.	5_prime_UTR_variant	MODIFIER	F5-Thygro-r_ CIC-1n+h-r_ CIC-2n+h-r
chr1	43774495	43774495	rs2282225	G	C	SNV	TIE1	ENSG00000066056	ENST00000372476	1	protein_coding	.	7	intron_variant	MODIFIER	F5-Thygro-r_ CIC-1n+h-r_ CIC-2n+h-r
chr1	43905819	43905819	rs2782649	T	C	SNV	SZT2	ENSG00000198198	ENST00000562955	1	protein_coding	.	50	intron_variant	MODIFIER	F5-Thygro-r_ CIC-1n+h-r_ CIC-2n+h-r
chr1	46496709	46496709	rs925524	A	G	SNV	MAST2	ENSG00000086015	ENST00000361297	1	protein_coding	23	.	synonymous_variant	LOW	F5-Thygro-r_ CIC-1n+h-r_ CIC-2n+h-r
chr1	46598282	46598282	rs114819755	A	G	SNV	PIK3R3	ENSG00000117461	ENST00000262741	-1	protein_coding	1	.	5_prime_UTR_variant	MODIFIER	F5-Thygro-r_ CIC-1n+h-r_ CIC-2n+h-r
chr1	46870761	46870761	rs324420	C	A	SNV	FAAH	ENSG00000117480	ENST00000243167	1	protein_coding	3	.	missense_variant	MODERATE	F5-Thygro-r_ CIC-1n+h-r_ CIC-2n+h-r
chr1	47603338	47603338	rs112604161	G	A	SNV	CYP4A22	ENSG00000162365	ENST00000371891	1	protein_coding	1	.	missense_variant	MODERATE	F5-Thygro-r_ CIC-1n+h-r_ CIC-2n+h-r
chr1	53377348	53377348	rs60877501	T	C	SNV	ECHDC2	ENSG00000121310	ENST00000371522	-1	protein_coding	.	2	intron_variant	MODIFIER	F5-Thygro-r_ CIC-1n+h-r_ CIC-2n+h-r
chr1	55266845	55266845	rs1147984	C	T	SNV	TTC22	ENSG00000006555	ENST00000371276	-1	protein_coding	1	.	5_prime_UTR_variant	MODIFIER	F5-Thygro-r_ CIC-1n+h-r_ CIC-2n+h-r
chr1	57347323	57347323	rs11804514	G	T	SNV	C8A	ENSG00000157131	ENST00000361249	1	protein_coding	.	5	intron_variant	MODIFIER	F5-Thygro-r_ CIC-1n+h-r_ CIC-2n+h-r
chr1	62675619	62675619	rs4625314	C	T	SNV	L1TD1	ENSG00000240563	ENST00000498273	1	protein_coding	4	.	synonymous_variant	LOW	F5-Thygro-r_ CIC-1n+h-r_ CIC-2n+h-r
chr1	62728838	62728838	rs2258470	T	C	SNV	KANK4	ENSG00000132854	ENST00000371153	-1	protein_coding	7	.	missense_variant	MODERATE	F5-Thygro-r_ CIC-1n+h-r_ CIC-2n+h-r
chr1	62728861	62728861	rs2260581	T	C	SNV	KANK4	ENSG00000132854	ENST00000371153	-1	protein_coding	7	.	synonymous_variant	LOW	F5-Thygro-r_ CIC-1n+h-r_ CIC-2n+h-r
chr1	62728918	62728918	rs2262110	G	A	SNV	KANK4	ENSG00000132854	ENST00000371153	-1	protein_coding	7	.	synonymous_variant	LOW	F5-Thygro-r_ CIC-1n+h-r_ CIC-2n+h-r
chr1	64059177	64059177	rs111246749	A	G	SNV	PGM1	ENSG00000079739	ENST00000371084	1	protein_coding	1	.	synonymous_variant	LOW	F5-Thygro-r_ CIC-1n+h-r_ CIC-2n+h-r
chr1	68614320	68614320	rs17130529	G	A	SNV	WLS	ENSG00000116729	ENST00000354777	-1	protein_coding	7	.	synonymous_variant	LOW	F5-Thygro-r_ CIC-1n+h-r_ CIC-2n+h-r
chr1	78183670	78183670	rs41313399	G	T	SNV	USP33	ENSG00000077254	ENST00000370793	-1	protein_coding	18	.	synonymous_variant	LOW	F5-Thygro-r_ CIC-1n+h-r_ CIC-2n+h-r
chr1	78444734	78444734	rs7548467	C	T	SNV	FUBP1	ENSG00000162613	ENST00000370768	-1	protein_coding	1	.	5_prime_UTR_variant	MODIFIER	F5-Thygro-r_ CIC-1n+h-r_ CIC-2n+h-r
chr1	85422061	85422061	rs632545	C	T	SNV	MCOLN2	ENSG00000153898	ENST00000370608	-1	protein_coding	.	4	intron_variant	MODIFIER	F5-Thygro-r_ CIC-1n+h-r_ CIC-2n+h-r
chr1	85742012	85742012	rs11576939	G	C	SNV	BCL10	ENSG00000142867	ENST00000370580	-1	protein_coding	1	.	synonymous_variant	LOW	F5-Thygro-r_ CIC-1n+h-r_ CIC-2n+h-r
chr1	93592692	93592692	rs489183	A	T	SNV	MTF2	ENSG00000143033	ENST00000370298	1	protein_coding	.	9	intron_variant	MODIFIER	F5-Thygro-r_ CIC-1n+h-r_ CIC-2n+h-r
chr1	94476986	94476986	rs181367879	C	G	SNV	ABCA4	ENSG00000198691	ENST00000370225	-1	protein_coding	.	38	intron_variant	MODIFIER	F5-Thygro-r_ CIC-1n+h-r_ CIC-2n+h-r
chr1	94528363	94528363	rs4147833	C	T	SNV	ABCA4	ENSG00000198691	ENST00000370225	-1	protein_coding	.	12	intron_variant	MODIFIER	F5-Thygro-r_ CIC-1n+h-r_ CIC-2n+h-r
chr1	117150966	117150966	rs79107296	G	T	SNV	IGSF3	ENSG00000143061	ENST00000369483	-1	protein_coding	.	4	intron_variant	MODIFIER	F5-Thygro-r_ CIC-1n+h-r_ CIC-2n+h-r
chr1	144857653	144857653	rs111420757	G	C	SNV	PDE4DIP	ENSG00000178104	ENST00000369356	-1	protein_coding	39	.	missense_variant	MODERATE	F5-Thygro-r_ CIC-1n+h-r_ CIC-2n+h-r
chr1	145366418	145366418	rs61813416	G	C	SNV	NBPF10	ENSG00000163386	ENST00000342960	1	protein_coding	.	81	intron_variant	MODIFIER	F5-Thygro-r_ CIC-1n+h-r_ CIC-2n+h-r
chr1	145558824	145558824	rs17352281	A	C	SNV	ANKRD35	ENSG00000198483	ENST00000355594	1	protein_coding	.	6	intron_variant	MODIFIER	F5-Thygro-r_ CIC-1n+h-r_ CIC-2n+h-r
chr1	146493279	146493279	rs3929735	C	T	SNV	NBPF13P	ENSG00000227242	ENST00000444082	-1	unprocessed_pseudogene	27	.	non_coding_transcript_exon_variant	MODIFIER	F5-Thygro-r_ CIC-1n+h-r_ CIC-2n+h-r
chr1	146493280	146493280	rs3929736	A	G	SNV	NBPF13P	ENSG00000227242	ENST00000444082	-1	unprocessed_pseudogene	27	.	non_coding_transcript_exon_variant	MODIFIER	F5-Thygro-r_ CIC-1n+h-r_ CIC-2n+h-r
chr1	146586727	146586727	rs148953540	G	A	SNV	NBPF13P	ENSG00000227242	ENST00000444082	-1	unprocessed_pseudogene	.	8	intron_variant&non_coding_transcript_variant	MODIFIER	F5-Thygro-r_ CIC-1n+h-r_ CIC-2n+h-r
chr1	150481896	150481896	rs116804526	C	T	SNV	ECM1	ENSG00000143369	ENST00000369049	1	protein_coding	.	1	intron_variant	MODIFIER	F5-Thygro-r_ CIC-1n+h-r_ CIC-2n+h-r
chr1	150531360	150531360	rs12097596	G	A	SNV	ADAMTSL4	ENSG00000143382	ENST00000271643	1	protein_coding	.	15	intron_variant	MODIFIER	F5-Thygro-r_ CIC-1n+h-r_ CIC-2n+h-r
chr1	151105824	151105824	rs4971006	C	G	SNV	SEMA6C	ENSG00000143434	ENST00000368913	-1	protein_coding	20	.	synonymous_variant	LOW	F5-Thygro-r_ CIC-1n+h-r_ CIC-2n+h-r
chr1	151254041	151254041	rs3811406	T	C	SNV	ZNF687	ENSG00000143373	ENST00000324048	1	protein_coding	.	.	upstream_gene_variant	MODIFIER	F5-Thygro-r_ CIC-1n+h-r_ CIC-2n+h-r
chr1	151372047	151372047	rs2296840	C	T	SNV	PSMB4	ENSG00000159377	ENST00000290541	1	protein_coding	1	.	5_prime_UTR_variant	MODIFIER	F5-Thygro-r_ CIC-1n+h-r_ CIC-2n+h-r
chr1	151675618	151675618	rs1308150	T	C	SNV	CELF3	ENSG00000159409	ENST00000290583	-1	protein_coding	13	.	3_prime_UTR_variant	MODIFIER	F5-Thygro-r_ CIC-1n+h-r_ CIC-2n+h-r
chr1	151735576	151735576	rs7007	T	C	SNV	MRPL9	ENSG00000143436	ENST00000368830	-1	protein_coding	2	.	missense_variant	MODERATE	F5-Thygro-r_ CIC-1n+h-r_ CIC-2n+h-r
chr1	152276626	152276626	rs3126075	G	C	SNV	FLG	ENSG00000143631	ENST00000368799	-1	protein_coding	3	.	missense_variant	MODERATE	F5-Thygro-r_ CIC-1n+h-r_ CIC-2n+h-r
chr1	152884111	152884111	rs913996	G	A	SNV	IVL	ENSG00000163207	ENST00000368764	1	protein_coding	2	.	3_prime_UTR_variant	MODIFIER	F5-Thygro-r_ CIC-1n+h-r_ CIC-2n+h-r
chr1	153963263	153963263	rs115756915	A	G	SNV	RPS27	ENSG00000177954	ENST00000368567	1	protein_coding	1	.	5_prime_UTR_variant	MODIFIER	F5-Thygro-r_ CIC-1n+h-r_ CIC-2n+h-r
chr1	156105928	156105928	rs534807	G	A	SNV	LMNA	ENSG00000160789	ENST00000368300	1	protein_coding	.	6	intron_variant	MODIFIER	F5-Thygro-r_ CIC-1n+h-r_ CIC-2n+h-r
chr1	156105962	156105962	rs16837198	A	G	SNV	LMNA	ENSG00000160789	ENST00000368300	1	protein_coding	.	6	intron_variant	MODIFIER	F5-Thygro-r_ CIC-1n+h-r_ CIC-2n+h-r
chr1	156107337	156107337	rs114316250	G	A	SNV	LMNA	ENSG00000160789	ENST00000368300	1	protein_coding	.	9	intron_variant	MODIFIER	F5-Thygro-r_ CIC-1n+h-r_ CIC-2n+h-r
chr1	156622252	156622252	rs1056695	G	A	SNV	BCAN	ENSG00000132692	ENST00000329117	1	protein_coding	8	.	missense_variant	MODERATE	F5-Thygro-r_ CIC-1n+h-r_ CIC-2n+h-r
chr1	156844067	156844067	rs142804759	C	T	SNV	NTRK1	ENSG00000198400	ENST00000524377	1	protein_coding	.	8	intron_variant	MODIFIER	F5-Thygro-r_ CIC-1n+h-r_ CIC-2n+h-r
chr1	156907115	156907115	rs868188	T	C	SNV	ARHGEF11	ENSG00000132694	ENST00000368194	-1	protein_coding	39	.	missense_variant	MODERATE	F5-Thygro-r_ CIC-1n+h-r_ CIC-2n+h-r
chr1	156915038	156915038	rs2275201	C	T	SNV	ARHGEF11	ENSG00000132694	ENST00000368194	-1	protein_coding	.	29	intron_variant	MODIFIER	F5-Thygro-r_ CIC-1n+h-r_ CIC-2n+h-r
chr1	156929023	156929023	rs16837847	C	T	SNV	ARHGEF11	ENSG00000132694	ENST00000368194	-1	protein_coding	.	15	intron_variant	MODIFIER	F5-Thygro-r_ CIC-1n+h-r_ CIC-2n+h-r
chr1	159842684	159842684	rs79596930	C	A	SNV	CCDC19	ENSG00000213085	ENST00000368099	-1	protein_coding	.	11	intron_variant	MODIFIER	F5-Thygro-r_ CIC-1n+h-r_ CIC-2n+h-r
chr1	159842691	159842691	rs4460634	C	G	SNV	CCDC19	ENSG00000213085	ENST00000368099	-1	protein_coding	.	11	intron_variant	MODIFIER	F5-Thygro-r_ CIC-1n+h-r_ CIC-2n+h-r
chr1	159907362	159907362	rs7524321	A	G	SNV	IGSF9	ENSG00000085552	ENST00000368094	-1	protein_coding	.	4	intron_variant	MODIFIER	F5-Thygro-r_ CIC-1n+h-r_ CIC-2n+h-r
chr1	159907367	159907367	rs7526647	T	C	SNV	IGSF9	ENSG00000085552	ENST00000368094	-1	protein_coding	.	4	intron_variant	MODIFIER	F5-Thygro-r_ CIC-1n+h-r_ CIC-2n+h-r
chr1	161140161	161140161	rs73021766	G	T	SNV	PPOX	ENSG00000143224	ENST00000367999	1	protein_coding	.	9	intron_variant	MODIFIER	F5-Thygro-r_ CIC-1n+h-r_ CIC-2n+h-r
chr1	167095765	167095765	rs6668826	G	A	SNV	DUSP27	ENSG00000198842	ENST00000361200	1	protein_coding	6	.	missense_variant	MODERATE	F5-Thygro-r_ CIC-1n+h-r_ CIC-2n+h-r
chr1	167097866	167097866	rs55929928	A	T	SNV	DUSP27	ENSG00000198842	ENST00000361200	1	protein_coding	6	.	3_prime_UTR_variant	MODIFIER	F5-Thygro-r_ CIC-1n+h-r_ CIC-2n+h-r
chr1	168066659	168066659	rs7515429	A	G	SNV	GPR161	ENSG00000143147	ENST00000537209	-1	protein_coding	.	3	intron_variant	MODIFIER	F5-Thygro-r_ CIC-1n+h-r_ CIC-2n+h-r
chr1	169941761	169941761	rs511443	A	T	SNV	KIFAP3	ENSG00000075945	ENST00000361580	-1	protein_coding	.	16	intron_variant	MODIFIER	F5-Thygro-r_ CIC-1n+h-r_ CIC-2n+h-r
chr1	171178090	171178090	rs6661174	T	C	SNV	FMO2	ENSG00000094963	ENST00000441535	1	protein_coding	9	.	stop_lost	HIGH	F5-Thygro-r_ CIC-1n+h-r_ CIC-2n+h-r
chr1	179852074	179852074	rs1281378	T	C	SNV	TOR1AIP1	ENSG00000143337	ENST00000606911	1	protein_coding	1	.	missense_variant	MODERATE	F5-Thygro-r_ CIC-1n+h-r_ CIC-2n+h-r
chr1	180145088	180145088	rs2298206	A	G	SNV	QSOX1	ENSG00000116260	ENST00000367602	1	protein_coding	4	.	synonymous_variant	LOW	F5-Thygro-r_ CIC-1n+h-r_ CIC-2n+h-r
chr1	180166534	180166534	rs150208169	C	G	SNV	QSOX1	ENSG00000116260	ENST00000367602	1	protein_coding	12	.	3_prime_UTR_variant	MODIFIER	F5-Thygro-r_ CIC-1n+h-r_ CIC-2n+h-r
chr1	201335899	201335899	rs1573230	C	T	SNV	TNNT2	ENSG00000118194	ENST00000509001	-1	protein_coding	.	7	intron_variant	MODIFIER	F5-Thygro-r_ CIC-1n+h-r_ CIC-2n+h-r
chr1	201618480	201618480	rs144904608	C	T	SNV	NAV1	ENSG00000134369	ENST00000367296	1	protein_coding	1	.	synonymous_variant	LOW	F5-Thygro-r_ CIC-1n+h-r_ CIC-2n+h-r
chr1	204159787	204159787	rs4889	G	C	SNV	KISS1	ENSG00000170498	ENST00000367194	-1	protein_coding	3	.	missense_variant	MODERATE	F5-Thygro-r_ CIC-1n+h-r_ CIC-2n+h-r
chr1	204168538	204168538	rs138653848	C	T	SNV	GOLT1A	ENSG00000174567	ENST00000308302	-1	protein_coding	.	3	intron_variant	MODIFIER	F5-Thygro-r_ CIC-1n+h-r_ CIC-2n+h-r
chr1	204199614	204199614	rs10900562	C	T	SNV	PLEKHA6	ENSG00000143850	ENST00000272203	-1	protein_coding	18	.	missense_variant	MODERATE	F5-Thygro-r_ CIC-1n+h-r_ CIC-2n+h-r
chr1	204217817	204217817	rs376580189	C	T	SNV	PLEKHA6	ENSG00000143850	ENST00000272203	-1	protein_coding	.	12	intron_variant	MODIFIER	F5-Thygro-r_ CIC-1n+h-r_ CIC-2n+h-r
chr1	204971704	204971704	rs77931415	T	C	SNV	NFASC	ENSG00000163531	ENST00000339876	1	protein_coding	.	26	intron_variant	MODIFIER	F5-Thygro-r_ CIC-1n+h-r_ CIC-2n+h-r
chr1	205561372	205561372	rs7529077	C	T	SNV	MFSD4	ENSG00000174514	ENST00000367147	1	protein_coding	7	.	synonymous_variant	LOW	F5-Thygro-r_ CIC-1n+h-r_ CIC-2n+h-r
chr1	207072959	207072959	rs1150255	C	T	SNV	IL24	ENSG00000162892	ENST00000391929	1	protein_coding	.	3	intron_variant	MODIFIER	F5-Thygro-r_ CIC-1n+h-r_ CIC-2n+h-r
chr1	207072972	207072972	rs3093423	A	C	SNV	IL24	ENSG00000162892	ENST00000391929	1	protein_coding	.	3	intron_variant	MODIFIER	F5-Thygro-r_ CIC-1n+h-r_ CIC-2n+h-r
chr1	207245045	207245045	rs11120137	T	C	SNV	PFKFB2	ENSG00000123836	ENST00000367080	1	protein_coding	.	14	intron_variant	MODIFIER	F5-Thygro-r_ CIC-1n+h-r_ CIC-2n+h-r
chr1	209788687	209788687	rs2228342	G	A	SNV	LAMB3	ENSG00000196878	ENST00000391911	-1	protein_coding	22	.	synonymous_variant	LOW	F5-Thygro-r_ CIC-1n+h-r_ CIC-2n+h-r
chr1	209788703	209788703	rs1049607	T	C	SNV	LAMB3	ENSG00000196878	ENST00000391911	-1	protein_coding	22	.	synonymous_variant	LOW	F5-Thygro-r_ CIC-1n+h-r_ CIC-2n+h-r
chr1	210857457	210857457	rs1135317	A	G	SNV	KCNH1	ENSG00000143473	ENST00000271751	-1	protein_coding	11	.	synonymous_variant	LOW	F5-Thygro-r_ CIC-1n+h-r_ CIC-2n+h-r
chr1	212799870	212799870	rs3122713	A	G	SNV	FAM71A	ENSG00000162771	ENST00000294829	1	protein_coding	1	.	missense_variant	MODERATE	F5-Thygro-r_ CIC-1n+h-r_ CIC-2n+h-r
chr1	220970028	220970028	rs2642438	A	G	SNV	MARC1	ENSG00000186205	ENST00000366910	1	protein_coding	3	.	missense_variant	MODERATE	F5-Thygro-r_ CIC-1n+h-r_ CIC-2n+h-r
chr1	222649935	222649935	rs141073774	C	T	SNV	.	.	ENSR00000256869	.	CTCF_binding_site	.	.	regulatory_region_variant	MODIFIER	F5-Thygro-r_ CIC-1n+h-r_ CIC-2n+h-r
chr1	223178012	223178012	rs149359302	C	T	SNV	DISP1	ENSG00000154309	ENST00000284476	1	protein_coding	8	.	synonymous_variant	LOW	F5-Thygro-r_ CIC-1n+h-r_ CIC-2n+h-r
chr1	226556094	226556094	rs1805400	T	C	SNV	PARP1	ENSG00000143799	ENST00000366794	-1	protein_coding	.	15	intron_variant	MODIFIER	F5-Thygro-r_ CIC-1n+h-r_ CIC-2n+h-r
chr1	228327878	228327878	rs116709961	G	A	SNV	GUK1	ENSG00000143774	ENST00000366728	1	protein_coding	.	.	upstream_gene_variant	MODIFIER	F5-Thygro-r_ CIC-1n+h-r_ CIC-2n+h-r
chr1	228353797	228353797	.	G	T	SNV	IBA57	ENSG00000181873	ENST00000366711	1	protein_coding	1	.	missense_variant	MODERATE	F5-Thygro-r_ CIC-1n+h-r_ CIC-2n+h-r
chr1	228465370	228465370	rs867599	T	G	SNV	OBSCN	ENSG00000154358	ENST00000570156	1	protein_coding	.	29	splice_region_variant&intron_variant	LOW	F5-Thygro-r_ CIC-1n+h-r_ CIC-2n+h-r
chr1	228494696	228494696	rs4653939	G	A	SNV	OBSCN	ENSG00000154358	ENST00000570156	1	protein_coding	56	.	synonymous_variant	LOW	F5-Thygro-r_ CIC-1n+h-r_ CIC-2n+h-r
chr1	228613052	228613052	rs1188474	T	C	SNV	HIST3H3	ENSG00000168148	ENST00000366696	-1	protein_coding	.	.	upstream_gene_variant	MODIFIER	F5-Thygro-r_ CIC-1n+h-r_ CIC-2n+h-r
chr1	229781744	229781744	rs2274994	T	C	SNV	URB2	ENSG00000135763	ENST00000258243	1	protein_coding	.	6	intron_variant	MODIFIER	F5-Thygro-r_ CIC-1n+h-r_ CIC-2n+h-r
chr1	230914789	230914789	rs16852652	G	A	SNV	CAPN9	ENSG00000135773	ENST00000271971	1	protein_coding	9	.	missense_variant	MODERATE	F5-Thygro-r_ CIC-1n+h-r_ CIC-2n+h-r
chr1	231557255	231557255	rs12097901	C	G	SNV	EGLN1	ENSG00000135766	ENST00000366641	-1	protein_coding	1	.	missense_variant	MODERATE	F5-Thygro-r_ CIC-1n+h-r_ CIC-2n+h-r
chr1	233086456	233086456	rs13381	T	C	SNV	NTPCR	ENSG00000135778	ENST00000366628	1	protein_coding	1	.	5_prime_UTR_variant	MODIFIER	F5-Thygro-r_ CIC-1n+h-r_ CIC-2n+h-r
chr1	233121791	233121791	rs12038915	G	A	SNV	PCNXL2	ENSG00000135749	ENST00000258229	-1	protein_coding	.	33	intron_variant	MODIFIER	F5-Thygro-r_ CIC-1n+h-r_ CIC-2n+h-r
chr1	236907847	236907847	rs3738543	G	A	SNV	ACTN2	ENSG00000077522	ENST00000366578	1	protein_coding	.	11	intron_variant	MODIFIER	F5-Thygro-r_ CIC-1n+h-r_ CIC-2n+h-r
chr1	236907966	236907966	rs35956798	G	A	SNV	ACTN2	ENSG00000077522	ENST00000366578	1	protein_coding	12	.	synonymous_variant	LOW	F5-Thygro-r_ CIC-1n+h-r_ CIC-2n+h-r
chr1	237054569	237054569	rs2229276	A	G	SNV	MTR	ENSG00000116984	ENST00000366577	1	protein_coding	29	.	synonymous_variant	LOW	F5-Thygro-r_ CIC-1n+h-r_ CIC-2n+h-r
chr1	245133539	245133539	rs7542813	A	G	SNV	EFCAB2	ENSG00000203666	ENST00000366523	1	protein_coding	.	1	intron_variant	MODIFIER	F5-Thygro-r_ CIC-1n+h-r_ CIC-2n+h-r
chr2	265015	265015	rs116051772	G	A	SNV	ACP1	ENSG00000143727	ENST00000272067	1	protein_coding	.	1	splice_region_variant&intron_variant	LOW	F5-Thygro-r_ CIC-1n+h-r_ CIC-2n+h-r
chr2	273070	273070	rs12714403	A	G	SNV	ACP1	ENSG00000143727	ENST00000272067	1	protein_coding	.	3	intron_variant	MODIFIER	F5-Thygro-r_ CIC-1n+h-r_ CIC-2n+h-r
chr2	1499927	1499927	rs732609	A	C	SNV	TPO	ENSG00000115705	ENST00000345913	1	protein_coding	12	.	missense_variant	MODERATE	F5-Thygro-r_ CIC-1n+h-r_ CIC-2n+h-r
chr2	1499974	1499974	rs13431282	A	C	SNV	TPO	ENSG00000115705	ENST00000345913	1	protein_coding	.	12	splice_region_variant&intron_variant	LOW	F5-Thygro-r_ CIC-1n+h-r_ CIC-2n+h-r
chr2	1499985	1499985	rs13426289	C	T	SNV	TPO	ENSG00000115705	ENST00000345913	1	protein_coding	.	12	intron_variant	MODIFIER	F5-Thygro-r_ CIC-1n+h-r_ CIC-2n+h-r
chr2	1639122	1639122	rs2241457	T	C	SNV	PXDN	ENSG00000130508	ENST00000252804	-1	protein_coding	.	22	intron_variant	MODIFIER	F5-Thygro-r_ CIC-1n+h-r_ CIC-2n+h-r
chr2	3425514	3425514	rs7558487	G	C	SNV	TRAPPC12	ENSG00000171853	ENST00000324266	1	protein_coding	.	3	intron_variant	MODIFIER	F5-Thygro-r_ CIC-1n+h-r_ CIC-2n+h-r
chr2	11706693	11706693	rs4669751	T	C	SNV	GREB1	ENSG00000196208	ENST00000381486	1	protein_coding	4	.	missense_variant	MODERATE	F5-Thygro-r_ CIC-1n+h-r_ CIC-2n+h-r
chr2	20699667	20699667	rs342089	C	G	SNV	AC012065.4	ENSG00000227047	ENST00000441870	-1	lincRNA	2	.	non_coding_transcript_exon_variant	MODIFIER	F5-Thygro-r_ CIC-1n+h-r_ CIC-2n+h-r
chr2	20870579	20870579	rs13013489	G	A	SNV	GDF7	ENSG00000143869	ENST00000272224	1	protein_coding	2	.	synonymous_variant	LOW	F5-Thygro-r_ CIC-1n+h-r_ CIC-2n+h-r
chr2	23785524	23785524	rs11686638	C	A	SNV	KLHL29	ENSG00000119771	ENST00000486442	1	protein_coding	.	3	intron_variant	MODIFIER	F5-Thygro-r_ CIC-1n+h-r_ CIC-2n+h-r
chr2	25100738	25100738	rs10865315	C	A	SNV	ADCY3	ENSG00000138031	ENST00000260600	-1	protein_coding	.	1	intron_variant	MODIFIER	F5-Thygro-r_ CIC-1n+h-r_ CIC-2n+h-r
chr2	25314186	25314186	rs2918630	T	C	SNV	EFR3B	ENSG00000084710	ENST00000403714	1	protein_coding	.	1	splice_region_variant&intron_variant	LOW	F5-Thygro-r_ CIC-1n+h-r_ CIC-2n+h-r
chr2	29455267	29455267	rs2256740	A	G	SNV	ALK	ENSG00000171094	ENST00000389048	-1	protein_coding	15	.	synonymous_variant	LOW	F5-Thygro-r_ CIC-1n+h-r_ CIC-2n+h-r
chr2	36825170	36825170	rs2287104	T	C	SNV	FEZ2	ENSG00000171055	ENST00000379245	-1	protein_coding	1	.	missense_variant	MODERATE	F5-Thygro-r_ CIC-1n+h-r_ CIC-2n+h-r
chr2	39050019	39050019	rs3112146	G	T	SNV	DHX57	ENSG00000163214	ENST00000295373	-1	protein_coding	.	17	intron_variant	MODIFIER	F5-Thygro-r_ CIC-1n+h-r_ CIC-2n+h-r
chr2	39187519	39187519	rs958412	A	G	SNV	ARHGEF33	ENSG00000214694	ENST00000409978	1	protein_coding	16	.	synonymous_variant	LOW	F5-Thygro-r_ CIC-1n+h-r_ CIC-2n+h-r
chr2	40404839	40404839	rs433572	C	T	SNV	SLC8A1-AS1	ENSG00000227028	ENST00000444629	1	antisense	.	1	intron_variant&non_coding_transcript_variant	MODIFIER	F5-Thygro-r_ CIC-1n+h-r_ CIC-2n+h-r
chr2	42560975	42560975	rs7572231	A	G	SNV	EML4	ENSG00000143924	ENST00000318522	1	protein_coding	.	.	downstream_gene_variant	MODIFIER	F5-Thygro-r_ CIC-1n+h-r_ CIC-2n+h-r
chr2	45774050	45774050	rs6708810	G	A	SNV	SRBD1	ENSG00000068784	ENST00000263736	-1	protein_coding	.	13	intron_variant	MODIFIER	F5-Thygro-r_ CIC-1n+h-r_ CIC-2n+h-r
chr2	68592584	68592584	rs880668	T	C	SNV	PLEK	ENSG00000115956	ENST00000234313	1	protein_coding	.	1	intron_variant	MODIFIER	F5-Thygro-r_ CIC-1n+h-r_ CIC-2n+h-r
chr2	70039677	70039677	rs2305523	A	C	SNV	ANXA4	ENSG00000196975	ENST00000394295	1	protein_coding	.	7	intron_variant	MODIFIER	F5-Thygro-r_ CIC-1n+h-r_ CIC-2n+h-r
chr2	70057448	70057448	rs3732266	T	G	SNV	GMCL1	ENSG00000087338	ENST00000282570	1	protein_coding	.	1	intron_variant	MODIFIER	F5-Thygro-r_ CIC-1n+h-r_ CIC-2n+h-r
chr2	70187727	70187727	rs12464297	A	C	SNV	ASPRV1	ENSG00000244617	ENST00000320256	-1	protein_coding	1	.	3_prime_UTR_variant	MODIFIER	F5-Thygro-r_ CIC-1n+h-r_ CIC-2n+h-r
chr2	71163086	71163086	rs11681642	T	C	SNV	ATP6V1B1	ENSG00000116039	ENST00000234396	1	protein_coding	1	.	start_lost	HIGH	F5-Thygro-r_ CIC-1n+h-r_ CIC-2n+h-r
chr2	71163111	71163111	rs17853498	T	C	SNV	ATP6V1B1	ENSG00000116039	ENST00000234396	1	protein_coding	1	.	synonymous_variant	LOW	F5-Thygro-r_ CIC-1n+h-r_ CIC-2n+h-r
chr2	71163173	71163173	rs17720303	C	T	SNV	ATP6V1B1	ENSG00000116039	ENST00000234396	1	protein_coding	1	.	missense_variant	MODERATE	F5-Thygro-r_ CIC-1n+h-r_ CIC-2n+h-r
chr2	71871039	71871039	rs84181	A	G	SNV	DYSF	ENSG00000135636	ENST00000410020	1	protein_coding	.	41	intron_variant	MODIFIER	F5-Thygro-r_ CIC-1n+h-r_ CIC-2n+h-r
chr2	71906171	71906171	rs1863812	T	C	SNV	DYSF	ENSG00000135636	ENST00000410020	1	protein_coding	.	52	intron_variant	MODIFIER	F5-Thygro-r_ CIC-1n+h-r_ CIC-2n+h-r
chr2	72362406	72362406	rs76025186	C	T	SNV	CYP26B1	ENSG00000003137	ENST00000001146	-1	protein_coding	3	.	missense_variant	MODERATE	F5-Thygro-r_ CIC-1n+h-r_ CIC-2n+h-r
chr2	73226090	73226090	rs12233055	G	A	SNV	SFXN5	ENSG00000144040	ENST00000272433	-1	protein_coding	9	.	synonymous_variant	LOW	F5-Thygro-r_ CIC-1n+h-r_ CIC-2n+h-r
chr2	73298793	73298793	rs141813742	A	T	SNV	SFXN5	ENSG00000144040	ENST00000272433	-1	protein_coding	1	.	missense_variant	MODERATE	F5-Thygro-r_ CIC-1n+h-r_ CIC-2n+h-r
chr2	85510777	85510777	rs7574856	A	G	SNV	TCF7L1	ENSG00000152284	ENST00000282111	1	protein_coding	.	4	intron_variant	MODIFIER	F5-Thygro-r_ CIC-1n+h-r_ CIC-2n+h-r
chr2	87017965	87017965	rs142374955	C	T	SNV	CD8A	ENSG00000153563	ENST00000409511	-1	protein_coding	4	.	5_prime_UTR_variant	MODIFIER	F5-Thygro-r_ CIC-1n+h-r_ CIC-2n+h-r
chr2	87017989	87017989	rs36227194	G	T	SNV	CD8A	ENSG00000153563	ENST00000409511	-1	protein_coding	4	.	5_prime_UTR_variant	MODIFIER	F5-Thygro-r_ CIC-1n+h-r_ CIC-2n+h-r
chr2	88382086	88382086	rs10202149	C	T	SNV	MIR4780	ENSG00000265003	ENST00000584268	-1	miRNA	1	.	non_coding_transcript_exon_variant	MODIFIER	F5-Thygro-r_ CIC-1n+h-r_ CIC-2n+h-r
chr2	89278103	89278103	rs144594870	T	C	SNV	IGKV3-7	ENSG00000243063	ENST00000390247	-1	IG_V_gene	2	.	missense_variant	MODERATE	F5-Thygro-r_ CIC-1n+h-r_ CIC-2n+h-r
chr2	96594759	96594759	rs75830348	G	A	SNV	ANKRD36C	ENSG00000174501	ENST00000528268	-1	nonsense_mediated_decay	.	25	intron_variant&NMD_transcript_variant	MODIFIER	F5-Thygro-r_ CIC-1n+h-r_ CIC-2n+h-r
chr2	96594777	96594777	rs78943121	C	T	SNV	ANKRD36C	ENSG00000174501	ENST00000528268	-1	nonsense_mediated_decay	.	25	intron_variant&NMD_transcript_variant	MODIFIER	F5-Thygro-r_ CIC-1n+h-r_ CIC-2n+h-r
chr2	96610921	96610921	rs62154594	T	G	SNV	ANKRD36C	ENSG00000174501	ENST00000528268	-1	nonsense_mediated_decay	18	.	missense_variant&splice_region_variant&NMD_transcript_variant	MODERATE	F5-Thygro-r_ CIC-1n+h-r_ CIC-2n+h-r
chr2	96789787	96789787	rs893173	T	C	SNV	ASTL	ENSG00000188886	ENST00000342380	-1	protein_coding	9	.	synonymous_variant	LOW	F5-Thygro-r_ CIC-1n+h-r_ CIC-2n+h-r
chr2	96795944	96795944	rs749457	A	G	SNV	ASTL	ENSG00000188886	ENST00000342380	-1	protein_coding	.	6	intron_variant	MODIFIER	F5-Thygro-r_ CIC-1n+h-r_ CIC-2n+h-r
chr2	96920712	96920712	rs121908823	C	T	SNV	TMEM127	ENSG00000135956	ENST00000258439	-1	protein_coding	3	.	missense_variant	MODERATE	F5-Thygro-r_ CIC-1n+h-r_ CIC-2n+h-r
chr2	97377883	97377883	rs3731940	C	T	SNV	LMAN2L	ENSG00000114988	ENST00000377079	-1	protein_coding	.	5	intron_variant	MODIFIER	F5-Thygro-r_ CIC-1n+h-r_ CIC-2n+h-r
chr2	102490752	102490752	rs7583833	G	C	SNV	MAP4K4	ENSG00000071054	ENST00000347699	1	protein_coding	.	23	intron_variant	MODIFIER	F5-Thygro-r_ CIC-1n+h-r_ CIC-2n+h-r
chr2	105858802	105858802	rs141953039	G	A	SNV	GPR45	ENSG00000135973	ENST00000258456	1	protein_coding	1	.	missense_variant	MODERATE	F5-Thygro-r_ CIC-1n+h-r_ CIC-2n+h-r
chr2	105924510	105924510	rs2241801	A	G	SNV	TGFBRAP1	ENSG00000135966	ENST00000393359	-1	protein_coding	2	.	synonymous_variant	LOW	F5-Thygro-r_ CIC-1n+h-r_ CIC-2n+h-r
chr2	107073469	107073469	rs76857936	T	A	SNV	RGPD3	ENSG00000153165	ENST00000409886	-1	protein_coding	4	.	synonymous_variant	LOW	F5-Thygro-r_ CIC-1n+h-r_ CIC-2n+h-r
chr2	107073501	107073501	rs72627454	C	T	SNV	RGPD3	ENSG00000153165	ENST00000409886	-1	protein_coding	4	.	missense_variant	MODERATE	F5-Thygro-r_ CIC-1n+h-r_ CIC-2n+h-r
chr2	113481547	113481547	rs2063919	A	G	SNV	NT5DC4	ENSG00000144130	ENST00000327581	1	protein_coding	.	9	intron_variant	MODIFIER	F5-Thygro-r_ CIC-1n+h-r_ CIC-2n+h-r
chr2	121981950	121981950	rs11890430	A	G	SNV	TFCP2L1	ENSG00000115112	ENST00000263707	-1	protein_coding	15	.	synonymous_variant	LOW	F5-Thygro-r_ CIC-1n+h-r_ CIC-2n+h-r
chr2	121983216	121983216	rs79953082	C	T	SNV	TFCP2L1	ENSG00000115112	ENST00000263707	-1	protein_coding	.	13	intron_variant	MODIFIER	F5-Thygro-r_ CIC-1n+h-r_ CIC-2n+h-r
chr2	121983249	121983249	rs115404929	C	T	SNV	TFCP2L1	ENSG00000115112	ENST00000263707	-1	protein_coding	.	13	intron_variant	MODIFIER	F5-Thygro-r_ CIC-1n+h-r_ CIC-2n+h-r
chr2	127808161	127808161	rs7558000	G	A	SNV	BIN1	ENSG00000136717	ENST00000316724	-1	protein_coding	.	17	intron_variant	MODIFIER	F5-Thygro-r_ CIC-1n+h-r_ CIC-2n+h-r
chr2	127808170	127808170	rs7558001	G	A	SNV	BIN1	ENSG00000136717	ENST00000316724	-1	protein_coding	.	17	intron_variant	MODIFIER	F5-Thygro-r_ CIC-1n+h-r_ CIC-2n+h-r
chr2	127825751	127825751	.	C	T	SNV	BIN1	ENSG00000136717	ENST00000316724	-1	protein_coding	7	.	synonymous_variant	LOW	F5-Thygro-r_ CIC-1n+h-r_ CIC-2n+h-r
chr2	128038065	128038065	rs4150456	C	T	SNV	ERCC3	ENSG00000163161	ENST00000285398	-1	protein_coding	9	.	synonymous_variant	LOW	F5-Thygro-r_ CIC-1n+h-r_ CIC-2n+h-r
chr2	128394758	128394758	rs2255039	T	C	SNV	MYO7B	ENSG00000169994	ENST00000428314	1	protein_coding	.	46	intron_variant	MODIFIER	F5-Thygro-r_ CIC-1n+h-r_ CIC-2n+h-r
chr2	128477084	128477084	rs61730415	G	C	SNV	WDR33	ENSG00000136709	ENST00000322313	-1	protein_coding	16	.	missense_variant	MODERATE	F5-Thygro-r_ CIC-1n+h-r_ CIC-2n+h-r
chr2	130898816	130898816	rs114802862	C	T	SNV	CCDC74B	ENSG00000152076	ENST00000310463	-1	protein_coding	4	.	missense_variant	MODERATE	F5-Thygro-r_ CIC-1n+h-r_ CIC-2n+h-r
chr2	130900659	130900659	.	C	A	SNV	CCDC74B	ENSG00000152076	ENST00000310463	-1	protein_coding	.	2	intron_variant	MODIFIER	F5-Thygro-r_ CIC-1n+h-r_ CIC-2n+h-r
chr2	130902194	130902194	rs60152285	C	T	SNV	CCDC74B	ENSG00000152076	ENST00000310463	-1	protein_coding	.	1	intron_variant	MODIFIER	F5-Thygro-r_ CIC-1n+h-r_ CIC-2n+h-r
chr2	135920091	135920091	rs16831377	C	T	SNV	RAB3GAP1	ENSG00000115839	ENST00000442034	1	protein_coding	.	19	intron_variant	MODIFIER	F5-Thygro-r_ CIC-1n+h-r_ CIC-2n+h-r
chr2	135965376	135965376	rs7578111	T	C	SNV	ZRANB3	ENSG00000121988	ENST00000264159	-1	protein_coding	19	.	synonymous_variant	LOW	F5-Thygro-r_ CIC-1n+h-r_ CIC-2n+h-r
chr2	158636910	158636910	rs2227861	G	A	SNV	ACVR1	ENSG00000115170	ENST00000263640	-1	protein_coding	4	.	synonymous_variant	LOW	F5-Thygro-r_ CIC-1n+h-r_ CIC-2n+h-r
chr2	158637138	158637138	rs35392775	A	G	SNV	ACVR1	ENSG00000115170	ENST00000263640	-1	protein_coding	.	3	intron_variant	MODIFIER	F5-Thygro-r_ CIC-1n+h-r_ CIC-2n+h-r
chr2	160019901	160019901	rs55929944	C	T	SNV	TANC1	ENSG00000115183	ENST00000263635	1	protein_coding	8	.	missense_variant	MODERATE	F5-Thygro-r_ CIC-1n+h-r_ CIC-2n+h-r
chr2	161028992	161028992	rs1037694	T	C	SNV	ITGB6	ENSG00000115221	ENST00000283249	-1	protein_coding	.	6	intron_variant	MODIFIER	F5-Thygro-r_ CIC-1n+h-r_ CIC-2n+h-r
chr2	169674764	169674764	rs830024	C	G	SNV	NOSTRIN	ENSG00000163072	ENST00000444448	1	protein_coding	.	4	intron_variant	MODIFIER	F5-Thygro-r_ CIC-1n+h-r_ CIC-2n+h-r
chr2	171627676	171627676	rs1861462	T	G	SNV	ERICH2	285141	NM_001290030.1	1	protein_coding	1	.	missense_variant	MODERATE	F5-Thygro-r_ CIC-1n+h-r_ CIC-2n+h-r
chr2	174074512	174074512	rs6758025	C	T	SNV	MLK7-AS1	ENSG00000238133	ENST00000423106	-1	antisense	6	.	non_coding_transcript_exon_variant	MODIFIER	F5-Thygro-r_ CIC-1n+h-r_ CIC-2n+h-r
chr2	174130714	174130714	rs7593499	C	T	SNV	MLK7-AS1	ENSG00000238133	ENST00000423106	-1	antisense	.	2	intron_variant&non_coding_transcript_variant	MODIFIER	F5-Thygro-r_ CIC-1n+h-r_ CIC-2n+h-r
chr2	186611490	186611490	rs190877383	C	T	SNV	FSIP2	ENSG00000188738	ENST00000343098	1	protein_coding	6	.	missense_variant	MODERATE	F5-Thygro-r_ CIC-1n+h-r_ CIC-2n+h-r
chr2	191184475	191184475	rs291466	A	G	SNV	HIBCH	ENSG00000198130	ENST00000359678	-1	protein_coding	1	.	start_lost	HIGH	F5-Thygro-r_ CIC-1n+h-r_ CIC-2n+h-r
chr2	192255226	192255226	rs112007176	A	G	SNV	MYO1B	ENSG00000128641	ENST00000392318	1	protein_coding	.	18	splice_region_variant&intron_variant	LOW	F5-Thygro-r_ CIC-1n+h-r_ CIC-2n+h-r
chr2	197504545	197504545	rs1879128	C	G	SNV	CCDC150	ENSG00000144395	ENST00000389175	1	protein_coding	.	1	intron_variant	MODIFIER	F5-Thygro-r_ CIC-1n+h-r_ CIC-2n+h-r
chr2	198570600	198570600	rs35544931	C	T	SNV	MARS2	ENSG00000247626	ENST00000282276	1	protein_coding	1	.	synonymous_variant	LOW	F5-Thygro-r_ CIC-1n+h-r_ CIC-2n+h-r
chr2	200776268	200776268	.	G	C	SNV	C2orf69	ENSG00000178074	ENST00000319974	1	protein_coding	1	.	missense_variant	MODERATE	F5-Thygro-r_ CIC-1n+h-r_ CIC-2n+h-r
chr2	202741277	202741277	rs2072502	C	G	SNV	CDK15	ENSG00000138395	ENST00000450471	1	protein_coding	.	11	intron_variant	MODIFIER	F5-Thygro-r_ CIC-1n+h-r_ CIC-2n+h-r
chr2	206581033	206581033	rs849541	G	A	SNV	NRP2	ENSG00000118257	ENST00000360409	1	protein_coding	3	.	missense_variant	MODERATE	F5-Thygro-r_ CIC-1n+h-r_ CIC-2n+h-r
chr2	210703982	210703982	rs112831177	A	G	SNV	UNC80	ENSG00000144406	ENST00000439458	1	protein_coding	19	.	synonymous_variant	LOW	F5-Thygro-r_ CIC-1n+h-r_ CIC-2n+h-r
chr2	211179735	211179735	rs62001905	A	G	SNV	MYL1	ENSG00000168530	ENST00000352451	-1	protein_coding	1	.	missense_variant	MODERATE	F5-Thygro-r_ CIC-1n+h-r_ CIC-2n+h-r
chr2	216878008	216878008	rs1864253	C	G	SNV	MREG	ENSG00000118242	ENST00000263268	-1	protein_coding	1	.	missense_variant	MODERATE	F5-Thygro-r_ CIC-1n+h-r_ CIC-2n+h-r
chr2	217124377	217124377	rs16855795	C	T	SNV	MARCH4	ENSG00000144583	ENST00000273067	-1	protein_coding	4	.	synonymous_variant	LOW	F5-Thygro-r_ CIC-1n+h-r_ CIC-2n+h-r
chr2	218706646	218706646	rs73074359	A	G	SNV	TNS1	ENSG00000079308	ENST00000171887	-1	protein_coding	.	17	intron_variant	MODIFIER	F5-Thygro-r_ CIC-1n+h-r_ CIC-2n+h-r
chr2	218785074	218785074	rs58334549	C	T	SNV	TNS1	ENSG00000079308	ENST00000171887	-1	protein_coding	.	1	intron_variant	MODIFIER	F5-Thygro-r_ CIC-1n+h-r_ CIC-2n+h-r
chr2	218940418	218940418	rs4674246	C	T	SNV	RUFY4	ENSG00000188282	ENST00000374155	1	protein_coding	8	.	synonymous_variant	LOW	F5-Thygro-r_ CIC-1n+h-r_ CIC-2n+h-r
chr2	218940436	218940436	rs79542221	C	T	SNV	RUFY4	ENSG00000188282	ENST00000374155	1	protein_coding	8	.	synonymous_variant	LOW	F5-Thygro-r_ CIC-1n+h-r_ CIC-2n+h-r
chr2	219150654	219150654	rs115056472	G	C	SNV	TMBIM1	ENSG00000135926	ENST00000444881	-1	protein_coding	2	.	5_prime_UTR_variant	MODIFIER	F5-Thygro-r_ CIC-1n+h-r_ CIC-2n+h-r
chr2	219295718	219295718	rs112084215	G	A	SNV	VIL1	ENSG00000127831	ENST00000248444	1	protein_coding	.	10	intron_variant	MODIFIER	F5-Thygro-r_ CIC-1n+h-r_ CIC-2n+h-r
chr2	219610322	219610322	rs2272189	G	A	SNV	TTLL4	ENSG00000135912	ENST00000392102	1	protein_coding	.	6	intron_variant	MODIFIER	F5-Thygro-r_ CIC-1n+h-r_ CIC-2n+h-r
chr2	219694917	219694917	rs12328317	G	A	SNV	PRKAG3	ENSG00000115592	ENST00000529249	-1	protein_coding	4	.	synonymous_variant	LOW	F5-Thygro-r_ CIC-1n+h-r_ CIC-2n+h-r
chr2	219888915	219888915	rs9653262	T	A	SNV	CCDC108	ENSG00000181378	ENST00000341552	-1	protein_coding	15	.	missense_variant	MODERATE	F5-Thygro-r_ CIC-1n+h-r_ CIC-2n+h-r
chr2	220045902	220045902	rs2293073	C	T	SNV	FAM134A	ENSG00000144567	ENST00000430297	1	protein_coding	6	.	synonymous_variant	LOW	F5-Thygro-r_ CIC-1n+h-r_ CIC-2n+h-r
chr2	220347676	220347676	rs145528650	C	A	SNV	SPEG	ENSG00000072195	ENST00000312358	1	protein_coding	.	29	intron_variant	MODIFIER	F5-Thygro-r_ CIC-1n+h-r_ CIC-2n+h-r
chr2	220416570	220416570	rs4672931	C	T	SNV	OBSL1	ENSG00000124006	ENST00000404537	-1	protein_coding	.	19	intron_variant	MODIFIER	F5-Thygro-r_ CIC-1n+h-r_ CIC-2n+h-r
chr2	220416591	220416591	rs4672932	C	T	SNV	OBSL1	ENSG00000124006	ENST00000404537	-1	protein_coding	.	19	intron_variant	MODIFIER	F5-Thygro-r_ CIC-1n+h-r_ CIC-2n+h-r
chr2	220480681	220480681	rs62181346	A	G	SNV	STK11IP	ENSG00000144589	ENST00000295641	1	protein_coding	.	24	intron_variant	MODIFIER	F5-Thygro-r_ CIC-1n+h-r_ CIC-2n+h-r
chr2	223536672	223536672	rs55654416	C	T	SNV	MOGAT1	ENSG00000124003	ENST00000446656	1	protein_coding	.	1	intron_variant	MODIFIER	F5-Thygro-r_ CIC-1n+h-r_ CIC-2n+h-r
chr2	227872182	227872182	rs2228557	G	A	SNV	COL4A4	ENSG00000081052	ENST00000396625	-1	protein_coding	48	.	synonymous_variant	LOW	F5-Thygro-r_ CIC-1n+h-r_ CIC-2n+h-r
chr2	231865018	231865018	rs13406394	A	G	SNV	SPATA3	ENSG00000173699	ENST00000452881	1	protein_coding	.	1	intron_variant	MODIFIER	F5-Thygro-r_ CIC-1n+h-r_ CIC-2n+h-r
chr2	231865047	231865047	rs3817173	T	C	SNV	SPATA3	ENSG00000173699	ENST00000452881	1	protein_coding	.	1	intron_variant	MODIFIER	F5-Thygro-r_ CIC-1n+h-r_ CIC-2n+h-r
chr2	231867317	231867317	rs141221885	A	G	SNV	SPATA3	ENSG00000173699	ENST00000452881	1	protein_coding	.	2	intron_variant	MODIFIER	F5-Thygro-r_ CIC-1n+h-r_ CIC-2n+h-r
chr2	233244616	233244616	rs74337556	T	C	SNV	ALPP	ENSG00000163283	ENST00000392027	1	protein_coding	5	.	synonymous_variant	LOW	F5-Thygro-r_ CIC-1n+h-r_ CIC-2n+h-r
chr2	234113286	234113286	.	A	G	SNV	INPP5D	ENSG00000168918	ENST00000359570	1	protein_coding	28	.	missense_variant	MODERATE	F5-Thygro-r_ CIC-1n+h-r_ CIC-2n+h-r
chr2	234626287	234626287	rs869283	G	A	SNV	UGT1A5	ENSG00000240224	ENST00000373414	1	protein_coding	.	1	intron_variant	MODIFIER	F5-Thygro-r_ CIC-1n+h-r_ CIC-2n+h-r
chr2	234753008	234753008	rs169925	G	A	SNV	HJURP	ENSG00000123485	ENST00000411486	-1	protein_coding	.	6	intron_variant	MODIFIER	F5-Thygro-r_ CIC-1n+h-r_ CIC-2n+h-r
chr2	235951759	235951759	rs79192381	G	A	SNV	SH3BP4	ENSG00000130147	ENST00000409212	1	protein_coding	4	.	synonymous_variant	LOW	F5-Thygro-r_ CIC-1n+h-r_ CIC-2n+h-r
chr2	238617291	238617291	rs903368	T	C	SNV	LRRFIP1	ENSG00000124831	ENST00000392000	1	protein_coding	.	2	intron_variant	MODIFIER	F5-Thygro-r_ CIC-1n+h-r_ CIC-2n+h-r
chr2	239149015	239149015	.	G	A	SNV	HES6	ENSG00000144485	ENST00000272937	-1	protein_coding	.	.	upstream_gene_variant	MODIFIER	F5-Thygro-r_ CIC-1n+h-r_ CIC-2n+h-r
chr2	241702561	241702561	rs11688298	T	A	SNV	KIF1A	ENSG00000130294	ENST00000498729	-1	protein_coding	.	21	intron_variant	MODIFIER	F5-Thygro-r_ CIC-1n+h-r_ CIC-2n+h-r
chr2	241830969	241830969	rs10171067	G	A	SNV	C2orf54	ENSG00000172478	ENST00000388934	-1	protein_coding	2	.	synonymous_variant	LOW	F5-Thygro-r_ CIC-1n+h-r_ CIC-2n+h-r
chr2	241871759	241871759	rs74000148	G	A	SNV	AC104809.3	ENSG00000226321	ENST00000430980	1	protein_coding	6	.	synonymous_variant	LOW	F5-Thygro-r_ CIC-1n+h-r_ CIC-2n+h-r
chr2	242003487	242003487	rs17852471	C	T	SNV	SNED1	ENSG00000162804	ENST00000310397	1	protein_coding	19	.	synonymous_variant	LOW	F5-Thygro-r_ CIC-1n+h-r_ CIC-2n+h-r
chr2	242011330	242011330	rs6746124	C	A	SNV	SNED1	ENSG00000162804	ENST00000310397	1	protein_coding	.	26	intron_variant	MODIFIER	F5-Thygro-r_ CIC-1n+h-r_ CIC-2n+h-r
chr2	242046737	242046737	rs2240540	T	C	SNV	PASK	ENSG00000115687	ENST00000358649	-1	protein_coding	.	17	intron_variant	MODIFIER	F5-Thygro-r_ CIC-1n+h-r_ CIC-2n+h-r
chr2	242051777	242051777	rs2074824	G	A	SNV	PASK	ENSG00000115687	ENST00000358649	-1	protein_coding	15	.	synonymous_variant	LOW	F5-Thygro-r_ CIC-1n+h-r_ CIC-2n+h-r
chr2	242062162	242062162	rs2302050	C	T	SNV	PASK	ENSG00000115687	ENST00000358649	-1	protein_coding	12	.	synonymous_variant	LOW	F5-Thygro-r_ CIC-1n+h-r_ CIC-2n+h-r
chr2	242440221	242440221	rs13013693	G	A	SNV	STK25	ENSG00000115694	ENST00000316586	-1	protein_coding	.	3	intron_variant	MODIFIER	F5-Thygro-r_ CIC-1n+h-r_ CIC-2n+h-r
chr2	242813190	242813190	rs75070632	G	C	SNV	CXXC11	ENSG00000188011	ENST00000343216	1	protein_coding	.	1	intron_variant	MODIFIER	F5-Thygro-r_ CIC-1n+h-r_ CIC-2n+h-r
chr2	242842382	242842382	rs78173981	C	T	SNV	AC131097.4	ENSG00000216921	ENST00000404031	-1	protein_coding	.	1	intron_variant	MODIFIER	F5-Thygro-r_ CIC-1n+h-r_ CIC-2n+h-r
chr3	9516199	9516199	rs6779961	C	T	SNV	SETD5	ENSG00000168137	ENST00000402198	1	protein_coding	21	.	synonymous_variant	LOW	F5-Thygro-r_ CIC-1n+h-r_ CIC-2n+h-r
chr3	12045986	12045986	rs67270413	G	A	SNV	SYN2	ENSG00000157152	ENST00000432424	1	processed_transcript	1	.	non_coding_transcript_exon_variant	MODIFIER	F5-Thygro-r_ CIC-1n+h-r_ CIC-2n+h-r
chr3	14552994	14552994	rs4685168	A	G	SNV	GRIP2	ENSG00000144596	ENST00000273083	-1	processed_transcript	.	14	splice_region_variant&intron_variant&non_coding_transcript_variant	LOW	F5-Thygro-r_ CIC-1n+h-r_ CIC-2n+h-r
chr3	31744041	31744041	rs17028018	T	C	SNV	OSBPL10	ENSG00000144645	ENST00000396556	-1	protein_coding	.	6	intron_variant	MODIFIER	F5-Thygro-r_ CIC-1n+h-r_ CIC-2n+h-r
chr3	38058044	38058044	rs72863996	C	T	SNV	PLCD1	ENSG00000187091	ENST00000463876	-1	protein_coding	3	.	synonymous_variant	LOW	F5-Thygro-r_ CIC-1n+h-r_ CIC-2n+h-r
chr3	45964959	45964959	rs6800954	C	T	SNV	FYCO1	ENSG00000163820	ENST00000296137	-1	protein_coding	.	17	intron_variant	MODIFIER	F5-Thygro-r_ CIC-1n+h-r_ CIC-2n+h-r
chr3	46497219	46497219	rs111352033	G	A	SNV	LTF	ENSG00000012223	ENST00000231751	-1	protein_coding	.	4	intron_variant	MODIFIER	F5-Thygro-r_ CIC-1n+h-r_ CIC-2n+h-r
chr3	47956506	47956506	rs11707679	T	C	SNV	MAP4	ENSG00000047849	ENST00000360240	-1	protein_coding	.	7	intron_variant	MODIFIER	F5-Thygro-r_ CIC-1n+h-r_ CIC-2n+h-r
chr3	50357869	50357869	rs709210	A	C	SNV	HYAL2	ENSG00000068001	ENST00000447092	-1	protein_coding	1	.	missense_variant	MODERATE	F5-Thygro-r_ CIC-1n+h-r_ CIC-2n+h-r
chr3	53213538	53213538	rs2035451	C	G	SNV	PRKCD	ENSG00000163932	ENST00000394729	1	protein_coding	.	2	intron_variant	MODIFIER	F5-Thygro-r_ CIC-1n+h-r_ CIC-2n+h-r
chr3	53842592	53842592	.	C	A	SNV	CACNA1D	ENSG00000157388	ENST00000288139	1	protein_coding	.	46	intron_variant	MODIFIER	F5-Thygro-r_ CIC-1n+h-r_ CIC-2n+h-r
chr3	75680126	75680126	.	T	C	SNV	MIR1324	ENSG00000221795	ENST00000408868	1	miRNA	.	.	downstream_gene_variant	MODIFIER	F5-Thygro-r_ CIC-1n+h-r_ CIC-2n+h-r
chr3	110790928	110790928	rs144247865	G	A	SNV	PVRL3	ENSG00000177707	ENST00000485303	1	protein_coding	1	.	missense_variant	MODERATE	F5-Thygro-r_ CIC-1n+h-r_ CIC-2n+h-r
chr3	113890789	113890789	rs3732783	T	C	SNV	DRD3	ENSG00000151577	ENST00000383673	-1	protein_coding	2	.	synonymous_variant	LOW	F5-Thygro-r_ CIC-1n+h-r_ CIC-2n+h-r
chr3	123018963	123018963	rs4482616	A	G	SNV	ADCY5	ENSG00000173175	ENST00000462833	-1	protein_coding	.	15	splice_region_variant&intron_variant	LOW	F5-Thygro-r_ CIC-1n+h-r_ CIC-2n+h-r
chr3	124303786	124303786	rs2250757	G	C	SNV	KALRN	8997	NM_001024660.4	1	protein_coding	.	34	intron_variant	MODIFIER	F5-Thygro-r_ CIC-1n+h-r_ CIC-2n+h-r
chr3	125453348	125453348	rs151123082	C	T	SNV	OR7E53P	ENSG00000239978	ENST00000418098	1	unprocessed_pseudogene	1	.	non_coding_transcript_exon_variant	MODIFIER	F5-Thygro-r_ CIC-1n+h-r_ CIC-2n+h-r
chr3	127323830	127323830	rs893293	C	T	SNV	MCM2	ENSG00000073111	ENST00000265056	1	protein_coding	4	.	synonymous_variant	LOW	F5-Thygro-r_ CIC-1n+h-r_ CIC-2n+h-r
chr3	127396220	127396220	rs1658037	T	C	SNV	ABTB1	ENSG00000114626	ENST00000232744	1	protein_coding	.	8	intron_variant	MODIFIER	F5-Thygro-r_ CIC-1n+h-r_ CIC-2n+h-r
chr3	129198794	129198794	rs72988856	G	T	SNV	IFT122	ENSG00000163913	ENST00000296266	1	protein_coding	.	14	intron_variant	MODIFIER	F5-Thygro-r_ CIC-1n+h-r_ CIC-2n+h-r
chr3	129291499	129291499	rs2285368	G	A	SNV	PLXND1	ENSG00000004399	ENST00000324093	-1	protein_coding	15	.	synonymous_variant	LOW	F5-Thygro-r_ CIC-1n+h-r_ CIC-2n+h-r
chr3	129695954	129695954	rs5662	T	C	SNV	TRH	ENSG00000170893	ENST00000302649	1	protein_coding	3	.	synonymous_variant	LOW	F5-Thygro-r_ CIC-1n+h-r_ CIC-2n+h-r
chr3	132378459	132378459	rs113591096	A	G	SNV	ACAD11	ENSG00000240303	ENST00000264990	-1	protein_coding	1	.	missense_variant	MODERATE	F5-Thygro-r_ CIC-1n+h-r_ CIC-2n+h-r
chr3	138180980	138180980	.	C	A	SNV	ESYT3	ENSG00000158220	ENST00000389567	1	protein_coding	8	.	missense_variant	MODERATE	F5-Thygro-r_ CIC-1n+h-r_ CIC-2n+h-r
chr3	169644710	169644710	rs10513680	G	C	SNV	SAMD7	ENSG00000187033	ENST00000428432	1	protein_coding	6	.	missense_variant	MODERATE	F5-Thygro-r_ CIC-1n+h-r_ CIC-2n+h-r
chr3	169654216	169654216	rs9836170	G	A	SNV	SAMD7	ENSG00000187033	ENST00000428432	1	protein_coding	8	.	synonymous_variant	LOW	F5-Thygro-r_ CIC-1n+h-r_ CIC-2n+h-r
chr3	172046933	172046933	rs6799133	A	G	SNV	FNDC3B	ENSG00000075420	ENST00000336824	1	protein_coding	.	12	intron_variant	MODIFIER	F5-Thygro-r_ CIC-1n+h-r_ CIC-2n+h-r
chr3	172365832	172365832	rs2302815	T	G	SNV	NCEH1	ENSG00000144959	ENST00000538775	-1	protein_coding	2	.	missense_variant	MODERATE	F5-Thygro-r_ CIC-1n+h-r_ CIC-2n+h-r
chr3	178542421	178542421	rs113497839	G	C	SNV	KCNMB2	ENSG00000197584	ENST00000432997	1	protein_coding	.	2	intron_variant	MODIFIER	F5-Thygro-r_ CIC-1n+h-r_ CIC-2n+h-r
chr3	183145833	183145833	rs73068989	T	G	SNV	MCF2L2	ENSG00000053524	ENST00000328913	-1	protein_coding	1	.	5_prime_UTR_variant	MODIFIER	F5-Thygro-r_ CIC-1n+h-r_ CIC-2n+h-r
chr3	185431283	185431283	rs17826758	A	G	SNV	C3orf65	ENSG00000163915	ENST00000296270	1	protein_coding	.	1	splice_region_variant&intron_variant	LOW	F5-Thygro-r_ CIC-1n+h-r_ CIC-2n+h-r
chr3	186917751	186917751	rs6764714	C	G	SNV	RTP1	ENSG00000175077	ENST00000312295	1	protein_coding	2	.	missense_variant	MODERATE	F5-Thygro-r_ CIC-1n+h-r_ CIC-2n+h-r
chr3	195404649	195404649	rs116151155	A	G	SNV	SDHAP2	ENSG00000215837	ENST00000455183	1	transcribed_unprocessed_pseudogene	11	.	non_coding_transcript_exon_variant	MODIFIER	F5-Thygro-r_ CIC-1n+h-r_ CIC-2n+h-r
chr3	195456561	195456561	rs3762739	C	G	SNV	MUC20	ENSG00000176945	ENST00000447234	1	protein_coding	3	.	missense_variant	MODERATE	F5-Thygro-r_ CIC-1n+h-r_ CIC-2n+h-r
chr3	195512245	195512245	rs62282486	T	C	SNV	MUC4	ENSG00000145113	ENST00000463781	-1	protein_coding	2	.	missense_variant	MODERATE	F5-Thygro-r_ CIC-1n+h-r_ CIC-2n+h-r
chr3	195692349	195692349	rs139762755	T	A	SNV	SDHAP1	ENSG00000185485	ENST00000427841	-1	processed_transcript	15	.	non_coding_transcript_exon_variant	MODIFIER	F5-Thygro-r_ CIC-1n+h-r_ CIC-2n+h-r
chr3	195944764	195944764	rs34352044	C	T	SNV	SLC51A	ENSG00000163959	ENST00000296327	1	protein_coding	2	.	synonymous_variant	LOW	F5-Thygro-r_ CIC-1n+h-r_ CIC-2n+h-r
chr3	196044894	196044894	rs2270769	G	C	SNV	TM4SF19	ENSG00000273331	ENST00000442633	-1	nonsense_mediated_decay	.	5	intron_variant&NMD_transcript_variant	MODIFIER	F5-Thygro-r_ CIC-1n+h-r_ CIC-2n+h-r
chr4	676992	676992	rs10030136	C	T	SNV	MFSD7	ENSG00000169026	ENST00000322224	-1	protein_coding	.	8	splice_region_variant&intron_variant	LOW	F5-Thygro-r_ CIC-1n+h-r_ CIC-2n+h-r
chr4	964746	964746	rs10005591	C	A	SNV	DGKQ	ENSG00000145214	ENST00000273814	-1	protein_coding	.	2	intron_variant	MODIFIER	F5-Thygro-r_ CIC-1n+h-r_ CIC-2n+h-r
chr4	1165130	1165130	rs11247975	G	T	SNV	SPON2	ENSG00000159674	ENST00000290902	-1	protein_coding	3	.	missense_variant	MODERATE	F5-Thygro-r_ CIC-1n+h-r_ CIC-2n+h-r
chr4	1305799	1305799	rs34082974	C	T	SNV	MAEA	ENSG00000090316	ENST00000303400	1	protein_coding	2	.	synonymous_variant	LOW	F5-Thygro-r_ CIC-1n+h-r_ CIC-2n+h-r
chr4	1619722	1619722	rs73795178	A	C	SNV	FAM53A	ENSG00000174137	ENST00000489029	-1	protein_coding	2	.	3_prime_UTR_variant	MODIFIER	F5-Thygro-r_ CIC-1n+h-r_ CIC-2n+h-r
chr4	2306053	2306053	rs661301	A	G	SNV	ZFYVE28	ENSG00000159733	ENST00000290974	-1	protein_coding	8	.	missense_variant	MODERATE	F5-Thygro-r_ CIC-1n+h-r_ CIC-2n+h-r
chr4	2446644	2446644	rs3128842	G	A	SNV	RP11-503N18.1	ENSG00000206113	ENST00000515732	1	lincRNA	.	1	intron_variant&non_coding_transcript_variant	MODIFIER	F5-Thygro-r_ CIC-1n+h-r_ CIC-2n+h-r
chr4	2461888	2461888	rs3135152	A	G	SNV	RP11-503N18.3	ENSG00000249428	ENST00000506607	1	protein_coding	7	.	missense_variant	MODERATE	F5-Thygro-r_ CIC-1n+h-r_ CIC-2n+h-r
chr4	3502471	3502471	.	G	A	SNV	DOK7	285489	NM_001301071.1	1	protein_coding	10	.	synonymous_variant	LOW	F5-Thygro-r_ CIC-1n+h-r_ CIC-2n+h-r
chr4	5754544	5754544	rs899691	T	C	SNV	EVC	ENSG00000072840	ENST00000382674	1	protein_coding	.	8	intron_variant	MODIFIER	F5-Thygro-r_ CIC-1n+h-r_ CIC-2n+h-r
chr4	8372686	8372686	rs34429804	G	A	SNV	ACOX3	ENSG00000087008	ENST00000356406	-1	protein_coding	17	.	synonymous_variant	LOW	F5-Thygro-r_ CIC-1n+h-r_ CIC-2n+h-r
chr4	15005604	15005604	rs112476821	G	A	SNV	CPEB2	ENSG00000137449	ENST00000538197	1	protein_coding	1	.	missense_variant	MODERATE	F5-Thygro-r_ CIC-1n+h-r_ CIC-2n+h-r
chr4	15964573	15964573	rs758328	A	G	SNV	FGFBP2	ENSG00000137441	ENST00000259989	-1	protein_coding	1	.	synonymous_variant	LOW	F5-Thygro-r_ CIC-1n+h-r_ CIC-2n+h-r
chr4	25030312	25030312	rs10021870	G	C	SNV	LGI2	ENSG00000153012	ENST00000382114	-1	protein_coding	.	1	intron_variant	MODIFIER	F5-Thygro-r_ CIC-1n+h-r_ CIC-2n+h-r
chr4	57843320	57843320	rs4865167	A	G	SNV	NOA1	ENSG00000084092	ENST00000264230	-1	protein_coding	1	.	synonymous_variant	LOW	F5-Thygro-r_ CIC-1n+h-r_ CIC-2n+h-r
chr4	57906986	57906986	rs3755906	A	T	SNV	IGFBP7	ENSG00000163453	ENST00000295666	-1	protein_coding	.	2	splice_region_variant&intron_variant	LOW	F5-Thygro-r_ CIC-1n+h-r_ CIC-2n+h-r
chr4	66535284	66535284	rs55860557	G	A	SNV	EPHA5	ENSG00000145242	ENST00000273854	-1	protein_coding	1	.	synonymous_variant	LOW	F5-Thygro-r_ CIC-1n+h-r_ CIC-2n+h-r
chr4	71021888	71021888	rs1709274	C	T	SNV	C4orf40	ENSG00000187533	ENST00000344526	1	protein_coding	.	2	intron_variant	MODIFIER	F5-Thygro-r_ CIC-1n+h-r_ CIC-2n+h-r
chr4	74735244	74735244	rs2071425	A	G	SNV	CXCL1	ENSG00000163739	ENST00000395761	1	protein_coding	1	.	synonymous_variant	LOW	F5-Thygro-r_ CIC-1n+h-r_ CIC-2n+h-r
chr4	81952658	81952658	rs61729824	C	T	SNV	BMP3	ENSG00000152785	ENST00000282701	1	protein_coding	1	.	missense_variant	MODERATE	F5-Thygro-r_ CIC-1n+h-r_ CIC-2n+h-r
chr4	83350488	83350488	rs75779369	G	A	SNV	HNRNPDL	ENSG00000152795	ENST00000295470	-1	protein_coding	1	.	missense_variant	MODERATE	F5-Thygro-r_ CIC-1n+h-r_ CIC-2n+h-r
chr4	99393671	99393671	rs1045655	G	C	SNV	TSPAN5	ENSG00000168785	ENST00000305798	-1	protein_coding	8	.	3_prime_UTR_variant	MODIFIER	F5-Thygro-r_ CIC-1n+h-r_ CIC-2n+h-r
chr4	100574303	100574303	rs113878301	A	G	SNV	RP11-766F14.2	ENSG00000248713	ENST00000511828	-1	protein_coding	1	.	synonymous_variant	LOW	F5-Thygro-r_ CIC-1n+h-r_ CIC-2n+h-r
chr4	103534560	103534560	rs3817685	C	G	SNV	NFKB1	ENSG00000109320	ENST00000226574	1	protein_coding	.	22	intron_variant	MODIFIER	F5-Thygro-r_ CIC-1n+h-r_ CIC-2n+h-r
chr4	122063084	122063084	rs111424774	A	G	SNV	TNIP3	ENSG00000050730	ENST00000509841	-1	protein_coding	.	11	intron_variant	MODIFIER	F5-Thygro-r_ CIC-1n+h-r_ CIC-2n+h-r
chr4	144620342	144620342	rs76574286	G	A	SNV	FREM3	ENSG00000183090	ENST00000329798	-1	protein_coding	1	.	missense_variant	MODERATE	F5-Thygro-r_ CIC-1n+h-r_ CIC-2n+h-r
chr4	153896366	153896366	rs151164271	C	T	SNV	FHDC1	ENSG00000137460	ENST00000511601	1	protein_coding	12	.	synonymous_variant	LOW	F5-Thygro-r_ CIC-1n+h-r_ CIC-2n+h-r
chr4	153897690	153897690	rs61752497	A	G	SNV	FHDC1	ENSG00000137460	ENST00000511601	1	protein_coding	12	.	missense_variant	MODERATE	F5-Thygro-r_ CIC-1n+h-r_ CIC-2n+h-r
chr4	154709480	154709480	rs3810765	G	A	SNV	SFRP2	ENSG00000145423	ENST00000274063	-1	protein_coding	.	1	splice_region_variant&intron_variant	LOW	F5-Thygro-r_ CIC-1n+h-r_ CIC-2n+h-r
chr4	154709856	154709856	rs6535952	A	C	SNV	SFRP2	ENSG00000145423	ENST00000274063	-1	protein_coding	1	.	synonymous_variant	LOW	F5-Thygro-r_ CIC-1n+h-r_ CIC-2n+h-r
chr4	183814169	183814169	rs2070805	A	G	SNV	DCTD	ENSG00000129187	ENST00000357067	-1	protein_coding	.	5	intron_variant	MODIFIER	F5-Thygro-r_ CIC-1n+h-r_ CIC-2n+h-r
chr4	183814178	183814178	rs72553968	A	G	SNV	DCTD	ENSG00000129187	ENST00000357067	-1	protein_coding	.	5	splice_region_variant&intron_variant	LOW	F5-Thygro-r_ CIC-1n+h-r_ CIC-2n+h-r
chr4	183838025	183838025	rs13114262	A	G	SNV	DCTD	ENSG00000129187	ENST00000357067	-1	protein_coding	.	1	intron_variant	MODIFIER	F5-Thygro-r_ CIC-1n+h-r_ CIC-2n+h-r
chr4	184619017	184619017	rs12651215	C	G	SNV	TRAPPC11	ENSG00000168538	ENST00000334690	1	protein_coding	.	25	intron_variant	MODIFIER	F5-Thygro-r_ CIC-1n+h-r_ CIC-2n+h-r
chr5	161902	161902	.	C	A	SNV	PLEKHG4B	ENSG00000153404	ENST00000283426	1	protein_coding	10	.	missense_variant	MODERATE	F5-Thygro-r_ CIC-1n+h-r_ CIC-2n+h-r
chr5	172971	172971	rs6868964	G	A	SNV	PLEKHG4B	ENSG00000153404	ENST00000283426	1	protein_coding	.	14	intron_variant	MODIFIER	F5-Thygro-r_ CIC-1n+h-r_ CIC-2n+h-r
chr5	173192	173192	rs73732942	G	A	SNV	PLEKHG4B	ENSG00000153404	ENST00000283426	1	protein_coding	.	15	intron_variant	MODIFIER	F5-Thygro-r_ CIC-1n+h-r_ CIC-2n+h-r
chr5	421647	421647	rs10068732	A	T	SNV	AHRR	ENSG00000063438	ENST00000316418	1	protein_coding	.	5	intron_variant	MODIFIER	F5-Thygro-r_ CIC-1n+h-r_ CIC-2n+h-r
chr5	3600334	3600334	rs844154	T	C	SNV	IRX1	ENSG00000170549	ENST00000302006	1	protein_coding	2	.	synonymous_variant	LOW	F5-Thygro-r_ CIC-1n+h-r_ CIC-2n+h-r
chr5	6622017	6622017	rs2303705	T	G	SNV	NSUN2	ENSG00000037474	ENST00000264670	-1	protein_coding	.	6	intron_variant	MODIFIER	F5-Thygro-r_ CIC-1n+h-r_ CIC-2n+h-r
chr5	6827854	6827854	rs275441	C	T	SNV	RP11-332J15.1	ENSG00000249734	ENST00000508881	1	lincRNA	.	.	downstream_gene_variant	MODIFIER	F5-Thygro-r_ CIC-1n+h-r_ CIC-2n+h-r
chr5	34182899	34182899	rs3928064	G	T	SNV	RP11-1023L17.1	ENSG00000215158	ENST00000514048	-1	processed_transcript	2	.	non_coding_transcript_exon_variant	MODIFIER	F5-Thygro-r_ CIC-1n+h-r_ CIC-2n+h-r
chr5	36066941	36066941	rs1874182	G	A	SNV	UGT3A2	ENSG00000168671	ENST00000282507	-1	protein_coding	1	.	5_prime_UTR_variant	MODIFIER	F5-Thygro-r_ CIC-1n+h-r_ CIC-2n+h-r
chr5	40835385	40835385	rs138730843	C	G	SNV	RPL37	ENSG00000145592	ENST00000274242	-1	protein_coding	1	.	5_prime_UTR_variant	MODIFIER	F5-Thygro-r_ CIC-1n+h-r_ CIC-2n+h-r
chr5	43066774	43066774	rs316408	T	C	SNV	CTD-2201E18.3	ENSG00000177738	ENST00000503152	-1	sense_overlapping	.	2	intron_variant&non_coding_transcript_variant	MODIFIER	F5-Thygro-r_ CIC-1n+h-r_ CIC-2n+h-r
chr5	49698986	49698986	rs13154223	C	A	SNV	EMB	ENSG00000170571	ENST00000303221	-1	protein_coding	.	6	intron_variant	MODIFIER	F5-Thygro-r_ CIC-1n+h-r_ CIC-2n+h-r
chr5	79950512	79950512	rs1105524	A	G	SNV	MSH3	ENSG00000113318	ENST00000265081	1	protein_coding	1	.	5_prime_UTR_variant	MODIFIER	F5-Thygro-r_ CIC-1n+h-r_ CIC-2n+h-r
chr5	96098214	96098214	rs27582	G	A	SNV	ERAP1	ENSG00000164307	ENST00000296754	-1	protein_coding	20	.	3_prime_UTR_variant	MODIFIER	F5-Thygro-r_ CIC-1n+h-r_ CIC-2n+h-r
chr5	102456304	102456304	rs26524	A	G	SNV	PPIP5K2	ENSG00000145725	ENST00000321521	1	protein_coding	.	1	intron_variant	MODIFIER	F5-Thygro-r_ CIC-1n+h-r_ CIC-2n+h-r
chr5	108516629	108516629	.	A	T	SNV	FER	ENSG00000151422	ENST00000281092	1	protein_coding	.	18	intron_variant	MODIFIER	F5-Thygro-r_ CIC-1n+h-r_ CIC-2n+h-r
chr5	111479750	111479750	rs62372418	T	C	SNV	EPB41L4A	64097	NM_001347887.1	-1	protein_coding	.	23	intron_variant	MODIFIER	F5-Thygro-r_ CIC-1n+h-r_ CIC-2n+h-r
chr5	111611076	111611076	rs12521830	A	G	SNV	EPB41L4A	ENSG00000129595	ENST00000261486	-1	protein_coding	4	.	synonymous_variant	LOW	F5-Thygro-r_ CIC-1n+h-r_ CIC-2n+h-r
chr5	112196983	112196983	rs17135067	C	A	SNV	SRP19	ENSG00000153037	ENST00000505459	1	protein_coding	1	.	5_prime_UTR_variant	MODIFIER	F5-Thygro-r_ CIC-1n+h-r_ CIC-2n+h-r
chr5	118691888	118691888	rs3797343	A	C	SNV	TNFAIP8	ENSG00000145779	ENST00000504771	1	protein_coding	.	1	intron_variant	MODIFIER	F5-Thygro-r_ CIC-1n+h-r_ CIC-2n+h-r
chr5	127640783	127640783	rs27713	G	A	SNV	FBN2	ENSG00000138829	ENST00000508053	-1	protein_coding	.	50	intron_variant	MODIFIER	F5-Thygro-r_ CIC-1n+h-r_ CIC-2n+h-r
chr5	132149593	132149593	rs114865630	G	A	SNV	SOWAHA	ENSG00000198944	ENST00000378693	1	protein_coding	1	.	missense_variant	MODERATE	F5-Thygro-r_ CIC-1n+h-r_ CIC-2n+h-r
chr5	140181892	140181892	rs3733707	T	C	SNV	PCDHA3	ENSG00000255408	ENST00000522353	1	protein_coding	1	.	synonymous_variant	LOW	F5-Thygro-r_ CIC-1n+h-r_ CIC-2n+h-r
chr5	140604721	140604721	rs2910003	C	A	SNV	PCDHB14	ENSG00000120327	ENST00000239449	1	protein_coding	1	.	synonymous_variant	LOW	F5-Thygro-r_ CIC-1n+h-r_ CIC-2n+h-r
chr5	140774288	140774288	rs4912749	T	C	SNV	PCDHGA8	ENSG00000253767	ENST00000398604	1	protein_coding	1	.	synonymous_variant	LOW	F5-Thygro-r_ CIC-1n+h-r_ CIC-2n+h-r
chr5	149406733	149406733	rs2304069	G	T	SNV	HMGXB3	ENSG00000113716	ENST00000502717	1	protein_coding	.	9	intron_variant	MODIFIER	F5-Thygro-r_ CIC-1n+h-r_ CIC-2n+h-r
chr5	159665523	159665523	rs10071756	C	T	SNV	FABP6	ENSG00000170231	ENST00000393980	1	protein_coding	.	6	intron_variant	MODIFIER	F5-Thygro-r_ CIC-1n+h-r_ CIC-2n+h-r
chr5	159665527	159665527	rs10056227	G	A	SNV	FABP6	ENSG00000170231	ENST00000393980	1	protein_coding	.	6	intron_variant	MODIFIER	F5-Thygro-r_ CIC-1n+h-r_ CIC-2n+h-r
chr5	159665534	159665534	rs10079413	A	G	SNV	FABP6	ENSG00000170231	ENST00000393980	1	protein_coding	.	6	intron_variant	MODIFIER	F5-Thygro-r_ CIC-1n+h-r_ CIC-2n+h-r
chr5	176917078	176917078	rs734825	T	C	SNV	PDLIM7	ENSG00000196923	ENST00000355841	-1	protein_coding	.	7	intron_variant	MODIFIER	F5-Thygro-r_ CIC-1n+h-r_ CIC-2n+h-r
chr5	177684682	177684682	rs2913847	T	C	SNV	COL23A1	ENSG00000050767	ENST00000390654	-1	protein_coding	.	12	intron_variant	MODIFIER	F5-Thygro-r_ CIC-1n+h-r_ CIC-2n+h-r
chr5	177684685	177684685	rs77831884	T	C	SNV	COL23A1	ENSG00000050767	ENST00000390654	-1	protein_coding	.	12	intron_variant	MODIFIER	F5-Thygro-r_ CIC-1n+h-r_ CIC-2n+h-r
chr5	178949891	178949891	.	G	C	SNV	RP11-798K23.3	ENSG00000251545	ENST00000505650	1	unprocessed_pseudogene	.	1	intron_variant&non_coding_transcript_variant	MODIFIER	F5-Thygro-r_ CIC-1n+h-r_ CIC-2n+h-r
chr6	367481	367481	rs7738368	T	G	SNV	.	.	.	.	.	.	.	intergenic_variant	MODIFIER	F5-Thygro-r_ CIC-1n+h-r_ CIC-2n+h-r
chr6	2685677	2685677	rs966232	T	C	SNV	MYLK4	ENSG00000145949	ENST00000274643	-1	protein_coding	.	5	intron_variant	MODIFIER	F5-Thygro-r_ CIC-1n+h-r_ CIC-2n+h-r
chr6	2990041	2990041	rs80135877	A	C	SNV	LINC01011	ENSG00000244041	ENST00000445000	1	lincRNA	2	.	non_coding_transcript_exon_variant	MODIFIER	F5-Thygro-r_ CIC-1n+h-r_ CIC-2n+h-r
chr6	3137636	3137636	rs2231367	G	A	SNV	BPHL	ENSG00000137274	ENST00000380379	1	protein_coding	5	.	synonymous_variant	LOW	F5-Thygro-r_ CIC-1n+h-r_ CIC-2n+h-r
chr6	3255280	3255280	rs112268663	G	A	SNV	PSMG4	ENSG00000180822	ENST00000419065	1	protein_coding	.	.	upstream_gene_variant	MODIFIER	F5-Thygro-r_ CIC-1n+h-r_ CIC-2n+h-r
chr6	3285238	3285238	rs79364886	C	G	SNV	SLC22A23	ENSG00000137266	ENST00000406686	-1	protein_coding	.	8	intron_variant	MODIFIER	F5-Thygro-r_ CIC-1n+h-r_ CIC-2n+h-r
chr6	5086558	5086558	rs436556	C	A	SNV	PPP1R3G	ENSG00000219607	ENST00000405617	1	protein_coding	1	.	missense_variant	MODERATE	F5-Thygro-r_ CIC-1n+h-r_ CIC-2n+h-r
chr6	5086721	5086721	rs7761091	G	A	SNV	PPP1R3G	ENSG00000219607	ENST00000405617	1	protein_coding	1	.	synonymous_variant	LOW	F5-Thygro-r_ CIC-1n+h-r_ CIC-2n+h-r
chr6	5144342	5144342	rs115753803	C	G	SNV	MIR3691	ENSG00000265083	ENST00000578066	-1	miRNA	.	.	downstream_gene_variant	MODIFIER	F5-Thygro-r_ CIC-1n+h-r_ CIC-2n+h-r
chr6	7181993	7181993	rs9392862	T	C	SNV	RREB1	ENSG00000124782	ENST00000379938	1	protein_coding	.	3	intron_variant	MODIFIER	F5-Thygro-r_ CIC-1n+h-r_ CIC-2n+h-r
chr6	8413890	8413890	rs3757099	A	G	SNV	SLC35B3	ENSG00000124786	ENST00000379660	-1	protein_coding	11	.	synonymous_variant	LOW	F5-Thygro-r_ CIC-1n+h-r_ CIC-2n+h-r
chr6	11185533	11185533	rs1050775	G	A	SNV	NEDD9	ENSG00000111859	ENST00000379446	-1	protein_coding	7	.	synonymous_variant	LOW	F5-Thygro-r_ CIC-1n+h-r_ CIC-2n+h-r
chr6	12122773	12122773	rs2228211	T	C	SNV	HIVEP1	ENSG00000095951	ENST00000379388	1	protein_coding	4	.	synonymous_variant	LOW	F5-Thygro-r_ CIC-1n+h-r_ CIC-2n+h-r
chr6	13305345	13305345	rs34295856	G	C	SNV	TBC1D7	ENSG00000145979	ENST00000606214	-1	protein_coding	7	.	synonymous_variant	LOW	F5-Thygro-r_ CIC-1n+h-r_ CIC-2n+h-r
chr6	15586009	15586009	rs6926401	G	T	SNV	DTNBP1	ENSG00000047579	ENST00000344537	-1	protein_coding	.	7	intron_variant	MODIFIER	F5-Thygro-r_ CIC-1n+h-r_ CIC-2n+h-r
chr6	18399750	18399750	rs2296198	T	C	SNV	RNF144B	ENSG00000137393	ENST00000259939	1	protein_coding	2	.	5_prime_UTR_variant	MODIFIER	F5-Thygro-r_ CIC-1n+h-r_ CIC-2n+h-r
chr6	26104280	26104280	rs2229768	T	C	SNV	HIST1H4C	ENSG00000197061	ENST00000377803	1	protein_coding	1	.	synonymous_variant	LOW	F5-Thygro-r_ CIC-1n+h-r_ CIC-2n+h-r
chr6	26865268	26865268	rs9688956	T	C	SNV	GUSBP2	ENSG00000241549	ENST00000463434	-1	processed_transcript	.	1	intron_variant&non_coding_transcript_variant	MODIFIER	F5-Thygro-r_ CIC-1n+h-r_ CIC-2n+h-r
chr6	26865269	26865269	rs9688544	G	C	SNV	GUSBP2	ENSG00000241549	ENST00000463434	-1	processed_transcript	.	1	intron_variant&non_coding_transcript_variant	MODIFIER	F5-Thygro-r_ CIC-1n+h-r_ CIC-2n+h-r
chr6	27791865	27791865	rs200500	G	T	SNV	HIST1H4J	ENSG00000197238	ENST00000355057	1	protein_coding	.	.	upstream_gene_variant	MODIFIER	F5-Thygro-r_ CIC-1n+h-r_ CIC-2n+h-r
chr6	28297313	28297313	rs853678	T	A	SNV	ZSCAN31	ENSG00000235109	ENST00000414429	-1	protein_coding	6	.	missense_variant	MODERATE	F5-Thygro-r_ CIC-1n+h-r_ CIC-2n+h-r
chr6	29760111	29760111	rs1737006	G	C	SNV	HCG4	ENSG00000176998	ENST00000320533	-1	pseudogene	2	.	non_coding_transcript_exon_variant	MODIFIER	F5-Thygro-r_ CIC-1n+h-r_ CIC-2n+h-r
chr6	29760149	29760149	rs7764777	G	T	SNV	HCG4	ENSG00000176998	ENST00000320533	-1	pseudogene	2	.	non_coding_transcript_exon_variant	MODIFIER	F5-Thygro-r_ CIC-1n+h-r_ CIC-2n+h-r
chr6	29795993	29795993	rs1130355	G	A	SNV	HLA-G	ENSG00000204632	ENST00000428701	1	protein_coding	3	.	synonymous_variant	LOW	F5-Thygro-r_ CIC-1n+h-r_ CIC-2n+h-r
chr6	29796103	29796103	rs1626038	T	C	SNV	HCG4P8	ENSG00000229142	ENST00000443049	-1	unprocessed_pseudogene	1	.	non_coding_transcript_exon_variant	MODIFIER	F5-Thygro-r_ CIC-1n+h-r_ CIC-2n+h-r
chr6	29911030	29911030	rs9260151	C	T	SNV	HLA-A	ENSG00000206503	ENST00000396634	1	protein_coding	.	4	intron_variant	MODIFIER	F5-Thygro-r_ CIC-1n+h-r_ CIC-2n+h-r
chr6	29913344	29913344	rs13395	G	C	SNV	HLA-A	ENSG00000206503	ENST00000396634	1	protein_coding	10	.	3_prime_UTR_variant	MODIFIER	F5-Thygro-r_ CIC-1n+h-r_ CIC-2n+h-r
chr6	29913344	29913344	rs13395	G	T	SNV	HLA-A	ENSG00000206503	ENST00000396634	1	protein_coding	10	.	3_prime_UTR_variant	MODIFIER	F5-Thygro-r_ CIC-1n+h-r_ CIC-2n+h-r
chr6	30640478	30640478	.	T	C	SNV	DHX16	ENSG00000204560	ENST00000376442	-1	protein_coding	1	.	synonymous_variant	LOW	F5-Thygro-r_ CIC-1n+h-r_ CIC-2n+h-r
chr6	30711805	30711805	rs3094124	C	G	SNV	IER3	ENSG00000137331	ENST00000259874	-1	protein_coding	2	.	missense_variant	MODERATE	F5-Thygro-r_ CIC-1n+h-r_ CIC-2n+h-r
chr6	30864829	30864829	rs1049623	T	C	SNV	DDR1	ENSG00000204580	ENST00000376575	1	protein_coding	16	.	synonymous_variant	LOW	F5-Thygro-r_ CIC-1n+h-r_ CIC-2n+h-r
chr6	30893941	30893941	rs4678	G	A	SNV	VARS2	ENSG00000137411	ENST00000541562	1	protein_coding	30	.	missense_variant	MODERATE	F5-Thygro-r_ CIC-1n+h-r_ CIC-2n+h-r
chr6	31088202	31088202	.	A	G	SNV	CDSN	ENSG00000204539	ENST00000376288	-1	protein_coding	1	.	5_prime_UTR_variant	MODIFIER	F5-Thygro-r_ CIC-1n+h-r_ CIC-2n+h-r
chr6	31088232	31088232	.	A	G	SNV	PSORS1C1	ENSG00000204540	ENST00000259881	1	protein_coding	.	1	intron_variant	MODIFIER	F5-Thygro-r_ CIC-1n+h-r_ CIC-2n+h-r
chr6	31088241	31088241	.	C	T	SNV	PSORS1C1	ENSG00000204540	ENST00000259881	1	protein_coding	.	1	intron_variant	MODIFIER	F5-Thygro-r_ CIC-1n+h-r_ CIC-2n+h-r
chr6	31116246	31116246	rs130068	G	A	SNV	CCHCR1	ENSG00000204536	ENST00000396268	-1	protein_coding	10	.	missense_variant	MODERATE	F5-Thygro-r_ CIC-1n+h-r_ CIC-2n+h-r
chr6	31237971	31237971	rs9264628	C	T	SNV	HLA-C	ENSG00000204525	ENST00000376228	-1	protein_coding	.	4	intron_variant	MODIFIER	F5-Thygro-r_ CIC-1n+h-r_ CIC-2n+h-r
chr6	31237975	31237975	rs9264629	T	C	SNV	HLA-C	ENSG00000204525	ENST00000376228	-1	protein_coding	.	4	intron_variant	MODIFIER	F5-Thygro-r_ CIC-1n+h-r_ CIC-2n+h-r
chr6	31237987	31237987	rs41556321	C	T	SNV	HLA-C	ENSG00000204525	ENST00000376228	-1	protein_coding	4	.	missense_variant&splice_region_variant	MODERATE	F5-Thygro-r_ CIC-1n+h-r_ CIC-2n+h-r
chr6	31237991	31237991	rs2308628	G	T	SNV	HLA-C	ENSG00000204525	ENST00000376228	-1	protein_coding	4	.	missense_variant	MODERATE	F5-Thygro-r_ CIC-1n+h-r_ CIC-2n+h-r
chr6	31238009	31238009	rs1131014	T	C	SNV	HLA-C	ENSG00000204525	ENST00000376228	-1	protein_coding	4	.	synonymous_variant	LOW	F5-Thygro-r_ CIC-1n+h-r_ CIC-2n+h-r
chr6	31239681	31239681	rs9264669	A	T	SNV	HLA-C	ENSG00000204525	ENST00000376228	-1	protein_coding	.	1	intron_variant	MODIFIER	F5-Thygro-r_ CIC-1n+h-r_ CIC-2n+h-r
chr6	31324151	31324151	rs709055	C	T	SNV	HLA-B	ENSG00000234745	ENST00000412585	-1	protein_coding	3	.	missense_variant	MODERATE	F5-Thygro-r_ CIC-1n+h-r_ CIC-2n+h-r
chr6	31324829	31324829	rs9266196	G	C	SNV	HLA-B	ENSG00000234745	ENST00000412585	-1	protein_coding	.	1	intron_variant	MODIFIER	F5-Thygro-r_ CIC-1n+h-r_ CIC-2n+h-r
chr6	31324830	31324830	rs9266197	G	A	SNV	HLA-B	ENSG00000234745	ENST00000412585	-1	protein_coding	.	1	intron_variant	MODIFIER	F5-Thygro-r_ CIC-1n+h-r_ CIC-2n+h-r
chr6	31378751	31378751	rs2853982	A	G	SNV	MICA	ENSG00000204520	ENST00000449934	1	protein_coding	.	2	intron_variant	MODIFIER	F5-Thygro-r_ CIC-1n+h-r_ CIC-2n+h-r
chr6	31600304	31600304	rs2736158	G	C	SNV	PRRC2A	ENSG00000204469	ENST00000376033	1	protein_coding	16	.	missense_variant	MODERATE	F5-Thygro-r_ CIC-1n+h-r_ CIC-2n+h-r
chr6	31600560	31600560	rs9501151	C	T	SNV	PRRC2A	ENSG00000204469	ENST00000376033	1	protein_coding	16	.	synonymous_variant	LOW	F5-Thygro-r_ CIC-1n+h-r_ CIC-2n+h-r
chr6	31600820	31600820	rs2736157	A	G	SNV	PRRC2A	ENSG00000204469	ENST00000376033	1	protein_coding	.	16	intron_variant	MODIFIER	F5-Thygro-r_ CIC-1n+h-r_ CIC-2n+h-r
chr6	31600851	31600851	rs3130627	G	T	SNV	PRRC2A	ENSG00000204469	ENST00000376033	1	protein_coding	.	16	intron_variant	MODIFIER	F5-Thygro-r_ CIC-1n+h-r_ CIC-2n+h-r
chr6	31604591	31604591	rs10885	C	T	SNV	PRRC2A	ENSG00000204469	ENST00000376033	1	protein_coding	28	.	missense_variant	MODERATE	F5-Thygro-r_ CIC-1n+h-r_ CIC-2n+h-r
chr6	31632134	31632134	rs3130618	C	A	SNV	GPANK1	ENSG00000204438	ENST00000375906	-1	protein_coding	3	.	missense_variant	MODERATE	F5-Thygro-r_ CIC-1n+h-r_ CIC-2n+h-r
chr6	31838713	31838713	rs494620	G	A	SNV	SLC44A4	ENSG00000204385	ENST00000229729	-1	protein_coding	10	.	synonymous_variant	LOW	F5-Thygro-r_ CIC-1n+h-r_ CIC-2n+h-r
chr6	31910938	31910938	rs547154	G	T	SNV	CFB	ENSG00000244255	ENST00000456570	1	protein_coding	.	7	intron_variant	MODIFIER	F5-Thygro-r_ CIC-1n+h-r_ CIC-2n+h-r
chr6	31928306	31928306	rs438999	A	G	SNV	SKIV2L	ENSG00000204351	ENST00000375394	1	protein_coding	5	.	missense_variant	MODERATE	F5-Thygro-r_ CIC-1n+h-r_ CIC-2n+h-r
chr6	32006858	32006858	rs6467	C	A	SNV	CYP21A2	ENSG00000231852	ENST00000418967	1	protein_coding	.	2	intron_variant	MODIFIER	F5-Thygro-r_ CIC-1n+h-r_ CIC-2n+h-r
chr6	32089142	32089142	rs204888	G	T	SNV	ATF6B	ENSG00000213676	ENST00000375203	-1	protein_coding	.	5	intron_variant	MODIFIER	F5-Thygro-r_ CIC-1n+h-r_ CIC-2n+h-r
chr6	32097290	32097290	rs28732176	C	T	SNV	FKBPL	ENSG00000204315	ENST00000375156	-1	protein_coding	2	.	missense_variant	MODERATE	F5-Thygro-r_ CIC-1n+h-r_ CIC-2n+h-r
chr6	32134652	32134652	rs147273977	G	A	SNV	PPT2-EGFL8	ENSG00000258388	ENST00000422437	1	nonsense_mediated_decay	.	12	intron_variant&NMD_transcript_variant	MODIFIER	F5-Thygro-r_ CIC-1n+h-r_ CIC-2n+h-r
chr6	32185605	32185605	rs2854050	G	A	SNV	NOTCH4	ENSG00000204301	ENST00000375023	-1	protein_coding	.	9	intron_variant	MODIFIER	F5-Thygro-r_ CIC-1n+h-r_ CIC-2n+h-r
chr6	32333299	32333299	rs3129924	C	T	SNV	C6orf10	ENSG00000204296	ENST00000447241	-1	protein_coding	.	6	intron_variant	MODIFIER	F5-Thygro-r_ CIC-1n+h-r_ CIC-2n+h-r
chr6	32498067	32498067	rs67598791	T	C	SNV	HLA-DRB5	ENSG00000198502	ENST00000374975	-1	protein_coding	.	.	upstream_gene_variant	MODIFIER	F5-Thygro-r_ CIC-1n+h-r_ CIC-2n+h-r
chr6	32547997	32547997	rs41287241	T	G	SNV	HLA-DRB1	ENSG00000196126	ENST00000360004	-1	protein_coding	.	5	intron_variant	MODIFIER	F5-Thygro-r_ CIC-1n+h-r_ CIC-2n+h-r
chr6	32552057	32552057	rs17878614	C	G	SNV	HLA-DRB1	ENSG00000196126	ENST00000360004	-1	protein_coding	2	.	missense_variant	MODERATE	F5-Thygro-r_ CIC-1n+h-r_ CIC-2n+h-r
chr6	32552059	32552059	rs17883134	G	A	SNV	HLA-DRB1	ENSG00000196126	ENST00000360004	-1	protein_coding	2	.	missense_variant	MODERATE	F5-Thygro-r_ CIC-1n+h-r_ CIC-2n+h-r
chr6	32552143	32552143	rs9269958	C	T	SNV	HLA-DRB1	ENSG00000196126	ENST00000360004	-1	protein_coding	2	.	stop_gained	HIGH	F5-Thygro-r_ CIC-1n+h-r_ CIC-2n+h-r
chr6	32552147	32552147	rs9269960	G	A	SNV	HLA-DRB1	ENSG00000196126	ENST00000360004	-1	protein_coding	2	.	synonymous_variant	LOW	F5-Thygro-r_ CIC-1n+h-r_ CIC-2n+h-r
chr6	32552159	32552159	rs114610112	T	C	SNV	HLA-DRB1	ENSG00000196126	ENST00000360004	-1	protein_coding	.	1	splice_region_variant&intron_variant	LOW	F5-Thygro-r_ CIC-1n+h-r_ CIC-2n+h-r
chr6	32552177	32552177	rs9269962	G	A	SNV	HLA-DRB1	ENSG00000196126	ENST00000360004	-1	protein_coding	.	1	intron_variant	MODIFIER	F5-Thygro-r_ CIC-1n+h-r_ CIC-2n+h-r
chr6	32552184	32552184	rs9256941	G	A	SNV	HLA-DRB1	ENSG00000196126	ENST00000360004	-1	protein_coding	.	1	intron_variant	MODIFIER	F5-Thygro-r_ CIC-1n+h-r_ CIC-2n+h-r
chr6	32552206	32552206	rs9269963	G	T	SNV	HLA-DRB1	ENSG00000196126	ENST00000360004	-1	protein_coding	.	1	intron_variant	MODIFIER	F5-Thygro-r_ CIC-1n+h-r_ CIC-2n+h-r
chr6	32557544	32557544	.	G	T	SNV	HLA-DRB1	ENSG00000196126	ENST00000360004	-1	protein_coding	1	.	5_prime_UTR_variant	MODIFIER	F5-Thygro-r_ CIC-1n+h-r_ CIC-2n+h-r
chr6	32557552	32557552	rs1059546	A	C	SNV	HLA-DRB1	ENSG00000196126	ENST00000360004	-1	protein_coding	1	.	5_prime_UTR_variant	MODIFIER	F5-Thygro-r_ CIC-1n+h-r_ CIC-2n+h-r
chr6	32557552	32557552	rs1059546	A	T	SNV	HLA-DRB1	ENSG00000196126	ENST00000360004	-1	protein_coding	1	.	5_prime_UTR_variant	MODIFIER	F5-Thygro-r_ CIC-1n+h-r_ CIC-2n+h-r
chr6	32609195	32609195	rs36219699	G	A	SNV	HLA-DQA1	ENSG00000196735	ENST00000343139	1	protein_coding	2	.	missense_variant	MODERATE	F5-Thygro-r_ CIC-1n+h-r_ CIC-2n+h-r
chr6	32627958	32627958	rs7656	T	C	SNV	HLA-DQB1	ENSG00000179344	ENST00000374943	-1	protein_coding	6	.	3_prime_UTR_variant	MODIFIER	F5-Thygro-r_ CIC-1n+h-r_ CIC-2n+h-r
chr6	32810884	32810884	rs147016287	G	A	SNV	PSMB8	ENSG00000204264	ENST00000374882	-1	protein_coding	.	1	intron_variant	MODIFIER	F5-Thygro-r_ CIC-1n+h-r_ CIC-2n+h-r
chr6	32818774	32818774	rs1057141	T	C	SNV	TAP1	ENSG00000168394	ENST00000354258	-1	protein_coding	4	.	missense_variant	MODERATE	F5-Thygro-r_ CIC-1n+h-r_ CIC-2n+h-r
chr6	32820656	32820656	rs36229526	G	T	SNV	TAP1	ENSG00000168394	ENST00000354258	-1	protein_coding	.	1	intron_variant	MODIFIER	F5-Thygro-r_ CIC-1n+h-r_ CIC-2n+h-r
chr6	33141920	33141920	rs2744512	G	C	SNV	COL11A2	ENSG00000204248	ENST00000374708	-1	protein_coding	.	30	intron_variant	MODIFIER	F5-Thygro-r_ CIC-1n+h-r_ CIC-2n+h-r
chr6	33248196	33248196	rs72655908	G	C	SNV	WDR46	ENSG00000227057	ENST00000374617	-1	protein_coding	.	12	intron_variant	MODIFIER	F5-Thygro-r_ CIC-1n+h-r_ CIC-2n+h-r
chr6	33272312	33272312	rs61739590	C	T	SNV	TAPBP	ENSG00000231925	ENST00000426633	-1	protein_coding	5	.	synonymous_variant	LOW	F5-Thygro-r_ CIC-1n+h-r_ CIC-2n+h-r
chr6	33638922	33638922	rs181290069	C	A	SNV	ITPR3	ENSG00000096433	ENST00000374316	1	protein_coding	.	21	intron_variant	MODIFIER	F5-Thygro-r_ CIC-1n+h-r_ CIC-2n+h-r
chr6	33651730	33651730	rs73408274	G	A	SNV	ITPR3	ENSG00000096433	ENST00000374316	1	protein_coding	.	36	intron_variant	MODIFIER	F5-Thygro-r_ CIC-1n+h-r_ CIC-2n+h-r
chr6	33660597	33660597	rs2229643	C	T	SNV	ITPR3	ENSG00000096433	ENST00000374316	1	protein_coding	56	.	synonymous_variant	LOW	F5-Thygro-r_ CIC-1n+h-r_ CIC-2n+h-r
chr6	33992453	33992453	rs147869404	T	C	SNV	GRM4	ENSG00000124493	ENST00000538487	-1	protein_coding	.	10	intron_variant	MODIFIER	F5-Thygro-r_ CIC-1n+h-r_ CIC-2n+h-r
chr6	34003361	34003361	.	G	C	SNV	GRM4	ENSG00000124493	ENST00000538487	-1	protein_coding	.	9	intron_variant	MODIFIER	F5-Thygro-r_ CIC-1n+h-r_ CIC-2n+h-r
chr6	34824636	34824636	rs11755393	A	G	SNV	UHRF1BP1	ENSG00000065060	ENST00000192788	1	protein_coding	11	.	missense_variant	MODERATE	F5-Thygro-r_ CIC-1n+h-r_ CIC-2n+h-r
chr6	35108553	35108553	rs35693439	T	G	SNV	TCP11	ENSG00000124678	ENST00000311875	-1	protein_coding	2	.	missense_variant	MODERATE	F5-Thygro-r_ CIC-1n+h-r_ CIC-2n+h-r
chr6	35391787	35391787	rs2076167	C	T	SNV	PPARD	ENSG00000112033	ENST00000311565	1	protein_coding	7	.	synonymous_variant	LOW	F5-Thygro-r_ CIC-1n+h-r_ CIC-2n+h-r
chr6	35430686	35430686	rs9462088	G	A	SNV	FANCE	ENSG00000112039	ENST00000229769	1	protein_coding	9	.	missense_variant	MODERATE	F5-Thygro-r_ CIC-1n+h-r_ CIC-2n+h-r
chr6	35748931	35748931	rs34109614	T	C	SNV	CLPSL1	ENSG00000204140	ENST00000373861	1	protein_coding	1	.	missense_variant	MODERATE	F5-Thygro-r_ CIC-1n+h-r_ CIC-2n+h-r
chr6	36645696	36645696	rs2395655	A	G	SNV	CDKN1A	ENSG00000124762	ENST00000405375	1	protein_coding	.	.	upstream_gene_variant	MODIFIER	F5-Thygro-r_ CIC-1n+h-r_ CIC-2n+h-r
chr6	36715921	36715921	rs3213537	C	T	SNV	CPNE5	ENSG00000124772	ENST00000244751	-1	protein_coding	.	15	intron_variant	MODIFIER	F5-Thygro-r_ CIC-1n+h-r_ CIC-2n+h-r
chr6	39034210	39034210	rs4711572	A	G	SNV	GLP1R	ENSG00000112164	ENST00000373256	1	protein_coding	.	5	intron_variant	MODIFIER	F5-Thygro-r_ CIC-1n+h-r_ CIC-2n+h-r
chr6	39034248	39034248	rs9296277	G	A	SNV	GLP1R	ENSG00000112164	ENST00000373256	1	protein_coding	.	5	intron_variant	MODIFIER	F5-Thygro-r_ CIC-1n+h-r_ CIC-2n+h-r
chr6	39041502	39041502	rs1042044	A	C	SNV	GLP1R	ENSG00000112164	ENST00000373256	1	protein_coding	7	.	missense_variant	MODERATE	F5-Thygro-r_ CIC-1n+h-r_ CIC-2n+h-r
chr6	39854077	39854077	rs3003941	T	C	SNV	DAAM2	ENSG00000146122	ENST00000398904	1	protein_coding	.	15	intron_variant	MODIFIER	F5-Thygro-r_ CIC-1n+h-r_ CIC-2n+h-r
chr6	39869066	39869066	rs882559	G	C	SNV	DAAM2	ENSG00000146122	ENST00000398904	1	protein_coding	.	23	intron_variant	MODIFIER	F5-Thygro-r_ CIC-1n+h-r_ CIC-2n+h-r
chr6	41204329	41204329	rs9349186	A	T	SNV	TREML4	ENSG00000188056	ENST00000341495	1	protein_coding	5	.	3_prime_UTR_variant	MODIFIER	F5-Thygro-r_ CIC-1n+h-r_ CIC-2n+h-r
chr6	41621005	41621005	rs2235838	C	T	SNV	MDFI	ENSG00000112559	ENST00000230321	1	protein_coding	.	4	intron_variant	MODIFIER	F5-Thygro-r_ CIC-1n+h-r_ CIC-2n+h-r
chr6	41738702	41738702	rs368934189	G	A	SNV	FRS3	ENSG00000137218	ENST00000373018	-1	protein_coding	7	.	synonymous_variant	LOW	F5-Thygro-r_ CIC-1n+h-r_ CIC-2n+h-r
chr6	42073958	42073958	rs9394865	C	T	SNV	C6orf132	ENSG00000188112	ENST00000341865	-1	protein_coding	4	.	synonymous_variant	LOW	F5-Thygro-r_ CIC-1n+h-r_ CIC-2n+h-r
chr6	42853898	42853898	rs115776815	A	G	SNV	RPL7L1	ENSG00000146223	ENST00000493763	1	protein_coding	.	5	intron_variant	MODIFIER	F5-Thygro-r_ CIC-1n+h-r_ CIC-2n+h-r
chr6	42931224	42931224	rs4987173	G	A	SNV	GNMT	ENSG00000124713	ENST00000372808	1	protein_coding	.	5	intron_variant	MODIFIER	F5-Thygro-r_ CIC-1n+h-r_ CIC-2n+h-r
chr6	42946490	42946490	rs9462858	C	A	SNV	PEX6	ENSG00000124587	ENST00000304611	-1	protein_coding	1	.	synonymous_variant	LOW	F5-Thygro-r_ CIC-1n+h-r_ CIC-2n+h-r
chr6	43018912	43018912	rs113845886	G	A	SNV	CUL7	ENSG00000044090	ENST00000535468	-1	protein_coding	4	.	missense_variant	MODERATE	F5-Thygro-r_ CIC-1n+h-r_ CIC-2n+h-r
chr6	43030926	43030926	rs200149333	C	T	SNV	KLC4	ENSG00000137171	ENST00000259708	1	protein_coding	.	3	intron_variant	MODIFIER	F5-Thygro-r_ CIC-1n+h-r_ CIC-2n+h-r
chr6	43400824	43400824	.	A	G	SNV	ABCC10	ENSG00000124574	ENST00000372530	1	protein_coding	3	.	missense_variant	MODERATE	F5-Thygro-r_ CIC-1n+h-r_ CIC-2n+h-r
chr6	43411739	43411739	rs369336854	T	C	SNV	ABCC10	ENSG00000124574	ENST00000372530	1	protein_coding	11	.	missense_variant	MODERATE	F5-Thygro-r_ CIC-1n+h-r_ CIC-2n+h-r
chr6	43418691	43418691	rs1214748	G	A	SNV	DLK2	ENSG00000171462	ENST00000357338	-1	protein_coding	6	.	synonymous_variant	LOW	F5-Thygro-r_ CIC-1n+h-r_ CIC-2n+h-r
chr6	44107189	44107189	rs35174285	C	T	SNV	TMEM63B	ENSG00000137216	ENST00000259746	1	protein_coding	.	6	intron_variant	MODIFIER	F5-Thygro-r_ CIC-1n+h-r_ CIC-2n+h-r
chr6	44246049	44246049	rs325017	A	G	SNV	TMEM151B	ENSG00000178233	ENST00000451188	1	protein_coding	3	.	3_prime_UTR_variant	MODIFIER	F5-Thygro-r_ CIC-1n+h-r_ CIC-2n+h-r
chr6	44270936	44270936	rs325001	C	T	SNV	AARS2	ENSG00000124608	ENST00000244571	-1	protein_coding	.	15	intron_variant	MODIFIER	F5-Thygro-r_ CIC-1n+h-r_ CIC-2n+h-r
chr6	47762938	47762938	rs28625759	C	T	SNV	OPN5	ENSG00000124818	ENST00000371211	1	protein_coding	.	3	intron_variant	MODIFIER	F5-Thygro-r_ CIC-1n+h-r_ CIC-2n+h-r
chr6	52129667	52129667	rs2307326	G	A	SNV	MCM3	ENSG00000112118	ENST00000596288	-1	protein_coding	.	16	intron_variant	MODIFIER	F5-Thygro-r_ CIC-1n+h-r_ CIC-2n+h-r
chr6	54191970	54191970	rs1848440	T	A	SNV	TINAG	ENSG00000137251	ENST00000259782	1	protein_coding	.	4	intron_variant	MODIFIER	F5-Thygro-r_ CIC-1n+h-r_ CIC-2n+h-r
chr6	56765342	56765342	rs78633225	G	A	SNV	DST	667	XM_005249310.1	-1	protein_coding	3	.	synonymous_variant	LOW	F5-Thygro-r_ CIC-1n+h-r_ CIC-2n+h-r
chr6	57398226	57398226	rs77436138	T	A	SNV	PRIM2	ENSG00000146143	ENST00000607273	1	protein_coding	10	.	missense_variant	MODERATE	F5-Thygro-r_ CIC-1n+h-r_ CIC-2n+h-r
chr6	57398270	57398270	rs62398999	C	T	SNV	PRIM2	ENSG00000146143	ENST00000607273	1	protein_coding	10	.	stop_gained	HIGH	F5-Thygro-r_ CIC-1n+h-r_ CIC-2n+h-r
chr6	84563147	84563147	rs9353143	G	A	SNV	RIPPLY2	ENSG00000203877	ENST00000369689	1	protein_coding	1	.	synonymous_variant	LOW	F5-Thygro-r_ CIC-1n+h-r_ CIC-2n+h-r
chr6	84563281	84563281	rs2298291	T	G	SNV	RIPPLY2	ENSG00000203877	ENST00000369689	1	protein_coding	.	1	intron_variant	MODIFIER	F5-Thygro-r_ CIC-1n+h-r_ CIC-2n+h-r
chr6	88051052	88051052	rs397516	T	C	SNV	SMIM8	ENSG00000111850	ENST00000392863	1	protein_coding	4	.	3_prime_UTR_variant	MODIFIER	F5-Thygro-r_ CIC-1n+h-r_ CIC-2n+h-r
chr6	91256928	91256928	rs2273567	A	T	SNV	MAP3K7	ENSG00000135341	ENST00000369329	-1	protein_coding	.	11	intron_variant	MODIFIER	F5-Thygro-r_ CIC-1n+h-r_ CIC-2n+h-r
chr6	97414775	97414775	rs11754336	T	C	SNV	KLHL32	ENSG00000186231	ENST00000369261	1	protein_coding	.	1	intron_variant	MODIFIER	F5-Thygro-r_ CIC-1n+h-r_ CIC-2n+h-r
chr6	107050867	107050867	rs6568446	A	T	SNV	RTN4IP1	ENSG00000130347	ENST00000369063	-1	protein_coding	.	4	intron_variant	MODIFIER	F5-Thygro-r_ CIC-1n+h-r_ CIC-2n+h-r
chr6	109319968	109319968	rs188609755	A	G	SNV	SESN1	ENSG00000080546	ENST00000436639	-1	protein_coding	.	4	intron_variant	MODIFIER	F5-Thygro-r_ CIC-1n+h-r_ CIC-2n+h-r
chr6	109768108	109768108	.	A	G	SNV	MICAL1	ENSG00000135596	ENST00000358807	-1	protein_coding	.	17	intron_variant	MODIFIER	F5-Thygro-r_ CIC-1n+h-r_ CIC-2n+h-r
chr6	111303315	111303315	rs79729443	C	T	SNV	RPF2	ENSG00000197498	ENST00000441448	1	protein_coding	1	.	synonymous_variant	LOW	F5-Thygro-r_ CIC-1n+h-r_ CIC-2n+h-r
chr6	111587266	111587266	rs11153279	T	C	SNV	KIAA1919	ENSG00000173214	ENST00000368847	1	protein_coding	4	.	synonymous_variant	LOW	F5-Thygro-r_ CIC-1n+h-r_ CIC-2n+h-r
chr6	116947878	116947878	rs9488990	T	C	SNV	RSPH4A	ENSG00000111834	ENST00000229554	1	protein_coding	.	2	intron_variant	MODIFIER	F5-Thygro-r_ CIC-1n+h-r_ CIC-2n+h-r
chr6	117725448	117725448	rs1998206	T	G	SNV	ROS1	ENSG00000047936	ENST00000368508	-1	protein_coding	5	.	missense_variant	MODERATE	F5-Thygro-r_ CIC-1n+h-r_ CIC-2n+h-r
chr6	129674450	129674450	.	G	T	SNV	LAMA2	ENSG00000196569	ENST00000421865	1	protein_coding	32	.	missense_variant	MODERATE	F5-Thygro-r_ CIC-1n+h-r_ CIC-2n+h-r
chr6	130505374	130505374	rs41285310	A	C	SNV	SAMD3	ENSG00000164483	ENST00000368134	-1	protein_coding	.	8	intron_variant	MODIFIER	F5-Thygro-r_ CIC-1n+h-r_ CIC-2n+h-r
chr6	131148644	131148644	rs61741242	G	A	SNV	SMLR1	ENSG00000256162	ENST00000541421	1	protein_coding	1	.	missense_variant	MODERATE	F5-Thygro-r_ CIC-1n+h-r_ CIC-2n+h-r
chr6	132271980	132271980	rs6934749	T	G	SNV	CTGF	ENSG00000118523	ENST00000367976	-1	protein_coding	2	.	synonymous_variant	LOW	F5-Thygro-r_ CIC-1n+h-r_ CIC-2n+h-r
chr6	139563655	139563655	rs41289817	G	A	SNV	TXLNB	ENSG00000164440	ENST00000358430	-1	protein_coding	10	.	3_prime_UTR_variant	MODIFIER	F5-Thygro-r_ CIC-1n+h-r_ CIC-2n+h-r
chr6	145948645	145948645	rs141361861	C	G	SNV	EPM2A	ENSG00000112425	ENST00000367519	-1	protein_coding	4	.	synonymous_variant	LOW	F5-Thygro-r_ CIC-1n+h-r_ CIC-2n+h-r
chr6	149795522	149795522	rs7747948	G	A	SNV	ZC3H12D	ENSG00000178199	ENST00000409806	-1	protein_coding	2	.	missense_variant	MODERATE	F5-Thygro-r_ CIC-1n+h-r_ CIC-2n+h-r
chr6	150039148	150039148	rs12174349	G	A	SNV	LATS1	ENSG00000131023	ENST00000543571	-1	protein_coding	1	.	5_prime_UTR_variant	MODIFIER	F5-Thygro-r_ CIC-1n+h-r_ CIC-2n+h-r
chr6	150285209	150285209	rs61742437	G	C	SNV	ULBP1	ENSG00000111981	ENST00000229708	1	protein_coding	1	.	synonymous_variant	LOW	F5-Thygro-r_ CIC-1n+h-r_ CIC-2n+h-r
chr6	158507981	158507981	rs2296506	G	A	SNV	SYNJ2	ENSG00000078269	ENST00000355585	1	protein_coding	23	.	synonymous_variant	LOW	F5-Thygro-r_ CIC-1n+h-r_ CIC-2n+h-r
chr6	158517308	158517308	rs2502601	A	G	SNV	SYNJ2	ENSG00000078269	ENST00000355585	1	protein_coding	27	.	missense_variant	MODERATE	F5-Thygro-r_ CIC-1n+h-r_ CIC-2n+h-r
chr6	158924595	158924595	rs3749853	A	G	SNV	TULP4	ENSG00000130338	ENST00000367097	1	protein_coding	13	.	synonymous_variant	LOW	F5-Thygro-r_ CIC-1n+h-r_ CIC-2n+h-r
chr6	159650978	159650978	rs509648	A	G	SNV	FNDC1	ENSG00000164694	ENST00000297267	1	protein_coding	10	.	missense_variant	MODERATE	F5-Thygro-r_ CIC-1n+h-r_ CIC-2n+h-r
chr6	160543123	160543123	rs1867351	T	C	SNV	SLC22A1	ENSG00000175003	ENST00000366963	1	protein_coding	1	.	synonymous_variant	LOW	F5-Thygro-r_ CIC-1n+h-r_ CIC-2n+h-r
chr6	160969629	160969629	rs1801693	A	G	SNV	LPA	ENSG00000198670	ENST00000447678	-1	protein_coding	32	.	missense_variant	MODERATE	F5-Thygro-r_ CIC-1n+h-r_ CIC-2n+h-r
chr6	161565204	161565204	rs115983545	T	C	SNV	AGPAT4	ENSG00000026652	ENST00000320285	-1	protein_coding	.	7	intron_variant	MODIFIER	F5-Thygro-r_ CIC-1n+h-r_ CIC-2n+h-r
chr6	166721211	166721211	rs13204594	G	T	SNV	PRR18	ENSG00000176381	ENST00000322583	-1	protein_coding	1	.	synonymous_variant	LOW	F5-Thygro-r_ CIC-1n+h-r_ CIC-2n+h-r
chr6	166721224	166721224	rs7757150	C	G	SNV	PRR18	ENSG00000176381	ENST00000322583	-1	protein_coding	1	.	missense_variant	MODERATE	F5-Thygro-r_ CIC-1n+h-r_ CIC-2n+h-r
chr6	166844118	166844118	rs9459667	G	A	SNV	RPS6KA2	ENSG00000071242	ENST00000503859	-1	protein_coding	.	16	intron_variant	MODIFIER	F5-Thygro-r_ CIC-1n+h-r_ CIC-2n+h-r
chr6	166844133	166844133	rs9459668	C	T	SNV	RPS6KA2	ENSG00000071242	ENST00000503859	-1	protein_coding	.	16	intron_variant	MODIFIER	F5-Thygro-r_ CIC-1n+h-r_ CIC-2n+h-r
chr6	167789440	167789440	rs78747081	T	C	SNV	TCP10	ENSG00000203690	ENST00000397829	-1	protein_coding	.	6	intron_variant	MODIFIER	F5-Thygro-r_ CIC-1n+h-r_ CIC-2n+h-r
chr6	167789442	167789442	rs76095779	G	T	SNV	TCP10	ENSG00000203690	ENST00000397829	-1	protein_coding	.	6	intron_variant	MODIFIER	F5-Thygro-r_ CIC-1n+h-r_ CIC-2n+h-r
chr6	167789493	167789493	rs3010590	T	C	SNV	TCP10	ENSG00000203690	ENST00000397829	-1	protein_coding	6	.	missense_variant	MODERATE	F5-Thygro-r_ CIC-1n+h-r_ CIC-2n+h-r
chr6	168457801	168457801	rs3734898	A	G	SNV	FRMD1	ENSG00000153303	ENST00000283309	-1	protein_coding	11	.	synonymous_variant	LOW	F5-Thygro-r_ CIC-1n+h-r_ CIC-2n+h-r
chr6	168708751	168708751	rs10945499	A	G	SNV	DACT2	ENSG00000164488	ENST00000366795	-1	protein_coding	4	.	synonymous_variant	LOW	F5-Thygro-r_ CIC-1n+h-r_ CIC-2n+h-r
chr6	169625295	169625295	rs61739589	G	A	SNV	THBS2	ENSG00000186340	ENST00000366787	-1	protein_coding	18	.	synonymous_variant	LOW	F5-Thygro-r_ CIC-1n+h-r_ CIC-2n+h-r
chr6	170190418	170190418	rs3823467	T	G	SNV	LINC00574	ENSG00000231690	ENST00000420557	1	lincRNA	1	.	non_coding_transcript_exon_variant	MODIFIER	F5-Thygro-r_ CIC-1n+h-r_ CIC-2n+h-r
chr6	170592020	170592020	rs1546951	C	G	SNV	DLL1	ENSG00000198719	ENST00000366756	-1	protein_coding	.	10	intron_variant	MODIFIER	F5-Thygro-r_ CIC-1n+h-r_ CIC-2n+h-r
chr7	2434292	2434292	rs147561203	G	A	SNV	RP4-607J2.1	ENSG00000271163	ENST00000603368	-1	processed_pseudogene	.	.	upstream_gene_variant	MODIFIER	F5-Thygro-r_ CIC-1n+h-r_ CIC-2n+h-r
chr7	2580569	2580569	rs115986733	C	T	SNV	BRAT1	ENSG00000106009	ENST00000340611	-1	protein_coding	.	10	intron_variant	MODIFIER	F5-Thygro-r_ CIC-1n+h-r_ CIC-2n+h-r
chr7	2998174	2998174	.	G	A	SNV	CARD11	ENSG00000198286	ENST00000396946	-1	protein_coding	2	.	5_prime_UTR_variant	MODIFIER	F5-Thygro-r_ CIC-1n+h-r_ CIC-2n+h-r
chr7	4822887	4822887	rs77086996	T	C	SNV	AP5Z1	ENSG00000242802	ENST00000348624	1	protein_coding	.	3	intron_variant	MODIFIER	F5-Thygro-r_ CIC-1n+h-r_ CIC-2n+h-r
chr7	4822959	4822959	rs115454162	G	A	SNV	AP5Z1	ENSG00000242802	ENST00000348624	1	protein_coding	4	.	missense_variant	MODERATE	F5-Thygro-r_ CIC-1n+h-r_ CIC-2n+h-r
chr7	4862171	4862171	rs79575100	G	A	SNV	RADIL	ENSG00000157927	ENST00000399583	-1	protein_coding	6	.	missense_variant	MODERATE	F5-Thygro-r_ CIC-1n+h-r_ CIC-2n+h-r
chr7	5327517	5327517	rs73332823	A	C	SNV	SLC29A4	ENSG00000164638	ENST00000396872	1	protein_coding	2	.	missense_variant	MODERATE	F5-Thygro-r_ CIC-1n+h-r_ CIC-2n+h-r
chr7	5334469	5334469	rs4724524	G	T	SNV	SLC29A4	ENSG00000164638	ENST00000396872	1	protein_coding	.	5	intron_variant	MODIFIER	F5-Thygro-r_ CIC-1n+h-r_ CIC-2n+h-r
chr7	5385447	5385447	.	G	A	SNV	TNRC18	ENSG00000182095	ENST00000430969	-1	protein_coding	.	17	splice_region_variant&intron_variant	LOW	F5-Thygro-r_ CIC-1n+h-r_ CIC-2n+h-r
chr7	5385448	5385448	.	T	A	SNV	TNRC18	ENSG00000182095	ENST00000430969	-1	protein_coding	.	17	splice_region_variant&intron_variant	LOW	F5-Thygro-r_ CIC-1n+h-r_ CIC-2n+h-r
chr7	5414174	5414174	rs115988581	C	T	SNV	TNRC18	ENSG00000182095	ENST00000430969	-1	protein_coding	.	9	intron_variant	MODIFIER	F5-Thygro-r_ CIC-1n+h-r_ CIC-2n+h-r
chr7	5427720	5427720	rs4724663	A	G	SNV	TNRC18	ENSG00000182095	ENST00000430969	-1	protein_coding	5	.	missense_variant	MODERATE	F5-Thygro-r_ CIC-1n+h-r_ CIC-2n+h-r
chr7	5487458	5487458	rs4236392	T	C	SNV	FBXL18	ENSG00000155034	ENST00000415009	-1	nonsense_mediated_decay	5	.	3_prime_UTR_variant&NMD_transcript_variant	MODIFIER	F5-Thygro-r_ CIC-1n+h-r_ CIC-2n+h-r
chr7	5942269	5942269	rs71524059	C	T	SNV	CCZ1	ENSG00000122674	ENST00000325974	1	protein_coding	.	5	intron_variant	MODIFIER	F5-Thygro-r_ CIC-1n+h-r_ CIC-2n+h-r
chr7	6013049	6013049	rs1802683	C	G	SNV	PMS2	ENSG00000122512	ENST00000265849	-1	protein_coding	15	.	missense_variant	MODERATE	F5-Thygro-r_ CIC-1n+h-r_ CIC-2n+h-r
chr7	6537821	6537821	rs6463568	G	C	SNV	GRID2IP	ENSG00000215045	ENST00000457091	-1	protein_coding	21	.	synonymous_variant	LOW	F5-Thygro-r_ CIC-1n+h-r_ CIC-2n+h-r
chr7	19015560	19015560	.	G	T	SNV	HDAC9	ENSG00000048052	ENST00000441542	1	protein_coding	24	.	missense_variant	MODERATE	F5-Thygro-r_ CIC-1n+h-r_ CIC-2n+h-r
chr7	21985347	21985347	rs1406706	G	A	SNV	CDCA7L	ENSG00000164649	ENST00000406877	-1	protein_coding	.	1	intron_variant	MODIFIER	F5-Thygro-r_ CIC-1n+h-r_ CIC-2n+h-r
chr7	27196069	27196069	rs2301720	A	C	SNV	HOXA7	ENSG00000122592	ENST00000242159	-1	protein_coding	1	.	synonymous_variant	LOW	F5-Thygro-r_ CIC-1n+h-r_ CIC-2n+h-r
chr7	27285690	27285690	rs114407231	A	C	SNV	EVX1	ENSG00000106038	ENST00000496902	1	protein_coding	3	.	synonymous_variant	LOW	F5-Thygro-r_ CIC-1n+h-r_ CIC-2n+h-r
chr7	30705105	30705105	rs8192496	G	A	SNV	CRHR2	ENSG00000106113	ENST00000348438	-1	protein_coding	.	5	intron_variant	MODIFIER	F5-Thygro-r_ CIC-1n+h-r_ CIC-2n+h-r
chr7	33961458	33961458	rs73310815	T	C	SNV	BMPER	ENSG00000164619	ENST00000297161	1	protein_coding	.	3	intron_variant	MODIFIER	F5-Thygro-r_ CIC-1n+h-r_ CIC-2n+h-r
chr7	42005678	42005678	rs929387	G	A	SNV	GLI3	ENSG00000106571	ENST00000395925	-1	protein_coding	15	.	missense_variant	MODERATE	F5-Thygro-r_ CIC-1n+h-r_ CIC-2n+h-r
chr7	66648157	66648157	rs4145350	C	T	SNV	TYW1	ENSG00000198874	ENST00000359626	1	protein_coding	14	.	synonymous_variant	LOW	F5-Thygro-r_ CIC-1n+h-r_ CIC-2n+h-r
chr7	72671612	72671612	.	C	T	SNV	GTF2IRD2P1	ENSG00000214544	ENST00000425256	-1	processed_transcript	.	6	intron_variant&non_coding_transcript_variant	MODIFIER	F5-Thygro-r_ CIC-1n+h-r_ CIC-2n+h-r
chr7	72711867	72711867	rs62465076	A	G	SNV	POM121B	ENSG00000205578	ENST00000411631	1	unprocessed_pseudogene	1	.	non_coding_transcript_exon_variant	MODIFIER	F5-Thygro-r_ CIC-1n+h-r_ CIC-2n+h-r
chr7	76619795	76619795	rs149365700	G	A	SNV	UPK3B	ENSG00000243566	ENST00000419923	1	protein_coding	.	5	intron_variant	MODIFIER	F5-Thygro-r_ CIC-1n+h-r_ CIC-2n+h-r
chr7	76634948	76634948	rs149762553	C	T	SNV	UPK3BP1	ENSG00000242435	ENST00000428678	1	transcribed_unprocessed_pseudogene	2	.	non_coding_transcript_exon_variant	MODIFIER	F5-Thygro-r_ CIC-1n+h-r_ CIC-2n+h-r
chr7	87229501	87229501	rs2214102	T	C	SNV	ABCB1	ENSG00000085563	ENST00000265724	-1	protein_coding	3	.	5_prime_UTR_variant	MODIFIER	F5-Thygro-r_ CIC-1n+h-r_ CIC-2n+h-r
chr7	87813766	87813766	rs3789239	A	C	SNV	ADAM22	ENSG00000008277	ENST00000265727	1	protein_coding	.	29	intron_variant	MODIFIER	F5-Thygro-r_ CIC-1n+h-r_ CIC-2n+h-r
chr7	98994492	98994492	rs115279860	C	T	SNV	PDAP1	ENSG00000106244	ENST00000350498	-1	protein_coding	.	5	intron_variant	MODIFIER	F5-Thygro-r_ CIC-1n+h-r_ CIC-2n+h-r
chr7	99578381	99578381	rs62484969	T	C	SNV	AZGP1P1	ENSG00000214313	ENST00000425474	1	processed_transcript	.	.	upstream_gene_variant	MODIFIER	F5-Thygro-r_ CIC-1n+h-r_ CIC-2n+h-r
chr7	100479779	100479779	rs374407676	C	T	SNV	SRRT	ENSG00000087087	ENST00000347433	1	protein_coding	5	.	synonymous_variant	LOW	F5-Thygro-r_ CIC-1n+h-r_ CIC-2n+h-r
chr7	100486656	100486656	rs13241786	T	G	SNV	UFSP1	ENSG00000176125	ENST00000388761	-1	protein_coding	1	.	synonymous_variant	LOW	F5-Thygro-r_ CIC-1n+h-r_ CIC-2n+h-r
chr7	100494265	100494265	.	G	T	SNV	ACHE	ENSG00000087085	ENST00000302913	-1	protein_coding	.	.	upstream_gene_variant	MODIFIER	F5-Thygro-r_ CIC-1n+h-r_ CIC-2n+h-r
chr7	100608826	100608826	rs73163794	C	G	SNV	MUC3A	ENSG00000169894	ENST00000319509	1	protein_coding	7	.	synonymous_variant	LOW	F5-Thygro-r_ CIC-1n+h-r_ CIC-2n+h-r
chr7	100613010	100613010	rs80354726	T	C	SNV	MUC12	ENSG00000205277	ENST00000536621	1	protein_coding	.	1	intron_variant	MODIFIER	F5-Thygro-r_ CIC-1n+h-r_ CIC-2n+h-r
chr7	100613011	100613011	rs79331440	G	A	SNV	MUC12	ENSG00000205277	ENST00000536621	1	protein_coding	.	1	intron_variant	MODIFIER	F5-Thygro-r_ CIC-1n+h-r_ CIC-2n+h-r
chr7	100613018	100613018	rs78041688	A	C	SNV	MUC12	ENSG00000205277	ENST00000536621	1	protein_coding	.	1	intron_variant	MODIFIER	F5-Thygro-r_ CIC-1n+h-r_ CIC-2n+h-r
chr7	100613027	100613027	rs73168330	T	C	SNV	MUC12	ENSG00000205277	ENST00000536621	1	protein_coding	.	1	intron_variant	MODIFIER	F5-Thygro-r_ CIC-1n+h-r_ CIC-2n+h-r
chr7	100637338	100637338	rs76001002	G	C	SNV	MUC12	ENSG00000205277	ENST00000536621	1	protein_coding	2	.	missense_variant	MODERATE	F5-Thygro-r_ CIC-1n+h-r_ CIC-2n+h-r
chr7	100639147	100639147	rs201573217	A	G	SNV	MUC12	ENSG00000205277	ENST00000536621	1	protein_coding	2	.	missense_variant	MODERATE	F5-Thygro-r_ CIC-1n+h-r_ CIC-2n+h-r
chr7	100639153	100639153	rs202107976	C	T	SNV	MUC12	ENSG00000205277	ENST00000536621	1	protein_coding	2	.	missense_variant	MODERATE	F5-Thygro-r_ CIC-1n+h-r_ CIC-2n+h-r
chr7	101188852	101188852	rs9886175	T	C	SNV	COL26A1	ENSG00000160963	ENST00000313669	1	protein_coding	.	7	intron_variant	MODIFIER	F5-Thygro-r_ CIC-1n+h-r_ CIC-2n+h-r
chr7	101196688	101196688	rs13235234	C	T	SNV	COL26A1	ENSG00000160963	ENST00000313669	1	protein_coding	.	11	intron_variant	MODIFIER	F5-Thygro-r_ CIC-1n+h-r_ CIC-2n+h-r
chr7	107720162	107720162	rs9690688	C	A	SNV	LAMB4	ENSG00000091128	ENST00000388781	-1	protein_coding	15	.	missense_variant	MODERATE	F5-Thygro-r_ CIC-1n+h-r_ CIC-2n+h-r
chr7	128475625	128475625	.	C	A	SNV	FLNC	ENSG00000128591	ENST00000325888	1	protein_coding	2	.	missense_variant	MODERATE	F5-Thygro-r_ CIC-1n+h-r_ CIC-2n+h-r
chr7	128509007	128509007	rs3736616	A	T	SNV	ATP6V1F	ENSG00000128524	ENST00000492758	1	protein_coding	.	.	downstream_gene_variant	MODIFIER	F5-Thygro-r_ CIC-1n+h-r_ CIC-2n+h-r
chr7	128509030	128509030	rs3736615	T	C	SNV	ATP6V1F	ENSG00000128524	ENST00000492758	1	protein_coding	.	.	downstream_gene_variant	MODIFIER	F5-Thygro-r_ CIC-1n+h-r_ CIC-2n+h-r
chr7	129045191	129045191	rs2402951	A	G	SNV	AHCYL2	ENSG00000158467	ENST00000325006	1	protein_coding	.	8	intron_variant	MODIFIER	F5-Thygro-r_ CIC-1n+h-r_ CIC-2n+h-r
chr7	130023179	130023179	rs6972781	A	G	SNV	CPA1	ENSG00000091704	ENST00000011292	1	protein_coding	.	4	intron_variant	MODIFIER	F5-Thygro-r_ CIC-1n+h-r_ CIC-2n+h-r
chr7	131189142	131189142	rs34520552	C	A	SNV	PODXL	ENSG00000128567	ENST00000378555	-1	protein_coding	9	.	synonymous_variant	LOW	F5-Thygro-r_ CIC-1n+h-r_ CIC-2n+h-r
chr7	133812351	133812351	rs61732215	T	C	SNV	LRGUK	ENSG00000155530	ENST00000285928	1	protein_coding	1	.	synonymous_variant	LOW	F5-Thygro-r_ CIC-1n+h-r_ CIC-2n+h-r
chr7	137593139	137593139	rs60325918	A	G	SNV	CREB3L2	ENSG00000182158	ENST00000330387	-1	protein_coding	5	.	synonymous_variant	LOW	F5-Thygro-r_ CIC-1n+h-r_ CIC-2n+h-r
chr7	140774467	140774467	rs477223	C	G	SNV	TMEM178B	ENSG00000261115	ENST00000565468	1	protein_coding	1	.	synonymous_variant	LOW	F5-Thygro-r_ CIC-1n+h-r_ CIC-2n+h-r
chr7	141490238	141490238	rs2227264	G	T	SNV	TAS2R5	ENSG00000127366	ENST00000247883	1	protein_coding	1	.	missense_variant	MODERATE	F5-Thygro-r_ CIC-1n+h-r_ CIC-2n+h-r
chr7	141896059	141896059	rs4236467	A	G	SNV	RP11-1220K2.2	ENSG00000257743	ENST00000477922	1	protein_coding	38	.	synonymous_variant	LOW	F5-Thygro-r_ CIC-1n+h-r_ CIC-2n+h-r
chr7	142013384	142013384	rs361401	G	C	SNV	TRBV4-1	ENSG00000211710	ENST00000390357	1	TR_V_gene	2	.	missense_variant	MODERATE	F5-Thygro-r_ CIC-1n+h-r_ CIC-2n+h-r
chr7	142495308	142495308	rs56352733	G	A	SNV	TRBC2	ENSG00000211772	ENST00000466254	1	TR_C_gene	.	.	upstream_gene_variant	MODIFIER	F5-Thygro-r_ CIC-1n+h-r_ CIC-2n+h-r
chr7	142625249	142625249	rs4252418	T	C	SNV	TRPV5	ENSG00000127412	ENST00000265310	-1	protein_coding	7	.	synonymous_variant	LOW	F5-Thygro-r_ CIC-1n+h-r_ CIC-2n+h-r
chr7	148950786	148950786	rs77827633	C	A	SNV	ZNF212	ENSG00000170260	ENST00000335870	1	protein_coding	5	.	synonymous_variant	LOW	F5-Thygro-r_ CIC-1n+h-r_ CIC-2n+h-r
chr7	149461593	149461593	rs855666	C	A	SNV	ZNF467	ENSG00000181444	ENST00000302017	-1	protein_coding	5	.	3_prime_UTR_variant	MODIFIER	F5-Thygro-r_ CIC-1n+h-r_ CIC-2n+h-r
chr7	149474393	149474393	rs709061	A	G	SNV	SSPO	ENSG00000197558	ENST00000378016	1	processed_transcript	4	.	non_coding_transcript_exon_variant	MODIFIER	F5-Thygro-r_ CIC-1n+h-r_ CIC-2n+h-r
chr7	149516486	149516486	rs6464034	A	G	SNV	SSPO	ENSG00000197558	ENST00000378016	1	processed_transcript	84	.	non_coding_transcript_exon_variant	MODIFIER	F5-Thygro-r_ CIC-1n+h-r_ CIC-2n+h-r
chr7	149519184	149519184	rs1008336	C	T	SNV	SSPO	ENSG00000197558	ENST00000378016	1	processed_transcript	90	.	non_coding_transcript_exon_variant	MODIFIER	F5-Thygro-r_ CIC-1n+h-r_ CIC-2n+h-r
chr7	149575884	149575884	rs10246226	T	C	SNV	ATP6V0E2	ENSG00000171130	ENST00000421974	1	protein_coding	.	2	intron_variant	MODIFIER	F5-Thygro-r_ CIC-1n+h-r_ CIC-2n+h-r
chr7	150034480	150034480	rs144138287	G	T	SNV	LRRC61	ENSG00000127399	ENST00000359623	1	protein_coding	3	.	missense_variant	MODERATE	F5-Thygro-r_ CIC-1n+h-r_ CIC-2n+h-r
chr7	150094853	150094853	rs7780011	G	A	SNV	ZNF775	ENSG00000196456	ENST00000329630	1	protein_coding	3	.	synonymous_variant	LOW	F5-Thygro-r_ CIC-1n+h-r_ CIC-2n+h-r
chr7	150500356	150500356	rs741068	T	C	SNV	TMEM176A	ENSG00000002933	ENST00000484928	1	protein_coding	.	3	intron_variant	MODIFIER	F5-Thygro-r_ CIC-1n+h-r_ CIC-2n+h-r
chr7	150557748	150557748	rs3735076	G	A	SNV	AOC1	ENSG00000002726	ENST00000493429	1	protein_coding	.	6	intron_variant	MODIFIER	F5-Thygro-r_ CIC-1n+h-r_ CIC-2n+h-r
chr7	150648198	150648198	rs1137617	A	G	SNV	KCNH2	ENSG00000055118	ENST00000262186	-1	protein_coding	8	.	synonymous_variant	LOW	F5-Thygro-r_ CIC-1n+h-r_ CIC-2n+h-r
chr7	150765065	150765065	rs2229550	T	C	SNV	SLC4A2	ENSG00000164889	ENST00000485713	1	protein_coding	8	.	synonymous_variant	LOW	F5-Thygro-r_ CIC-1n+h-r_ CIC-2n+h-r
chr7	151078735	151078735	rs4141455	A	G	SNV	WDR86	ENSG00000187260	ENST00000334493	-1	protein_coding	6	.	missense_variant	MODERATE	F5-Thygro-r_ CIC-1n+h-r_ CIC-2n+h-r
chr7	155757502	155757502	rs1551630	T	C	SNV	AC021218.2	ENSG00000204876	ENST00000377722	1	protein_coding	2	.	missense_variant	MODERATE	F5-Thygro-r_ CIC-1n+h-r_ CIC-2n+h-r
chr7	156801924	156801924	rs6979196	G	A	SNV	MNX1	ENSG00000130675	ENST00000252971	-1	protein_coding	.	1	intron_variant	MODIFIER	F5-Thygro-r_ CIC-1n+h-r_ CIC-2n+h-r
chr8	566619	566619	rs68122960	A	G	SNV	ERICH1	ENSG00000104714	ENST00000523415	-1	nonsense_mediated_decay	.	3	intron_variant&NMD_transcript_variant	MODIFIER	F5-Thygro-r_ CIC-1n+h-r_ CIC-2n+h-r
chr8	2040298	2040298	rs2235122	C	T	SNV	MYOM2	ENSG00000036448	ENST00000262113	1	protein_coding	16	.	synonymous_variant	LOW	F5-Thygro-r_ CIC-1n+h-r_ CIC-2n+h-r
chr8	7404516	7404516	rs201044266	C	T	SNV	FAM90A6P	ENSG00000248944	ENST00000515148	-1	unprocessed_pseudogene	.	.	downstream_gene_variant	MODIFIER	F5-Thygro-r_ CIC-1n+h-r_ CIC-2n+h-r
chr8	10691318	10691318	rs11986845	T	C	SNV	PINX1	ENSG00000254093	ENST00000314787	-1	protein_coding	.	2	intron_variant	MODIFIER	F5-Thygro-r_ CIC-1n+h-r_ CIC-2n+h-r
chr8	10691334	10691334	rs79490891	G	C	SNV	SOX7	ENSG00000258724	ENST00000554914	-1	protein_coding	.	2	intron_variant	MODIFIER	F5-Thygro-r_ CIC-1n+h-r_ CIC-2n+h-r
chr8	10691348	10691348	rs73531553	G	T	SNV	PINX1	ENSG00000254093	ENST00000314787	-1	protein_coding	.	2	intron_variant	MODIFIER	F5-Thygro-r_ CIC-1n+h-r_ CIC-2n+h-r
chr8	20107143	20107143	rs904003	A	G	SNV	LZTS1	ENSG00000061337	ENST00000381569	-1	protein_coding	4	.	3_prime_UTR_variant	MODIFIER	F5-Thygro-r_ CIC-1n+h-r_ CIC-2n+h-r
chr8	22481449	22481449	rs1871900	A	G	SNV	BIN3	ENSG00000147439	ENST00000276416	-1	protein_coding	8	.	synonymous_variant	LOW	F5-Thygro-r_ CIC-1n+h-r_ CIC-2n+h-r
chr8	25890478	25890478	rs1872497	G	C	SNV	EBF2	ENSG00000221818	ENST00000520164	-1	protein_coding	.	6	intron_variant	MODIFIER	F5-Thygro-r_ CIC-1n+h-r_ CIC-2n+h-r
chr8	27096634	27096634	rs1542185	C	T	SNV	STMN4	ENSG00000015592	ENST00000350889	-1	protein_coding	.	6	intron_variant	MODIFIER	F5-Thygro-r_ CIC-1n+h-r_ CIC-2n+h-r
chr8	28286174	28286174	rs1055741	T	G	SNV	FBXO16	ENSG00000214050	ENST00000380254	-1	protein_coding	9	.	3_prime_UTR_variant	MODIFIER	F5-Thygro-r_ CIC-1n+h-r_ CIC-2n+h-r
chr8	38965271	38965271	rs59118660	C	T	SNV	ADAM32	ENSG00000197140	ENST00000379907	1	protein_coding	1	.	5_prime_UTR_variant	MODIFIER	F5-Thygro-r_ CIC-1n+h-r_ CIC-2n+h-r
chr8	39335120	39335120	rs7005620	A	T	SNV	ADAM3A	ENSG00000197475	ENST00000484602	-1	processed_transcript	.	8	intron_variant&non_coding_transcript_variant	MODIFIER	F5-Thygro-r_ CIC-1n+h-r_ CIC-2n+h-r
chr8	54535595	54535595	rs144838559	C	T	SNV	.	.	.	.	.	.	.	intergenic_variant	MODIFIER	F5-Thygro-r_ CIC-1n+h-r_ CIC-2n+h-r
chr8	77690658	77690658	.	G	T	SNV	ZFHX4	ENSG00000091656	ENST00000521891	1	protein_coding	4	.	missense_variant	MODERATE	F5-Thygro-r_ CIC-1n+h-r_ CIC-2n+h-r
chr8	79672953	79672953	rs117564781	A	G	SNV	PRKRIRP7	ENSG00000253919	ENST00000520248	-1	processed_pseudogene	1	.	non_coding_transcript_exon_variant	MODIFIER	F5-Thygro-r_ CIC-1n+h-r_ CIC-2n+h-r
chr8	109455802	109455802	rs3737501	G	A	SNV	EMC2	ENSG00000104412	ENST00000220853	1	protein_coding	.	.	upstream_gene_variant	MODIFIER	F5-Thygro-r_ CIC-1n+h-r_ CIC-2n+h-r
chr8	116635942	116635942	rs2721939	C	T	SNV	TRPS1	ENSG00000104447	ENST00000395715	-1	protein_coding	2	.	5_prime_UTR_variant	MODIFIER	F5-Thygro-r_ CIC-1n+h-r_ CIC-2n+h-r
chr8	125115593	125115593	.	G	T	SNV	FER1L6-AS2	ENSG00000253868	ENST00000520031	-1	antisense	.	1	intron_variant&non_coding_transcript_variant	MODIFIER	F5-Thygro-r_ CIC-1n+h-r_ CIC-2n+h-r
chr8	125568162	125568162	rs12375359	A	G	SNV	MTSS1	ENSG00000170873	ENST00000518547	-1	protein_coding	.	12	intron_variant	MODIFIER	F5-Thygro-r_ CIC-1n+h-r_ CIC-2n+h-r
chr8	133036914	133036914	rs116491466	G	A	SNV	OC90	ENSG00000253117	ENST00000254627	-1	protein_coding	14	.	synonymous_variant	LOW	F5-Thygro-r_ CIC-1n+h-r_ CIC-2n+h-r
chr8	133910388	133910388	rs16904782	A	G	SNV	TG	ENSG00000042832	ENST00000220616	1	protein_coding	.	12	intron_variant	MODIFIER	F5-Thygro-r_ CIC-1n+h-r_ CIC-2n+h-r
chr8	139696635	139696635	rs4506262	T	C	SNV	COL22A1	ENSG00000169436	ENST00000303045	-1	protein_coding	.	39	intron_variant	MODIFIER	F5-Thygro-r_ CIC-1n+h-r_ CIC-2n+h-r
chr8	139736933	139736933	rs10112806	C	A	SNV	COL22A1	ENSG00000169436	ENST00000303045	-1	protein_coding	.	24	intron_variant	MODIFIER	F5-Thygro-r_ CIC-1n+h-r_ CIC-2n+h-r
chr8	139824057	139824057	rs10101430	G	A	SNV	COL22A1	ENSG00000169436	ENST00000303045	-1	protein_coding	9	.	synonymous_variant	LOW	F5-Thygro-r_ CIC-1n+h-r_ CIC-2n+h-r
chr8	139889972	139889972	rs4736255	A	G	SNV	COL22A1	ENSG00000169436	ENST00000303045	-1	protein_coding	.	3	intron_variant	MODIFIER	F5-Thygro-r_ CIC-1n+h-r_ CIC-2n+h-r
chr8	141522164	141522164	rs76790724	C	G	SNV	CHRAC1	ENSG00000104472	ENST00000220913	1	protein_coding	.	1	intron_variant	MODIFIER	F5-Thygro-r_ CIC-1n+h-r_ CIC-2n+h-r
chr8	142202884	142202884	rs7014062	T	C	SNV	DENND3	ENSG00000105339	ENST00000262585	1	protein_coding	.	22	intron_variant	MODIFIER	F5-Thygro-r_ CIC-1n+h-r_ CIC-2n+h-r
chr8	142367246	142367246	rs36092215	G	A	SNV	GPR20	ENSG00000204882	ENST00000377741	-1	protein_coding	2	.	missense_variant	MODERATE	F5-Thygro-r_ CIC-1n+h-r_ CIC-2n+h-r
chr8	142367679	142367679	rs143818015	G	A	SNV	GPR20	ENSG00000204882	ENST00000377741	-1	protein_coding	2	.	synonymous_variant	LOW	F5-Thygro-r_ CIC-1n+h-r_ CIC-2n+h-r
chr8	142445597	142445597	rs75120933	C	G	SNV	PTP4A3	ENSG00000184489	ENST00000521578	1	protein_coding	.	.	downstream_gene_variant	MODIFIER	F5-Thygro-r_ CIC-1n+h-r_ CIC-2n+h-r
chr8	142487856	142487856	rs11779508	A	G	SNV	MROH5	389690	NM_207414.2	-1	protein_coding	.	11	intron_variant	MODIFIER	F5-Thygro-r_ CIC-1n+h-r_ CIC-2n+h-r
chr8	143696749	143696749	rs28660666	G	A	SNV	ARC	ENSG00000198576	ENST00000356613	-1	protein_coding	1	.	5_prime_UTR_variant	MODIFIER	F5-Thygro-r_ CIC-1n+h-r_ CIC-2n+h-r
chr8	143784500	143784500	rs2244163	T	G	SNV	LY6K	ENSG00000160886	ENST00000292430	1	protein_coding	.	2	intron_variant	MODIFIER	F5-Thygro-r_ CIC-1n+h-r_ CIC-2n+h-r
chr8	143845982	143845982	rs1075542	T	C	SNV	LYNX1	ENSG00000180155	ENST00000335822	-1	protein_coding	5	.	3_prime_UTR_variant	MODIFIER	F5-Thygro-r_ CIC-1n+h-r_ CIC-2n+h-r
chr8	144359147	144359147	rs2293922	G	A	SNV	GLI4	ENSG00000250571	ENST00000340042	1	protein_coding	.	.	downstream_gene_variant	MODIFIER	F5-Thygro-r_ CIC-1n+h-r_ CIC-2n+h-r
chr8	144378868	144378868	rs7386259	A	G	SNV	ZNF696	ENSG00000185730	ENST00000330143	1	protein_coding	3	.	synonymous_variant	LOW	F5-Thygro-r_ CIC-1n+h-r_ CIC-2n+h-r
chr8	144659898	144659898	rs180725439	C	T	SNV	NAPRT1	ENSG00000147813	ENST00000449291	-1	protein_coding	3	.	synonymous_variant	LOW	F5-Thygro-r_ CIC-1n+h-r_ CIC-2n+h-r
chr8	144659949	144659949	rs2305496	C	A	SNV	NAPRT1	ENSG00000147813	ENST00000449291	-1	protein_coding	.	2	intron_variant	MODIFIER	F5-Thygro-r_ CIC-1n+h-r_ CIC-2n+h-r
chr8	144660189	144660189	rs896953	A	G	SNV	NAPRT1	ENSG00000147813	ENST00000449291	-1	protein_coding	.	1	intron_variant	MODIFIER	F5-Thygro-r_ CIC-1n+h-r_ CIC-2n+h-r
chr8	144690014	144690014	rs4874170	T	C	SNV	PYCRL	ENSG00000104524	ENST00000220966	-1	protein_coding	.	2	intron_variant	MODIFIER	F5-Thygro-r_ CIC-1n+h-r_ CIC-2n+h-r
chr8	144904681	144904681	rs113667176	G	A	SNV	PUF60	ENSG00000179950	ENST00000526683	-1	protein_coding	.	2	intron_variant	MODIFIER	F5-Thygro-r_ CIC-1n+h-r_ CIC-2n+h-r
chr8	144990587	144990587	rs112322162	C	T	SNV	PLEC	ENSG00000178209	ENST00000322810	-1	protein_coding	32	.	missense_variant	MODERATE	F5-Thygro-r_ CIC-1n+h-r_ CIC-2n+h-r
chr8	145051721	145051721	rs144909002	G	A	SNV	PARP10	ENSG00000178685	ENST00000313028	-1	protein_coding	11	.	synonymous_variant	LOW	F5-Thygro-r_ CIC-1n+h-r_ CIC-2n+h-r
chr8	146028061	146028061	rs2958527	A	G	SNV	ZNF517	ENSG00000197363	ENST00000359971	1	protein_coding	.	1	intron_variant	MODIFIER	F5-Thygro-r_ CIC-1n+h-r_ CIC-2n+h-r
chr9	215057	215057	rs481905	T	C	SNV	C9orf66	ENSG00000183784	ENST00000382387	-1	protein_coding	1	.	missense_variant	MODERATE	F5-Thygro-r_ CIC-1n+h-r_ CIC-2n+h-r
chr9	742342	742342	rs10733535	A	G	SNV	KANK1	ENSG00000107104	ENST00000382303	1	protein_coding	14	.	synonymous_variant	LOW	F5-Thygro-r_ CIC-1n+h-r_ CIC-2n+h-r
chr9	12775889	12775889	rs3750501	A	G	SNV	LURAP1L	ENSG00000153714	ENST00000319264	1	protein_coding	1	.	missense_variant	MODERATE	F5-Thygro-r_ CIC-1n+h-r_ CIC-2n+h-r
chr9	21968199	21968199	rs11515	C	G	SNV	CDKN2A	ENSG00000147889	ENST00000498124	-1	protein_coding	4	.	3_prime_UTR_variant	MODIFIER	F5-Thygro-r_ CIC-1n+h-r_ CIC-2n+h-r
chr9	25677933	25677933	rs35110225	T	C	SNV	TUSC1	ENSG00000198680	ENST00000358022	-1	protein_coding	1	.	synonymous_variant	LOW	F5-Thygro-r_ CIC-1n+h-r_ CIC-2n+h-r
chr9	25677953	25677953	rs34498078	T	C	SNV	TUSC1	ENSG00000198680	ENST00000358022	-1	protein_coding	1	.	missense_variant	MODERATE	F5-Thygro-r_ CIC-1n+h-r_ CIC-2n+h-r
chr9	33391417	33391417	rs62544567	G	A	SNV	AQP7	ENSG00000165269	ENST00000297988	-1	protein_coding	.	3	intron_variant	MODIFIER	F5-Thygro-r_ CIC-1n+h-r_ CIC-2n+h-r
chr9	35108179	35108179	rs112109320	G	A	SNV	FAM214B	ENSG00000005238	ENST00000378561	-1	protein_coding	2	.	synonymous_variant	LOW	F5-Thygro-r_ CIC-1n+h-r_ CIC-2n+h-r
chr9	66457178	66457178	.	G	C	SNV	RNA5SP283	ENSG00000202474	ENST00000365604	-1	rRNA	.	.	downstream_gene_variant	MODIFIER	F5-Thygro-r_ CIC-1n+h-r_ CIC-2n+h-r
chr9	66457594	66457594	rs1809740	A	G	SNV	RNA5SP283	ENSG00000202474	ENST00000365604	-1	rRNA	.	.	downstream_gene_variant	MODIFIER	F5-Thygro-r_ CIC-1n+h-r_ CIC-2n+h-r
chr9	66457613	66457613	rs144074368	C	G	SNV	RNA5SP283	ENSG00000202474	ENST00000365604	-1	rRNA	.	.	downstream_gene_variant	MODIFIER	F5-Thygro-r_ CIC-1n+h-r_ CIC-2n+h-r
chr9	66457620	66457620	rs74362572	C	T	SNV	RNA5SP283	ENSG00000202474	ENST00000365604	-1	rRNA	.	.	downstream_gene_variant	MODIFIER	F5-Thygro-r_ CIC-1n+h-r_ CIC-2n+h-r
chr9	68427905	68427905	rs74370697	T	C	SNV	RP11-764K9.4	ENSG00000215548	ENST00000376334	-1	unprocessed_pseudogene	.	8	intron_variant&non_coding_transcript_variant	MODIFIER	F5-Thygro-r_ CIC-1n+h-r_ CIC-2n+h-r
chr9	78686818	78686818	rs2297344	G	T	SNV	PCSK5	ENSG00000099139	ENST00000545128	1	protein_coding	.	7	splice_region_variant&intron_variant	LOW	F5-Thygro-r_ CIC-1n+h-r_ CIC-2n+h-r
chr9	79325615	79325615	rs611461	A	G	SNV	PRUNE2	ENSG00000106772	ENST00000376718	-1	protein_coding	8	.	synonymous_variant	LOW	F5-Thygro-r_ CIC-1n+h-r_ CIC-2n+h-r
chr9	92003749	92003749	rs7465881	A	G	SNV	SEMA4D	ENSG00000187764	ENST00000450295	-1	protein_coding	.	10	intron_variant	MODIFIER	F5-Thygro-r_ CIC-1n+h-r_ CIC-2n+h-r
chr9	96051521	96051521	rs2169756	A	G	SNV	WNK2	ENSG00000165238	ENST00000297954	1	protein_coding	20	.	synonymous_variant	LOW	F5-Thygro-r_ CIC-1n+h-r_ CIC-2n+h-r
chr9	96421546	96421546	rs10761251	T	A	SNV	PHF2	ENSG00000197724	ENST00000359246	1	protein_coding	.	10	intron_variant	MODIFIER	F5-Thygro-r_ CIC-1n+h-r_ CIC-2n+h-r
chr9	97325726	97325726	rs41281154	A	G	SNV	FBP2	ENSG00000130957	ENST00000375337	-1	protein_coding	6	.	synonymous_variant	LOW	F5-Thygro-r_ CIC-1n+h-r_ CIC-2n+h-r
chr9	100745902	100745902	rs3739672	A	G	SNV	ANP32B	ENSG00000136938	ENST00000339399	1	protein_coding	.	1	intron_variant	MODIFIER	F5-Thygro-r_ CIC-1n+h-r_ CIC-2n+h-r
chr9	100889117	100889117	rs2231670	G	A	SNV	CORO2A	ENSG00000106789	ENST00000343933	-1	protein_coding	.	10	intron_variant	MODIFIER	F5-Thygro-r_ CIC-1n+h-r_ CIC-2n+h-r
chr9	115873890	115873890	rs80016582	G	C	SNV	FAM225B	ENSG00000225684	ENST00000423546	-1	lincRNA	.	.	upstream_gene_variant	MODIFIER	F5-Thygro-r_ CIC-1n+h-r_ CIC-2n+h-r
chr9	116822620	116822620	rs2269455	G	A	SNV	AMBP	ENSG00000106927	ENST00000265132	-1	protein_coding	.	9	intron_variant	MODIFIER	F5-Thygro-r_ CIC-1n+h-r_ CIC-2n+h-r
chr9	116930194	116930194	rs2567706	A	G	SNV	COL27A1	ENSG00000196739	ENST00000356083	1	protein_coding	3	.	missense_variant	MODERATE	F5-Thygro-r_ CIC-1n+h-r_ CIC-2n+h-r
chr9	117062321	117062321	rs77055438	C	T	SNV	COL27A1	ENSG00000196739	ENST00000356083	1	protein_coding	.	49	intron_variant	MODIFIER	F5-Thygro-r_ CIC-1n+h-r_ CIC-2n+h-r
chr9	117103973	117103973	rs2250242	A	G	SNV	AKNA	ENSG00000106948	ENST00000307564	-1	protein_coding	21	.	missense_variant	MODERATE	F5-Thygro-r_ CIC-1n+h-r_ CIC-2n+h-r
chr9	124218276	124218276	rs76295567	G	A	SNV	GGTA1P	ENSG00000204136	ENST00000495328	-1	processed_transcript	.	6	intron_variant&non_coding_transcript_variant	MODIFIER	F5-Thygro-r_ CIC-1n+h-r_ CIC-2n+h-r
chr9	127230891	127230891	rs10760365	G	A	SNV	GPR144	ENSG00000180264	ENST00000334810	1	protein_coding	14	.	missense_variant	MODERATE	F5-Thygro-r_ CIC-1n+h-r_ CIC-2n+h-r
chr9	127561559	127561559	rs2281923	C	T	SNV	OLFML2A	ENSG00000185585	ENST00000373580	1	protein_coding	.	3	splice_region_variant&intron_variant	LOW	F5-Thygro-r_ CIC-1n+h-r_ CIC-2n+h-r
chr9	127563324	127563324	rs16927644	C	T	SNV	OLFML2A	ENSG00000185585	ENST00000373580	1	protein_coding	.	4	intron_variant	MODIFIER	F5-Thygro-r_ CIC-1n+h-r_ CIC-2n+h-r
chr9	130166382	130166382	rs10819287	C	G	SNV	SLC2A8	ENSG00000136856	ENST00000373371	1	protein_coding	.	7	intron_variant	MODIFIER	F5-Thygro-r_ CIC-1n+h-r_ CIC-2n+h-r
chr9	130168326	130168326	rs10987637	C	T	SNV	SLC2A8	ENSG00000136856	ENST00000373371	1	protein_coding	.	9	intron_variant	MODIFIER	F5-Thygro-r_ CIC-1n+h-r_ CIC-2n+h-r
chr9	130198342	130198342	rs4500179	G	A	SNV	ZNF79	ENSG00000196152	ENST00000342483	1	protein_coding	.	4	intron_variant	MODIFIER	F5-Thygro-r_ CIC-1n+h-r_ CIC-2n+h-r
chr9	130212876	130212876	rs2247322	T	A	SNV	RPL12	ENSG00000197958	ENST00000361436	-1	protein_coding	.	2	intron_variant	MODIFIER	F5-Thygro-r_ CIC-1n+h-r_ CIC-2n+h-r
chr9	130420813	130420813	rs2287116	G	T	SNV	STXBP1	ENSG00000136854	ENST00000373302	1	protein_coding	.	4	intron_variant	MODIFIER	F5-Thygro-r_ CIC-1n+h-r_ CIC-2n+h-r
chr9	130889705	130889705	rs4837244	G	A	SNV	PTGES2	ENSG00000148334	ENST00000338961	-1	protein_coding	.	1	intron_variant	MODIFIER	F5-Thygro-r_ CIC-1n+h-r_ CIC-2n+h-r
chr9	131285955	131285955	rs2275260	A	G	SNV	GLE1	ENSG00000119392	ENST00000309971	1	protein_coding	6	.	missense_variant	MODERATE	F5-Thygro-r_ CIC-1n+h-r_ CIC-2n+h-r
chr9	131584631	131584631	rs2280844	C	T	SNV	ENDOG	ENSG00000167136	ENST00000372642	1	protein_coding	3	.	synonymous_variant	LOW	F5-Thygro-r_ CIC-1n+h-r_ CIC-2n+h-r
chr9	131584649	131584649	rs55985529	C	T	SNV	ENDOG	ENSG00000167136	ENST00000372642	1	protein_coding	3	.	synonymous_variant	LOW	F5-Thygro-r_ CIC-1n+h-r_ CIC-2n+h-r
chr9	131592150	131592150	rs2293964	A	G	SNV	C9orf114	ENSG00000198917	ENST00000361256	-1	protein_coding	.	.	upstream_gene_variant	MODIFIER	F5-Thygro-r_ CIC-1n+h-r_ CIC-2n+h-r
chr9	131765378	131765378	rs2302810	T	C	SNV	NUP188	ENSG00000095319	ENST00000372577	1	protein_coding	.	37	intron_variant	MODIFIER	F5-Thygro-r_ CIC-1n+h-r_ CIC-2n+h-r
chr9	133325472	133325472	rs4740158	T	C	SNV	ASS1	ENSG00000130707	ENST00000372394	1	protein_coding	.	1	intron_variant	MODIFIER	F5-Thygro-r_ CIC-1n+h-r_ CIC-2n+h-r
chr9	133342270	133342270	rs11243414	A	C	SNV	ASS1	ENSG00000130707	ENST00000372394	1	protein_coding	.	7	intron_variant	MODIFIER	F5-Thygro-r_ CIC-1n+h-r_ CIC-2n+h-r
chr9	134334317	134334317	rs1416904	C	T	SNV	PRRC2B	ENSG00000130723	ENST00000357304	1	protein_coding	.	9	intron_variant	MODIFIER	F5-Thygro-r_ CIC-1n+h-r_ CIC-2n+h-r
chr9	136024316	136024316	rs114994822	C	T	SNV	GBGT1	ENSG00000148288	ENST00000372040	-1	protein_coding	.	.	downstream_gene_variant	MODIFIER	F5-Thygro-r_ CIC-1n+h-r_ CIC-2n+h-r
chr9	136131415	136131415	rs8176743	C	T	SNV	ABO	ENSG00000175164	ENST00000453660	-1	processed_transcript	7	.	non_coding_transcript_exon_variant	MODIFIER	F5-Thygro-r_ CIC-1n+h-r_ CIC-2n+h-r
chr9	136131461	136131461	rs8176741	G	A	SNV	ABO	ENSG00000175164	ENST00000453660	-1	processed_transcript	7	.	non_coding_transcript_exon_variant	MODIFIER	F5-Thygro-r_ CIC-1n+h-r_ CIC-2n+h-r
chr9	136132873	136132873	rs8176720	T	C	SNV	ABO	ENSG00000175164	ENST00000453660	-1	processed_transcript	6	.	non_coding_transcript_exon_variant	MODIFIER	F5-Thygro-r_ CIC-1n+h-r_ CIC-2n+h-r
chr9	136253292	136253292	rs74722439	T	C	SNV	C9orf96	ENSG00000198870	ENST00000371957	1	protein_coding	5	.	missense_variant	MODERATE	F5-Thygro-r_ CIC-1n+h-r_ CIC-2n+h-r
chr9	137211298	137211298	rs914847	C	T	SNV	RXRA	ENSG00000186350	ENST00000484822	1	processed_transcript	2	.	non_coding_transcript_exon_variant	MODIFIER	F5-Thygro-r_ CIC-1n+h-r_ CIC-2n+h-r
chr9	137676795	137676795	rs76391270	C	T	SNV	COL5A1	ENSG00000130635	ENST00000371817	1	protein_coding	.	29	intron_variant	MODIFIER	F5-Thygro-r_ CIC-1n+h-r_ CIC-2n+h-r
chr9	138905136	138905136	rs2280486	C	T	SNV	NACC2	ENSG00000148411	ENST00000371753	-1	protein_coding	4	.	synonymous_variant	LOW	F5-Thygro-r_ CIC-1n+h-r_ CIC-2n+h-r
chr9	139089679	139089679	rs7860634	G	A	SNV	LHX3	ENSG00000107187	ENST00000371746	-1	protein_coding	.	5	intron_variant	MODIFIER	F5-Thygro-r_ CIC-1n+h-r_ CIC-2n+h-r
chr9	139118673	139118673	rs12380852	T	C	SNV	QSOX2	ENSG00000165661	ENST00000358701	-1	protein_coding	2	.	missense_variant	MODERATE	F5-Thygro-r_ CIC-1n+h-r_ CIC-2n+h-r
chr9	139266405	139266405	rs10781499	G	A	SNV	CARD9	ENSG00000187796	ENST00000371732	-1	protein_coding	2	.	synonymous_variant	LOW	F5-Thygro-r_ CIC-1n+h-r_ CIC-2n+h-r
chr9	139301583	139301583	rs3087886	T	C	SNV	SDCCAG3	ENSG00000165689	ENST00000357365	-1	protein_coding	.	5	intron_variant	MODIFIER	F5-Thygro-r_ CIC-1n+h-r_ CIC-2n+h-r
chr9	139617626	139617626	rs7038042	G	A	SNV	FAM69B	ENSG00000165716	ENST00000371692	1	protein_coding	5	.	synonymous_variant	LOW	F5-Thygro-r_ CIC-1n+h-r_ CIC-2n+h-r
chr9	139617656	139617656	rs61741542	C	T	SNV	FAM69B	ENSG00000165716	ENST00000371692	1	protein_coding	5	.	synonymous_variant	LOW	F5-Thygro-r_ CIC-1n+h-r_ CIC-2n+h-r
chr9	139617662	139617662	rs11849	T	C	SNV	FAM69B	ENSG00000165716	ENST00000371692	1	protein_coding	5	.	synonymous_variant	LOW	F5-Thygro-r_ CIC-1n+h-r_ CIC-2n+h-r
chr9	139651069	139651069	rs79243903	G	A	SNV	LCN8	ENSG00000204001	ENST00000371688	-1	protein_coding	.	2	intron_variant	MODIFIER	F5-Thygro-r_ CIC-1n+h-r_ CIC-2n+h-r
chr9	139651567	139651567	rs76667997	C	A	SNV	LCN8	ENSG00000204001	ENST00000371688	-1	protein_coding	2	.	synonymous_variant	LOW	F5-Thygro-r_ CIC-1n+h-r_ CIC-2n+h-r
chr9	139848890	139848890	.	G	T	SNV	LCN12	ENSG00000184925	ENST00000371633	1	protein_coding	.	5	intron_variant	MODIFIER	F5-Thygro-r_ CIC-1n+h-r_ CIC-2n+h-r
chr9	139878828	139878828	rs4880082	T	C	SNV	LCNL1	ENSG00000214402	ENST00000408973	1	protein_coding	.	1	intron_variant	MODIFIER	F5-Thygro-r_ CIC-1n+h-r_ CIC-2n+h-r
chr9	139890918	139890918	rs908834	C	T	SNV	CLIC3	ENSG00000169583	ENST00000494426	-1	protein_coding	.	1	intron_variant	MODIFIER	F5-Thygro-r_ CIC-1n+h-r_ CIC-2n+h-r
chr9	139929435	139929435	rs12337910	A	G	SNV	C9orf139	ENSG00000180539	ENST00000314330	1	protein_coding	3	.	missense_variant	MODERATE	F5-Thygro-r_ CIC-1n+h-r_ CIC-2n+h-r
chr9	139943429	139943429	rs7873815	G	A	SNV	ENTPD2	ENSG00000054179	ENST00000355097	-1	protein_coding	8	.	synonymous_variant	LOW	F5-Thygro-r_ CIC-1n+h-r_ CIC-2n+h-r
chr9	140120396	140120396	rs6606566	C	T	SNV	C9orf169	ENSG00000197191	ENST00000359069	1	protein_coding	2	.	missense_variant	MODERATE	F5-Thygro-r_ CIC-1n+h-r_ CIC-2n+h-r
chr9	140130863	140130863	rs74842953	T	C	SNV	SLC34A3	ENSG00000198569	ENST00000538474	1	protein_coding	13	.	synonymous_variant	LOW	F5-Thygro-r_ CIC-1n+h-r_ CIC-2n+h-r
chr9	140262426	140262426	rs11533158	C	T	SNV	EXD3	ENSG00000187609	ENST00000340951	-1	protein_coding	6	.	missense_variant	MODERATE	F5-Thygro-r_ CIC-1n+h-r_ CIC-2n+h-r
chr9	140287639	140287639	.	C	T	SNV	EXD3	ENSG00000187609	ENST00000340951	-1	protein_coding	.	2	intron_variant	MODIFIER	F5-Thygro-r_ CIC-1n+h-r_ CIC-2n+h-r
chr9	140328077	140328077	rs35138580	C	T	SNV	NOXA1	ENSG00000188747	ENST00000341349	1	protein_coding	.	11	intron_variant	MODIFIER	F5-Thygro-r_ CIC-1n+h-r_ CIC-2n+h-r
chr9	141070916	141070916	rs75538873	G	A	SNV	TUBBP5	ENSG00000159247	ENST00000508529	1	transcribed_unprocessed_pseudogene	4	.	non_coding_transcript_exon_variant	MODIFIER	F5-Thygro-r_ CIC-1n+h-r_ CIC-2n+h-r
chr10	386735	386735	rs116759103	C	T	SNV	DIP2C	ENSG00000151240	ENST00000280886	-1	protein_coding	.	29	intron_variant	MODIFIER	F5-Thygro-r_ CIC-1n+h-r_ CIC-2n+h-r
chr10	435880	435880	rs4881219	G	C	SNV	DIP2C	ENSG00000151240	ENST00000280886	-1	protein_coding	.	13	intron_variant	MODIFIER	F5-Thygro-r_ CIC-1n+h-r_ CIC-2n+h-r
chr10	1246112	1246112	rs114548787	G	A	SNV	ADARB2	ENSG00000185736	ENST00000381312	-1	protein_coding	.	7	intron_variant	MODIFIER	F5-Thygro-r_ CIC-1n+h-r_ CIC-2n+h-r
chr10	3150973	3150973	rs1132173	C	T	SNV	PFKP	ENSG00000067057	ENST00000381125	1	protein_coding	9	.	synonymous_variant	LOW	F5-Thygro-r_ CIC-1n+h-r_ CIC-2n+h-r
chr10	3214516	3214516	rs4881118	A	G	SNV	PITRM1	ENSG00000107959	ENST00000380989	-1	protein_coding	.	1	intron_variant	MODIFIER	F5-Thygro-r_ CIC-1n+h-r_ CIC-2n+h-r
chr10	7618686	7618686	rs2275069	T	G	SNV	ITIH5	ENSG00000123243	ENST00000256861	-1	protein_coding	10	.	missense_variant	MODERATE	F5-Thygro-r_ CIC-1n+h-r_ CIC-2n+h-r
chr10	7627804	7627804	rs12218509	C	A	SNV	ITIH5	ENSG00000123243	ENST00000256861	-1	protein_coding	.	8	intron_variant	MODIFIER	F5-Thygro-r_ CIC-1n+h-r_ CIC-2n+h-r
chr10	12858163	12858163	rs76066179	C	T	SNV	CAMK1D	ENSG00000183049	ENST00000378847	1	protein_coding	.	7	intron_variant	MODIFIER	F5-Thygro-r_ CIC-1n+h-r_ CIC-2n+h-r
chr10	13701196	13701196	rs11258505	G	T	SNV	FRMD4A	ENSG00000151474	ENST00000357447	-1	protein_coding	.	21	intron_variant	MODIFIER	F5-Thygro-r_ CIC-1n+h-r_ CIC-2n+h-r
chr10	17657867	17657867	rs11254688	G	A	SNV	PTPLA	ENSG00000165996	ENST00000361271	-1	protein_coding	.	1	intron_variant	MODIFIER	F5-Thygro-r_ CIC-1n+h-r_ CIC-2n+h-r
chr10	23633566	23633566	rs2036917	C	A	SNV	C10orf67	ENSG00000179133	ENST00000323327	-1	protein_coding	1	.	synonymous_variant	LOW	F5-Thygro-r_ CIC-1n+h-r_ CIC-2n+h-r
chr10	23729260	23729260	.	C	G	SNV	OTUD1	ENSG00000165312	ENST00000376495	1	protein_coding	1	.	missense_variant	MODERATE	F5-Thygro-r_ CIC-1n+h-r_ CIC-2n+h-r
chr10	24813282	24813282	rs2297329	G	C	SNV	KIAA1217	ENSG00000120549	ENST00000376454	1	protein_coding	13	.	synonymous_variant	LOW	F5-Thygro-r_ CIC-1n+h-r_ CIC-2n+h-r
chr10	24813327	24813327	rs2297328	A	G	SNV	KIAA1217	ENSG00000120549	ENST00000376454	1	protein_coding	13	.	synonymous_variant	LOW	F5-Thygro-r_ CIC-1n+h-r_ CIC-2n+h-r
chr10	28822986	28822986	rs375772169	A	G	SNV	WAC	ENSG00000095787	ENST00000354911	1	protein_coding	.	2	intron_variant	MODIFIER	F5-Thygro-r_ CIC-1n+h-r_ CIC-2n+h-r
chr10	29839642	29839642	rs74392607	G	A	SNV	SVIL	ENSG00000197321	ENST00000375398	-1	protein_coding	8	.	synonymous_variant	LOW	F5-Thygro-r_ CIC-1n+h-r_ CIC-2n+h-r
chr10	45467447	45467447	rs882845	T	A	SNV	RASSF4	ENSG00000107551	ENST00000340258	1	protein_coding	.	3	intron_variant	MODIFIER	F5-Thygro-r_ CIC-1n+h-r_ CIC-2n+h-r
chr10	46952758	46952758	rs3120431	G	T	SNV	SYT15	83849	XM_005270323.1	-1	protein_coding	.	.	downstream_gene_variant	MODIFIER	F5-Thygro-r_ CIC-1n+h-r_ CIC-2n+h-r
chr10	49687556	49687556	rs4240511	A	C	SNV	ARHGAP22	ENSG00000128805	ENST00000417912	-1	protein_coding	.	4	intron_variant	MODIFIER	F5-Thygro-r_ CIC-1n+h-r_ CIC-2n+h-r
chr10	50085174	50085174	rs370471979	A	G	SNV	WDFY4	ENSG00000128815	ENST00000325239	1	protein_coding	42	.	missense_variant	MODERATE	F5-Thygro-r_ CIC-1n+h-r_ CIC-2n+h-r
chr10	55973889	55973889	rs10763086	G	A	SNV	PCDH15	ENSG00000150275	ENST00000361849	-1	protein_coding	.	9	intron_variant	MODIFIER	F5-Thygro-r_ CIC-1n+h-r_ CIC-2n+h-r
chr10	71871047	71871047	rs7899043	C	T	SNV	H2AFY2	ENSG00000099284	ENST00000373255	1	protein_coding	.	8	intron_variant	MODIFIER	F5-Thygro-r_ CIC-1n+h-r_ CIC-2n+h-r
chr10	72014931	72014931	rs200382790	C	T	SNV	NPFFR1	ENSG00000148734	ENST00000277942	-1	protein_coding	4	.	missense_variant	MODERATE	F5-Thygro-r_ CIC-1n+h-r_ CIC-2n+h-r
chr10	72324143	72324143	rs7093516	A	G	SNV	PALD1	ENSG00000107719	ENST00000263563	1	protein_coding	19	.	synonymous_variant	LOW	F5-Thygro-r_ CIC-1n+h-r_ CIC-2n+h-r
chr10	75564006	75564006	rs11000782	G	A	SNV	NDST2	ENSG00000166507	ENST00000309979	-1	protein_coding	.	9	intron_variant	MODIFIER	F5-Thygro-r_ CIC-1n+h-r_ CIC-2n+h-r
chr10	77312183	77312183	.	T	C	SNV	MIR606	ENSG00000207583	ENST00000384851	1	miRNA	.	.	upstream_gene_variant	MODIFIER	F5-Thygro-r_ CIC-1n+h-r_ CIC-2n+h-r
chr10	81065774	81065774	rs1250557	G	T	SNV	ZMIZ1	ENSG00000108175	ENST00000334512	1	protein_coding	.	21	intron_variant	MODIFIER	F5-Thygro-r_ CIC-1n+h-r_ CIC-2n+h-r
chr10	81342290	81342290	rs61861056	T	C	SNV	MBL3P	ENSG00000219430	ENST00000402234	-1	unprocessed_pseudogene	4	.	non_coding_transcript_exon_variant	MODIFIER	F5-Thygro-r_ CIC-1n+h-r_ CIC-2n+h-r
chr10	81342361	81342361	rs61861057	C	T	SNV	MBL3P	ENSG00000219430	ENST00000402234	-1	unprocessed_pseudogene	4	.	non_coding_transcript_exon_variant	MODIFIER	F5-Thygro-r_ CIC-1n+h-r_ CIC-2n+h-r
chr10	100167951	100167951	rs17109675	T	C	SNV	PYROXD2	ENSG00000119943	ENST00000370575	-1	protein_coding	.	2	intron_variant	MODIFIER	F5-Thygro-r_ CIC-1n+h-r_ CIC-2n+h-r
chr10	104159196	104159196	rs4919633	A	G	SNV	NFKB2	ENSG00000077150	ENST00000369966	1	protein_coding	13	.	synonymous_variant	LOW	F5-Thygro-r_ CIC-1n+h-r_ CIC-2n+h-r
chr10	104486304	104486304	rs2244647	G	C	SNV	SFXN2	ENSG00000156398	ENST00000369893	1	protein_coding	.	1	intron_variant	MODIFIER	F5-Thygro-r_ CIC-1n+h-r_ CIC-2n+h-r
chr10	105817043	105817043	rs805699	C	T	SNV	COL17A1	ENSG00000065618	ENST00000353479	-1	protein_coding	.	16	intron_variant	MODIFIER	F5-Thygro-r_ CIC-1n+h-r_ CIC-2n+h-r
chr10	105901936	105901936	rs637022	G	A	SNV	WDR96	ENSG00000197748	ENST00000357060	-1	protein_coding	.	33	intron_variant	MODIFIER	F5-Thygro-r_ CIC-1n+h-r_ CIC-2n+h-r
chr10	124096353	124096353	rs3817286	C	T	SNV	BTBD16	ENSG00000138152	ENST00000260723	1	protein_coding	.	15	intron_variant	MODIFIER	F5-Thygro-r_ CIC-1n+h-r_ CIC-2n+h-r
chr10	127585173	127585173	rs78146775	T	C	SNV	FANK1	ENSG00000203780	ENST00000368693	1	protein_coding	1	.	5_prime_UTR_variant	MODIFIER	F5-Thygro-r_ CIC-1n+h-r_ CIC-2n+h-r
chr10	127585179	127585179	rs74162871	G	C	SNV	FANK1	ENSG00000203780	ENST00000368693	1	protein_coding	1	.	5_prime_UTR_variant	MODIFIER	F5-Thygro-r_ CIC-1n+h-r_ CIC-2n+h-r
chr10	134750604	134750604	rs10870211	C	A	SNV	TTC40	ENSG00000171811	ENST00000368586	-1	protein_coding	.	6	intron_variant	MODIFIER	F5-Thygro-r_ CIC-1n+h-r_ CIC-2n+h-r
chr10	134999602	134999602	rs3008393	G	C	SNV	KNDC1	ENSG00000171798	ENST00000304613	1	protein_coding	6	.	synonymous_variant	LOW	F5-Thygro-r_ CIC-1n+h-r_ CIC-2n+h-r
chr11	494942	494942	rs7983	G	C	SNV	RNH1	ENSG00000023191	ENST00000534797	-1	protein_coding	8	.	synonymous_variant	LOW	F5-Thygro-r_ CIC-1n+h-r_ CIC-2n+h-r
chr11	550028	550028	rs11246180	C	G	SNV	LRRC56	ENSG00000161328	ENST00000270115	1	protein_coding	.	7	intron_variant	MODIFIER	F5-Thygro-r_ CIC-1n+h-r_ CIC-2n+h-r
chr11	619671	619671	rs1124816	C	T	SNV	CDHR5	ENSG00000099834	ENST00000358353	-1	protein_coding	.	11	intron_variant	MODIFIER	F5-Thygro-r_ CIC-1n+h-r_ CIC-2n+h-r
chr11	686839	686839	rs7121478	G	A	SNV	DEAF1	ENSG00000177030	ENST00000382409	-1	protein_coding	.	5	intron_variant	MODIFIER	F5-Thygro-r_ CIC-1n+h-r_ CIC-2n+h-r
chr11	802115	802115	rs7479101	A	G	SNV	PIDD	ENSG00000177595	ENST00000347755	-1	protein_coding	.	6	intron_variant	MODIFIER	F5-Thygro-r_ CIC-1n+h-r_ CIC-2n+h-r
chr11	1017183	1017183	rs34844844	G	T	SNV	MUC6	ENSG00000184956	ENST00000421673	-1	protein_coding	31	.	missense_variant	MODERATE	F5-Thygro-r_ CIC-1n+h-r_ CIC-2n+h-r
chr11	1025987	1025987	rs12805673	A	G	SNV	MUC6	ENSG00000184956	ENST00000421673	-1	protein_coding	.	21	intron_variant	MODIFIER	F5-Thygro-r_ CIC-1n+h-r_ CIC-2n+h-r
chr11	1075747	1075747	rs2856111	T	C	SNV	MUC2	ENSG00000198788	ENST00000441003	1	protein_coding	2	.	missense_variant	MODERATE	F5-Thygro-r_ CIC-1n+h-r_ CIC-2n+h-r
chr11	1076149	1076149	rs11821443	C	A	SNV	MUC2	ENSG00000198788	ENST00000441003	1	protein_coding	.	2	intron_variant	MODIFIER	F5-Thygro-r_ CIC-1n+h-r_ CIC-2n+h-r
chr11	1084821	1084821	rs10794288	T	C	SNV	MUC2	ENSG00000198788	ENST00000441003	1	protein_coding	20	.	synonymous_variant	LOW	F5-Thygro-r_ CIC-1n+h-r_ CIC-2n+h-r
chr11	1086155	1086155	rs74045940	G	A	SNV	MUC2	ENSG00000198788	ENST00000441003	1	protein_coding	.	22	intron_variant	MODIFIER	F5-Thygro-r_ CIC-1n+h-r_ CIC-2n+h-r
chr11	1161335	1161335	rs28663568	T	G	SNV	MUC5AC	ENSG00000215182	ENST00000534821	1	protein_coding	.	12	intron_variant	MODIFIER	F5-Thygro-r_ CIC-1n+h-r_ CIC-2n+h-r
chr11	1266477	1266477	rs201142926	G	T	SNV	MUC5B	ENSG00000117983	ENST00000529681	1	protein_coding	31	.	synonymous_variant	LOW	F5-Thygro-r_ CIC-1n+h-r_ CIC-2n+h-r
chr11	1279607	1279607	.	C	A	SNV	MUC5B	ENSG00000117983	ENST00000529681	1	protein_coding	.	43	intron_variant	MODIFIER	F5-Thygro-r_ CIC-1n+h-r_ CIC-2n+h-r
chr11	1279608	1279608	.	A	G	SNV	MUC5B	ENSG00000117983	ENST00000529681	1	protein_coding	.	43	intron_variant	MODIFIER	F5-Thygro-r_ CIC-1n+h-r_ CIC-2n+h-r
chr11	1782578	1782578	rs114051835	G	A	SNV	CTSD	ENSG00000117984	ENST00000236671	-1	protein_coding	2	.	synonymous_variant	LOW	F5-Thygro-r_ CIC-1n+h-r_ CIC-2n+h-r
chr11	1874221	1874221	rs907612	C	T	SNV	LSP1	ENSG00000130592	ENST00000311604	1	protein_coding	1	.	5_prime_UTR_variant	MODIFIER	F5-Thygro-r_ CIC-1n+h-r_ CIC-2n+h-r
chr11	2330479	2330479	rs2521274	G	A	SNV	TSPAN32	ENSG00000064201	ENST00000182290	1	protein_coding	.	4	intron_variant	MODIFIER	F5-Thygro-r_ CIC-1n+h-r_ CIC-2n+h-r
chr11	2427291	2427291	rs800342	A	C	SNV	TRPM5	ENSG00000070985	ENST00000155858	-1	protein_coding	22	.	synonymous_variant	LOW	F5-Thygro-r_ CIC-1n+h-r_ CIC-2n+h-r
chr11	2443468	2443468	rs79388781	C	A	SNV	TRPM5	ENSG00000070985	ENST00000155858	-1	protein_coding	2	.	synonymous_variant	LOW	F5-Thygro-r_ CIC-1n+h-r_ CIC-2n+h-r
chr11	2444094	2444094	rs2301699	C	G	SNV	TRPM5	ENSG00000070985	ENST00000155858	-1	protein_coding	.	1	intron_variant	MODIFIER	F5-Thygro-r_ CIC-1n+h-r_ CIC-2n+h-r
chr11	2683152	2683152	rs739502	T	G	SNV	KCNQ1OT1	ENSG00000269821	ENST00000597346	-1	antisense	1	.	non_coding_transcript_exon_variant	MODIFIER	F5-Thygro-r_ CIC-1n+h-r_ CIC-2n+h-r
chr11	2929552	2929552	rs429886	A	G	SNV	SLC22A18	ENSG00000110628	ENST00000380574	1	protein_coding	3	.	synonymous_variant	LOW	F5-Thygro-r_ CIC-1n+h-r_ CIC-2n+h-r
chr11	3687817	3687817	rs2231545	A	G	SNV	CHRNA10	ENSG00000129749	ENST00000250699	-1	protein_coding	.	4	intron_variant	MODIFIER	F5-Thygro-r_ CIC-1n+h-r_ CIC-2n+h-r
chr11	3720653	3720653	rs76908481	G	T	SNV	NUP98	ENSG00000110713	ENST00000324932	-1	protein_coding	.	24	intron_variant	MODIFIER	F5-Thygro-r_ CIC-1n+h-r_ CIC-2n+h-r
chr11	4594739	4594739	rs919519	C	T	SNV	C11orf40	ENSG00000171987	ENST00000307616	-1	protein_coding	.	1	intron_variant	MODIFIER	F5-Thygro-r_ CIC-1n+h-r_ CIC-2n+h-r
chr11	4608116	4608116	rs7128702	T	C	SNV	OR52I2	ENSG00000226288	ENST00000312614	1	protein_coding	1	.	missense_variant	MODERATE	F5-Thygro-r_ CIC-1n+h-r_ CIC-2n+h-r
chr11	4964624	4964624	rs145386703	T	C	SNV	MMP26	ENSG00000167346	ENST00000380390	1	protein_coding	.	1	intron_variant	MODIFIER	F5-Thygro-r_ CIC-1n+h-r_ CIC-2n+h-r
chr11	5009498	5009498	rs35909286	A	G	SNV	MMP26	ENSG00000167346	ENST00000380390	1	protein_coding	2	.	synonymous_variant	LOW	F5-Thygro-r_ CIC-1n+h-r_ CIC-2n+h-r
chr11	5602275	5602275	rs1077126	A	G	SNV	OR52B6	ENSG00000187747	ENST00000345043	1	protein_coding	1	.	missense_variant	MODERATE	F5-Thygro-r_ CIC-1n+h-r_ CIC-2n+h-r
chr11	5663706	5663706	rs3740997	G	C	SNV	TRIM6-TRIM34	ENSG00000258588	ENST00000354852	1	protein_coding	12	.	missense_variant	MODERATE	F5-Thygro-r_ CIC-1n+h-r_ CIC-2n+h-r
chr11	5989415	5989415	rs7114672	C	T	SNV	RP11-451K18.7	ENSG00000188691	ENST00000532411	-1	processed_pseudogene	1	.	non_coding_transcript_exon_variant	MODIFIER	F5-Thygro-r_ CIC-1n+h-r_ CIC-2n+h-r
chr11	6584965	6584965	rs74053420	C	A	SNV	DNHD1	ENSG00000179532	ENST00000254579	1	protein_coding	31	.	missense_variant	MODERATE	F5-Thygro-r_ CIC-1n+h-r_ CIC-2n+h-r
chr11	6621516	6621516	rs11040933	G	A	SNV	RRP8	ENSG00000132275	ENST00000254605	-1	protein_coding	.	6	intron_variant	MODIFIER	F5-Thygro-r_ CIC-1n+h-r_ CIC-2n+h-r
chr11	7642031	7642031	rs10769813	G	A	SNV	PPFIBP2	ENSG00000166387	ENST00000299492	1	protein_coding	.	6	intron_variant	MODIFIER	F5-Thygro-r_ CIC-1n+h-r_ CIC-2n+h-r
chr11	7660921	7660921	rs11041491	C	T	SNV	PPFIBP2	ENSG00000166387	ENST00000299492	1	protein_coding	.	14	intron_variant	MODIFIER	F5-Thygro-r_ CIC-1n+h-r_ CIC-2n+h-r
chr11	7663726	7663726	rs4402283	T	C	SNV	PPFIBP2	ENSG00000166387	ENST00000299492	1	protein_coding	.	17	intron_variant	MODIFIER	F5-Thygro-r_ CIC-1n+h-r_ CIC-2n+h-r
chr11	7694013	7694013	rs11041525	T	G	SNV	CYB5R2	ENSG00000166394	ENST00000533558	-1	protein_coding	2	.	missense_variant	MODERATE	F5-Thygro-r_ CIC-1n+h-r_ CIC-2n+h-r
chr11	8246181	8246181	rs1042359	A	G	SNV	LMO1	ENSG00000166407	ENST00000335790	-1	protein_coding	4	.	synonymous_variant	LOW	F5-Thygro-r_ CIC-1n+h-r_ CIC-2n+h-r
chr11	8644530	8644530	rs4929948	T	G	SNV	TRIM66	ENSG00000166436	ENST00000402157	-1	protein_coding	.	14	intron_variant	MODIFIER	F5-Thygro-r_ CIC-1n+h-r_ CIC-2n+h-r
chr11	8646237	8646237	rs12803166	G	T	SNV	TRIM66	ENSG00000166436	ENST00000402157	-1	protein_coding	.	13	intron_variant	MODIFIER	F5-Thygro-r_ CIC-1n+h-r_ CIC-2n+h-r
chr11	9116836	9116836	rs7949022	G	A	SNV	KRT8P41	ENSG00000213538	ENST00000440275	1	processed_pseudogene	1	.	non_coding_transcript_exon_variant	MODIFIER	F5-Thygro-r_ CIC-1n+h-r_ CIC-2n+h-r
chr11	12185469	12185469	rs901302	G	A	SNV	MICAL2	ENSG00000133816	ENST00000256194	1	protein_coding	.	3	intron_variant	MODIFIER	F5-Thygro-r_ CIC-1n+h-r_ CIC-2n+h-r
chr11	12315186	12315186	rs10741578	G	A	SNV	MICALCL	ENSG00000133808	ENST00000256186	1	protein_coding	3	.	missense_variant	MODERATE	F5-Thygro-r_ CIC-1n+h-r_ CIC-2n+h-r
chr11	17554914	17554914	rs2240489	G	C	SNV	USH1C	ENSG00000006611	ENST00000005226	-1	protein_coding	.	1	intron_variant	MODIFIER	F5-Thygro-r_ CIC-1n+h-r_ CIC-2n+h-r
chr11	18793685	18793685	rs77383503	C	T	SNV	PTPN5	ENSG00000110786	ENST00000358540	-1	protein_coding	.	1	intron_variant	MODIFIER	F5-Thygro-r_ CIC-1n+h-r_ CIC-2n+h-r
chr11	20805335	20805335	rs2280363	C	T	SNV	NELL1	ENSG00000165973	ENST00000357134	1	protein_coding	3	.	synonymous_variant	LOW	F5-Thygro-r_ CIC-1n+h-r_ CIC-2n+h-r
chr11	24784922	24784922	rs10500990	G	T	SNV	LUZP2	ENSG00000187398	ENST00000336930	1	protein_coding	.	5	intron_variant	MODIFIER	F5-Thygro-r_ CIC-1n+h-r_ CIC-2n+h-r
chr11	30033191	30033191	rs3802914	G	A	SNV	KCNA4	ENSG00000182255	ENST00000328224	-1	protein_coding	2	.	synonymous_variant	LOW	F5-Thygro-r_ CIC-1n+h-r_ CIC-2n+h-r
chr11	32449703	32449703	.	G	T	SNV	WT1	ENSG00000184937	ENST00000332351	-1	protein_coding	.	2	intron_variant	MODIFIER	F5-Thygro-r_ CIC-1n+h-r_ CIC-2n+h-r
chr11	32456694	32456694	rs2234582	C	A	SNV	WT1	ENSG00000184937	ENST00000332351	-1	protein_coding	1	.	synonymous_variant	LOW	F5-Thygro-r_ CIC-1n+h-r_ CIC-2n+h-r
chr11	32636271	32636271	.	A	C	SNV	CCDC73	ENSG00000186714	ENST00000335185	-1	protein_coding	16	.	missense_variant	MODERATE	F5-Thygro-r_ CIC-1n+h-r_ CIC-2n+h-r
chr11	34678435	34678435	rs435537	C	G	SNV	EHF	ENSG00000135373	ENST00000531794	1	protein_coding	.	6	intron_variant	MODIFIER	F5-Thygro-r_ CIC-1n+h-r_ CIC-2n+h-r
chr11	35457607	35457607	rs142812833	C	T	SNV	PAMR1	ENSG00000149090	ENST00000278360	-1	protein_coding	10	.	missense_variant	MODERATE	F5-Thygro-r_ CIC-1n+h-r_ CIC-2n+h-r
chr11	36484208	36484208	rs514352	T	C	SNV	PRR5L	ENSG00000135362	ENST00000378867	1	protein_coding	10	.	synonymous_variant	LOW	F5-Thygro-r_ CIC-1n+h-r_ CIC-2n+h-r
chr11	43413028	43413028	rs12099204	A	C	SNV	TTC17	ENSG00000052841	ENST00000039989	1	protein_coding	4	.	missense_variant	MODERATE	F5-Thygro-r_ CIC-1n+h-r_ CIC-2n+h-r
chr11	44297253	44297253	rs11037929	A	G	SNV	ALX4	ENSG00000052850	ENST00000329255	-1	protein_coding	.	1	intron_variant	MODIFIER	F5-Thygro-r_ CIC-1n+h-r_ CIC-2n+h-r
chr11	44940873	44940873	rs11038214	G	A	SNV	TSPAN18	ENSG00000157570	ENST00000340160	1	protein_coding	.	6	intron_variant	MODIFIER	F5-Thygro-r_ CIC-1n+h-r_ CIC-2n+h-r
chr11	45827350	45827350	rs3808976	A	G	SNV	SLC35C1	ENSG00000181830	ENST00000314134	1	protein_coding	1	.	5_prime_UTR_variant	MODIFIER	F5-Thygro-r_ CIC-1n+h-r_ CIC-2n+h-r
chr11	46334239	46334239	rs2288249	G	A	SNV	CREB3L1	ENSG00000157613	ENST00000529193	1	protein_coding	.	7	intron_variant	MODIFIER	F5-Thygro-r_ CIC-1n+h-r_ CIC-2n+h-r
chr11	47187029	47187029	rs138370539	C	T	SNV	ARFGAP2	ENSG00000149182	ENST00000524782	-1	protein_coding	16	.	3_prime_UTR_variant	MODIFIER	F5-Thygro-r_ CIC-1n+h-r_ CIC-2n+h-r
chr11	47350553	47350553	rs10838693	G	C	SNV	MADD	ENSG00000110514	ENST00000311027	1	protein_coding	.	35	intron_variant	MODIFIER	F5-Thygro-r_ CIC-1n+h-r_ CIC-2n+h-r
chr11	47380340	47380340	rs3740688	G	T	SNV	SPI1	ENSG00000066336	ENST00000227163	-1	protein_coding	.	4	intron_variant	MODIFIER	F5-Thygro-r_ CIC-1n+h-r_ CIC-2n+h-r
chr11	47463220	47463220	rs45603036	C	T	SNV	RAPSN	ENSG00000165917	ENST00000298854	-1	protein_coding	5	.	synonymous_variant	LOW	F5-Thygro-r_ CIC-1n+h-r_ CIC-2n+h-r
chr11	47689343	47689343	rs10742817	C	T	SNV	AGBL2	ENSG00000165923	ENST00000525123	-1	protein_coding	.	15	intron_variant	MODIFIER	F5-Thygro-r_ CIC-1n+h-r_ CIC-2n+h-r
chr11	48166617	48166617	rs61738506	C	T	SNV	PTPRJ	ENSG00000149177	ENST00000418331	1	protein_coding	14	.	missense_variant	MODERATE	F5-Thygro-r_ CIC-1n+h-r_ CIC-2n+h-r
chr11	49176057	49176057	rs2988340	C	T	SNV	FOLH1	ENSG00000086205	ENST00000256999	-1	protein_coding	.	15	intron_variant	MODIFIER	F5-Thygro-r_ CIC-1n+h-r_ CIC-2n+h-r
chr11	55761528	55761528	rs35607186	T	C	SNV	OR5F1	ENSG00000149133	ENST00000278409	-1	protein_coding	1	.	missense_variant	MODERATE	F5-Thygro-r_ CIC-1n+h-r_ CIC-2n+h-r
chr11	56143370	56143370	rs77605888	G	A	SNV	OR8U1	ENSG00000172199	ENST00000302270	1	protein_coding	1	.	missense_variant	MODERATE	F5-Thygro-r_ CIC-1n+h-r_ CIC-2n+h-r
chr11	56143375	56143375	rs75240955	A	T	SNV	OR8U1	ENSG00000172199	ENST00000302270	1	protein_coding	1	.	synonymous_variant	LOW	F5-Thygro-r_ CIC-1n+h-r_ CIC-2n+h-r
chr11	56143378	56143378	rs80298942	C	G	SNV	OR8U1	ENSG00000172199	ENST00000302270	1	protein_coding	1	.	synonymous_variant	LOW	F5-Thygro-r_ CIC-1n+h-r_ CIC-2n+h-r
chr11	56143381	56143381	rs78405432	T	C	SNV	OR8U1	ENSG00000172199	ENST00000302270	1	protein_coding	1	.	synonymous_variant	LOW	F5-Thygro-r_ CIC-1n+h-r_ CIC-2n+h-r
chr11	56143382	56143382	rs77605314	G	A	SNV	OR8U1	ENSG00000172199	ENST00000302270	1	protein_coding	1	.	missense_variant	MODERATE	F5-Thygro-r_ CIC-1n+h-r_ CIC-2n+h-r
chr11	56143394	56143394	rs74667177	A	G	SNV	OR8U1	ENSG00000172199	ENST00000302270	1	protein_coding	1	.	missense_variant	MODERATE	F5-Thygro-r_ CIC-1n+h-r_ CIC-2n+h-r
chr11	56143399	56143399	rs75482598	A	G	SNV	OR8U1	ENSG00000172199	ENST00000302270	1	protein_coding	1	.	synonymous_variant	LOW	F5-Thygro-r_ CIC-1n+h-r_ CIC-2n+h-r
chr11	56143400	56143400	rs80237042	C	T	SNV	OR8U1	ENSG00000172199	ENST00000302270	1	protein_coding	1	.	synonymous_variant	LOW	F5-Thygro-r_ CIC-1n+h-r_ CIC-2n+h-r
chr11	56143402	56143402	rs77968220	G	A	SNV	OR8U1	ENSG00000172199	ENST00000302270	1	protein_coding	1	.	synonymous_variant	LOW	F5-Thygro-r_ CIC-1n+h-r_ CIC-2n+h-r
chr11	56143414	56143414	rs74329097	C	G	SNV	OR8U1	ENSG00000172199	ENST00000302270	1	protein_coding	1	.	synonymous_variant	LOW	F5-Thygro-r_ CIC-1n+h-r_ CIC-2n+h-r
chr11	56143415	56143415	rs77097210	A	G	SNV	OR8U1	ENSG00000172199	ENST00000302270	1	protein_coding	1	.	missense_variant	MODERATE	F5-Thygro-r_ CIC-1n+h-r_ CIC-2n+h-r
chr11	57313469	57313469	rs12223229	C	G	SNV	SMTNL1	ENSG00000214872	ENST00000457912	1	protein_coding	5	.	missense_variant	MODERATE	F5-Thygro-r_ CIC-1n+h-r_ CIC-2n+h-r
chr11	57463500	57463500	rs1783978	T	C	SNV	ZDHHC5	ENSG00000156599	ENST00000287169	1	protein_coding	9	.	synonymous_variant	LOW	F5-Thygro-r_ CIC-1n+h-r_ CIC-2n+h-r
chr11	59480969	59480969	rs472177	A	G	SNV	OR10V1	ENSG00000172289	ENST00000307552	-1	protein_coding	1	.	missense_variant	MODERATE	F5-Thygro-r_ CIC-1n+h-r_ CIC-2n+h-r
chr11	59516459	59516459	rs507235	T	C	SNV	OR10V2P	ENSG00000255538	ENST00000525296	1	unprocessed_pseudogene	1	.	non_coding_transcript_exon_variant	MODIFIER	F5-Thygro-r_ CIC-1n+h-r_ CIC-2n+h-r
chr11	59516464	59516464	rs497596	G	A	SNV	OR10V2P	ENSG00000255538	ENST00000525296	1	unprocessed_pseudogene	1	.	non_coding_transcript_exon_variant	MODIFIER	F5-Thygro-r_ CIC-1n+h-r_ CIC-2n+h-r
chr11	60890563	60890563	rs4245224	C	T	SNV	CD5	ENSG00000110448	ENST00000347785	1	protein_coding	.	7	intron_variant	MODIFIER	F5-Thygro-r_ CIC-1n+h-r_ CIC-2n+h-r
chr11	60891310	60891310	rs7106643	T	C	SNV	CD5	ENSG00000110448	ENST00000347785	1	protein_coding	.	7	intron_variant	MODIFIER	F5-Thygro-r_ CIC-1n+h-r_ CIC-2n+h-r
chr11	61058317	61058317	rs61741771	G	A	SNV	VWCE	ENSG00000167992	ENST00000335613	-1	protein_coding	4	.	synonymous_variant	LOW	F5-Thygro-r_ CIC-1n+h-r_ CIC-2n+h-r
chr11	61106710	61106710	rs112901356	C	T	SNV	DAK	ENSG00000149476	ENST00000394900	1	protein_coding	.	4	intron_variant	MODIFIER	F5-Thygro-r_ CIC-1n+h-r_ CIC-2n+h-r
chr11	61111400	61111400	rs61742358	T	G	SNV	DAK	ENSG00000149476	ENST00000394900	1	protein_coding	12	.	missense_variant	MODERATE	F5-Thygro-r_ CIC-1n+h-r_ CIC-2n+h-r
chr11	61132028	61132028	.	G	T	SNV	TMEM138	ENSG00000149483	ENST00000278826	1	protein_coding	.	2	intron_variant	MODIFIER	F5-Thygro-r_ CIC-1n+h-r_ CIC-2n+h-r
chr11	61508074	61508074	rs11828739	C	T	SNV	DAGLA	ENSG00000134780	ENST00000257215	1	protein_coding	.	18	intron_variant	MODIFIER	F5-Thygro-r_ CIC-1n+h-r_ CIC-2n+h-r
chr11	61511133	61511133	rs3741251	G	A	SNV	DAGLA	ENSG00000134780	ENST00000257215	1	protein_coding	20	.	synonymous_variant	LOW	F5-Thygro-r_ CIC-1n+h-r_ CIC-2n+h-r
chr11	61522959	61522959	rs2286008	G	T	SNV	MYRF	ENSG00000124920	ENST00000278836	1	protein_coding	.	1	intron_variant	MODIFIER	F5-Thygro-r_ CIC-1n+h-r_ CIC-2n+h-r
chr11	61543499	61543499	rs174528	T	C	SNV	MYRF	ENSG00000124920	ENST00000278836	1	protein_coding	.	8	intron_variant	MODIFIER	F5-Thygro-r_ CIC-1n+h-r_ CIC-2n+h-r
chr11	63673508	63673508	.	T	G	SNV	MARK2	ENSG00000072518	ENST00000402010	1	protein_coding	.	16	intron_variant	MODIFIER	F5-Thygro-r_ CIC-1n+h-r_ CIC-2n+h-r
chr11	63884453	63884453	rs3751120	C	T	SNV	FLRT1	ENSG00000126500	ENST00000246841	1	protein_coding	2	.	synonymous_variant	LOW	F5-Thygro-r_ CIC-1n+h-r_ CIC-2n+h-r
chr11	64088951	64088951	rs45615733	G	T	SNV	PRDX5	ENSG00000126432	ENST00000265462	1	protein_coding	.	5	intron_variant	MODIFIER	F5-Thygro-r_ CIC-1n+h-r_ CIC-2n+h-r
chr11	64507315	64507315	rs550930	T	C	SNV	RASGRP2	ENSG00000068831	ENST00000354024	-1	protein_coding	.	6	intron_variant	MODIFIER	F5-Thygro-r_ CIC-1n+h-r_ CIC-2n+h-r
chr11	64520569	64520569	rs11231865	G	A	SNV	PYGM	ENSG00000068976	ENST00000164139	-1	protein_coding	12	.	synonymous_variant	LOW	F5-Thygro-r_ CIC-1n+h-r_ CIC-2n+h-r
chr11	64593840	64593840	rs78655518	C	A	SNV	CDC42BPG	ENSG00000171219	ENST00000342711	-1	protein_coding	.	36	intron_variant	MODIFIER	F5-Thygro-r_ CIC-1n+h-r_ CIC-2n+h-r
chr11	64815502	64815502	rs143468867	A	G	SNV	NAALADL1	ENSG00000168060	ENST00000358658	-1	protein_coding	11	.	missense_variant	MODERATE	F5-Thygro-r_ CIC-1n+h-r_ CIC-2n+h-r
chr11	64880090	64880090	rs4930284	G	C	SNV	TM7SF2	ENSG00000149809	ENST00000279263	1	protein_coding	2	.	synonymous_variant	LOW	F5-Thygro-r_ CIC-1n+h-r_ CIC-2n+h-r
chr11	65144382	65144382	.	C	A	SNV	SLC25A45	ENSG00000162241	ENST00000398802	-1	protein_coding	6	.	missense_variant	MODERATE	F5-Thygro-r_ CIC-1n+h-r_ CIC-2n+h-r
chr11	65294830	65294830	rs1787663	C	A	SNV	SCYL1	ENSG00000142186	ENST00000270176	1	protein_coding	.	6	intron_variant	MODIFIER	F5-Thygro-r_ CIC-1n+h-r_ CIC-2n+h-r
chr11	65391919	65391919	rs74601391	C	T	SNV	PCNXL3	ENSG00000197136	ENST00000355703	1	protein_coding	.	14	intron_variant	MODIFIER	F5-Thygro-r_ CIC-1n+h-r_ CIC-2n+h-r
chr11	65547775	65547775	rs114368095	C	T	SNV	AP5B1	ENSG00000254470	ENST00000532090	-1	protein_coding	2	.	synonymous_variant	LOW	F5-Thygro-r_ CIC-1n+h-r_ CIC-2n+h-r
chr11	65658722	65658722	rs75556285	C	T	SNV	CCDC85B	ENSG00000175602	ENST00000312579	1	protein_coding	1	.	synonymous_variant	LOW	F5-Thygro-r_ CIC-1n+h-r_ CIC-2n+h-r
chr11	65664346	65664346	rs637571	T	C	SNV	FOSL1	ENSG00000175592	ENST00000312562	-1	protein_coding	2	.	synonymous_variant	LOW	F5-Thygro-r_ CIC-1n+h-r_ CIC-2n+h-r
chr11	65733289	65733289	rs556643	G	A	SNV	SART1	ENSG00000175467	ENST00000312397	1	protein_coding	.	6	intron_variant	MODIFIER	F5-Thygro-r_ CIC-1n+h-r_ CIC-2n+h-r
chr11	65811168	65811168	rs112721093	T	C	SNV	GAL3ST3	ENSG00000175229	ENST00000312006	-1	protein_coding	.	2	intron_variant	MODIFIER	F5-Thygro-r_ CIC-1n+h-r_ CIC-2n+h-r
chr11	65820445	65820445	rs372476811	G	C	SNV	SF3B2	ENSG00000087365	ENST00000322535	1	protein_coding	.	2	intron_variant	MODIFIER	F5-Thygro-r_ CIC-1n+h-r_ CIC-2n+h-r
chr11	66026191	66026191	rs11825510	G	A	SNV	KLC2	ENSG00000174996	ENST00000417856	1	protein_coding	2	.	synonymous_variant	LOW	F5-Thygro-r_ CIC-1n+h-r_ CIC-2n+h-r
chr11	66102807	66102807	rs10444359	G	A	SNV	RIN1	ENSG00000174791	ENST00000311320	-1	protein_coding	.	5	intron_variant	MODIFIER	F5-Thygro-r_ CIC-1n+h-r_ CIC-2n+h-r
chr11	66331458	66331458	rs572846	A	G	SNV	CTSF	ENSG00000174080	ENST00000310325	-1	protein_coding	13	.	synonymous_variant	LOW	F5-Thygro-r_ CIC-1n+h-r_ CIC-2n+h-r
chr11	66331571	66331571	rs148155987	G	A	SNV	CTSF	ENSG00000174080	ENST00000310325	-1	protein_coding	12	.	synonymous_variant	LOW	F5-Thygro-r_ CIC-1n+h-r_ CIC-2n+h-r
chr11	67050292	67050292	rs2071007	G	A	SNV	ADRBK1	ENSG00000173020	ENST00000308595	1	protein_coding	.	14	splice_region_variant&intron_variant	LOW	F5-Thygro-r_ CIC-1n+h-r_ CIC-2n+h-r
chr11	67205978	67205978	rs872375	G	A	SNV	CORO1B	ENSG00000172725	ENST00000393893	-1	protein_coding	.	11	splice_region_variant&intron_variant	LOW	F5-Thygro-r_ CIC-1n+h-r_ CIC-2n+h-r
chr11	67266484	67266484	rs140488259	C	T	SNV	PITPNM1	ENSG00000110697	ENST00000356404	-1	protein_coding	.	8	intron_variant	MODIFIER	F5-Thygro-r_ CIC-1n+h-r_ CIC-2n+h-r
chr11	67399462	67399462	rs60521870	T	G	SNV	TBX10	ENSG00000167800	ENST00000335385	-1	protein_coding	.	7	intron_variant	MODIFIER	F5-Thygro-r_ CIC-1n+h-r_ CIC-2n+h-r
chr11	69472180	69472180	rs114110716	C	T	SNV	CCND1	ENSG00000110092	ENST00000227507	1	protein_coding	.	.	downstream_gene_variant	MODIFIER	F5-Thygro-r_ CIC-1n+h-r_ CIC-2n+h-r
chr11	69489928	69489928	rs188627717	G	A	SNV	ORAOV1	ENSG00000149716	ENST00000279147	-1	protein_coding	.	1	intron_variant	MODIFIER	F5-Thygro-r_ CIC-1n+h-r_ CIC-2n+h-r
chr11	70007798	70007798	rs35916165	T	C	SNV	ANO1	ENSG00000131620	ENST00000355303	1	protein_coding	18	.	synonymous_variant	LOW	F5-Thygro-r_ CIC-1n+h-r_ CIC-2n+h-r
chr11	70821059	70821059	rs7926203	G	A	SNV	SHANK2	ENSG00000162105	ENST00000338508	-1	protein_coding	4	.	missense_variant	MODERATE	F5-Thygro-r_ CIC-1n+h-r_ CIC-2n+h-r
chr11	71146691	71146691	rs760241	A	G	SNV	DHCR7	ENSG00000172893	ENST00000355527	-1	protein_coding	9	.	synonymous_variant	LOW	F5-Thygro-r_ CIC-1n+h-r_ CIC-2n+h-r
chr11	71150217	71150217	rs2852853	C	T	SNV	DHCR7	ENSG00000172893	ENST00000355527	-1	protein_coding	.	6	intron_variant	MODIFIER	F5-Thygro-r_ CIC-1n+h-r_ CIC-2n+h-r
chr11	71152461	71152461	rs949177	A	G	SNV	DHCR7	ENSG00000172893	ENST00000355527	-1	protein_coding	6	.	synonymous_variant	LOW	F5-Thygro-r_ CIC-1n+h-r_ CIC-2n+h-r
chr11	71804513	71804513	rs2250866	G	A	SNV	LRTOMT	ENSG00000184154	ENST00000435085	1	protein_coding	.	3	intron_variant	MODIFIER	F5-Thygro-r_ CIC-1n+h-r_ CIC-2n+h-r
chr11	71948848	71948848	rs368817173	G	C	SNV	INPPL1	ENSG00000165458	ENST00000298229	1	protein_coding	.	26	splice_region_variant&intron_variant	LOW	F5-Thygro-r_ CIC-1n+h-r_ CIC-2n+h-r
chr11	72281818	72281818	rs380126	A	G	SNV	RP11-169D4.1	ENSG00000227467	ENST00000450804	1	lincRNA	1	.	non_coding_transcript_exon_variant	MODIFIER	F5-Thygro-r_ CIC-1n+h-r_ CIC-2n+h-r
chr11	72396990	72396990	rs12805218	G	A	SNV	ARAP1-AS1	ENSG00000256007	ENST00000542022	1	antisense	.	1	intron_variant&non_coding_transcript_variant	MODIFIER	F5-Thygro-r_ CIC-1n+h-r_ CIC-2n+h-r
chr11	73008389	73008389	rs61741436	T	C	SNV	P2RY6	ENSG00000171631	ENST00000393590	1	protein_coding	2	.	synonymous_variant	LOW	F5-Thygro-r_ CIC-1n+h-r_ CIC-2n+h-r
chr11	73104955	73104955	rs4620744	G	A	SNV	RELT	ENSG00000054967	ENST00000064780	1	protein_coding	7	.	synonymous_variant	LOW	F5-Thygro-r_ CIC-1n+h-r_ CIC-2n+h-r
chr11	74546905	74546905	rs1125609	G	A	SNV	RNF169	ENSG00000166439	ENST00000299563	1	protein_coding	6	.	synonymous_variant	LOW	F5-Thygro-r_ CIC-1n+h-r_ CIC-2n+h-r
chr11	74559021	74559021	rs571446	A	G	SNV	XRRA1	ENSG00000166435	ENST00000340360	-1	protein_coding	.	15	intron_variant	MODIFIER	F5-Thygro-r_ CIC-1n+h-r_ CIC-2n+h-r
chr11	74992267	74992267	rs746168	A	C	SNV	ARRB1	ENSG00000137486	ENST00000420843	-1	protein_coding	.	6	intron_variant	MODIFIER	F5-Thygro-r_ CIC-1n+h-r_ CIC-2n+h-r
chr11	75279846	75279846	rs649257	C	T	SNV	SERPINH1	ENSG00000149257	ENST00000524558	1	protein_coding	3	.	synonymous_variant	LOW	F5-Thygro-r_ CIC-1n+h-r_ CIC-2n+h-r
chr11	75442216	75442216	rs149629711	C	T	SNV	MOGAT2	ENSG00000166391	ENST00000198801	1	protein_coding	6	.	missense_variant	MODERATE	F5-Thygro-r_ CIC-1n+h-r_ CIC-2n+h-r
chr11	75442452	75442452	rs74872396	A	C	SNV	MOGAT2	ENSG00000166391	ENST00000198801	1	protein_coding	6	.	3_prime_UTR_variant	MODIFIER	F5-Thygro-r_ CIC-1n+h-r_ CIC-2n+h-r
chr11	75852533	75852533	rs59400584	G	A	SNV	UVRAG	ENSG00000198382	ENST00000356136	1	protein_coding	15	.	3_prime_UTR_variant	MODIFIER	F5-Thygro-r_ CIC-1n+h-r_ CIC-2n+h-r
chr11	76751166	76751166	rs73493606	G	A	SNV	B3GNT6	ENSG00000198488	ENST00000533140	1	protein_coding	2	.	missense_variant	MODERATE	F5-Thygro-r_ CIC-1n+h-r_ CIC-2n+h-r
chr11	76870634	76870634	rs4944145	T	C	SNV	MYO7A	ENSG00000137474	ENST00000409709	1	protein_coding	.	10	intron_variant	MODIFIER	F5-Thygro-r_ CIC-1n+h-r_ CIC-2n+h-r
chr11	76891661	76891661	rs1109162	A	G	SNV	MYO7A	ENSG00000137474	ENST00000409709	1	protein_coding	.	22	intron_variant	MODIFIER	F5-Thygro-r_ CIC-1n+h-r_ CIC-2n+h-r
chr11	76925609	76925609	rs112028203	T	C	SNV	MYO7A	ENSG00000137474	ENST00000409709	1	protein_coding	.	48	intron_variant	MODIFIER	F5-Thygro-r_ CIC-1n+h-r_ CIC-2n+h-r
chr11	78383222	78383222	rs193000449	G	A	SNV	TENM4	ENSG00000149256	ENST00000278550	-1	protein_coding	31	.	synonymous_variant	LOW	F5-Thygro-r_ CIC-1n+h-r_ CIC-2n+h-r
chr11	78498022	78498022	rs11237621	C	T	SNV	TENM4	ENSG00000149256	ENST00000278550	-1	protein_coding	16	.	synonymous_variant	LOW	F5-Thygro-r_ CIC-1n+h-r_ CIC-2n+h-r
chr11	79133220	79133220	rs11237828	T	C	SNV	MIR5579	ENSG00000266570	ENST00000580400	-1	miRNA	1	.	mature_miRNA_variant	MODIFIER	F5-Thygro-r_ CIC-1n+h-r_ CIC-2n+h-r
chr11	89443808	89443808	rs11018745	A	C	SNV	TRIM77	ENSG00000214414	ENST00000398290	1	protein_coding	1	.	synonymous_variant	LOW	F5-Thygro-r_ CIC-1n+h-r_ CIC-2n+h-r
chr11	94533373	94533373	rs2303960	C	T	SNV	AMOTL1	ENSG00000166025	ENST00000433060	1	protein_coding	3	.	synonymous_variant	LOW	F5-Thygro-r_ CIC-1n+h-r_ CIC-2n+h-r
chr11	113264470	113264470	rs4938013	A	C	SNV	ANKK1	ENSG00000170209	ENST00000303941	1	protein_coding	2	.	synonymous_variant	LOW	F5-Thygro-r_ CIC-1n+h-r_ CIC-2n+h-r
chr11	113264521	113264521	rs4938014	G	A	SNV	ANKK1	ENSG00000170209	ENST00000303941	1	protein_coding	.	2	intron_variant	MODIFIER	F5-Thygro-r_ CIC-1n+h-r_ CIC-2n+h-r
chr11	113570490	113570490	rs3802856	T	C	SNV	TMPRSS5	ENSG00000166682	ENST00000299882	-1	protein_coding	.	2	intron_variant	MODIFIER	F5-Thygro-r_ CIC-1n+h-r_ CIC-2n+h-r
chr11	116662473	116662473	rs41338746	C	A	SNV	APOA5	ENSG00000110243	ENST00000542499	-1	protein_coding	.	2	intron_variant	MODIFIER	F5-Thygro-r_ CIC-1n+h-r_ CIC-2n+h-r
chr11	116730340	116730340	rs75419894	A	C	SNV	SIK3	ENSG00000160584	ENST00000292055	-1	protein_coding	.	18	intron_variant	MODIFIER	F5-Thygro-r_ CIC-1n+h-r_ CIC-2n+h-r
chr11	117053433	117053433	rs2046150	C	A	SNV	SIDT2	ENSG00000149577	ENST00000324225	1	protein_coding	.	5	splice_region_variant&intron_variant	LOW	F5-Thygro-r_ CIC-1n+h-r_ CIC-2n+h-r
chr11	117306738	117306738	rs2305823	A	C	SNV	DSCAML1	ENSG00000177103	ENST00000321322	-1	protein_coding	.	26	intron_variant	MODIFIER	F5-Thygro-r_ CIC-1n+h-r_ CIC-2n+h-r
chr11	117800169	117800169	rs11600129	C	T	SNV	TMPRSS13	ENSG00000137747	ENST00000524993	-1	protein_coding	.	.	upstream_gene_variant	MODIFIER	F5-Thygro-r_ CIC-1n+h-r_ CIC-2n+h-r
chr11	118529595	118529595	rs745663	A	G	SNV	TREH	ENSG00000118094	ENST00000264029	-1	protein_coding	.	13	intron_variant	MODIFIER	F5-Thygro-r_ CIC-1n+h-r_ CIC-2n+h-r
chr11	118764298	118764298	rs11574669	C	G	SNV	CXCR5	ENSG00000160683	ENST00000292174	1	protein_coding	.	1	splice_region_variant&intron_variant	LOW	F5-Thygro-r_ CIC-1n+h-r_ CIC-2n+h-r
chr11	118916979	118916979	.	T	A	SNV	HYOU1	ENSG00000149428	ENST00000404233	-1	protein_coding	.	24	intron_variant	MODIFIER	F5-Thygro-r_ CIC-1n+h-r_ CIC-2n+h-r
chr11	118925953	118925953	rs11822958	C	T	SNV	HYOU1	ENSG00000149428	ENST00000404233	-1	protein_coding	5	.	synonymous_variant	LOW	F5-Thygro-r_ CIC-1n+h-r_ CIC-2n+h-r
chr11	119549526	119549526	rs79996936	C	G	SNV	PVRL1	ENSG00000110400	ENST00000264025	-1	protein_coding	.	1	intron_variant	MODIFIER	F5-Thygro-r_ CIC-1n+h-r_ CIC-2n+h-r
chr11	120099791	120099791	rs2465654	C	T	SNV	OAF	ENSG00000184232	ENST00000328965	1	protein_coding	4	.	synonymous_variant	LOW	F5-Thygro-r_ CIC-1n+h-r_ CIC-2n+h-r
chr11	120776001	120776001	rs2156634	G	A	SNV	GRIK4	ENSG00000149403	ENST00000527524	1	protein_coding	13	.	splice_region_variant&synonymous_variant	LOW	F5-Thygro-r_ CIC-1n+h-r_ CIC-2n+h-r
chr11	124751183	124751183	.	G	T	SNV	ROBO3	ENSG00000154134	ENST00000397801	1	protein_coding	28	.	3_prime_UTR_variant	MODIFIER	F5-Thygro-r_ CIC-1n+h-r_ CIC-2n+h-r
chr11	124764176	124764176	rs11820142	T	C	SNV	ROBO4	ENSG00000154133	ENST00000306534	-1	protein_coding	8	.	synonymous_variant	LOW	F5-Thygro-r_ CIC-1n+h-r_ CIC-2n+h-r
chr11	124972208	124972208	rs14065	A	G	SNV	TMEM218	ENSG00000150433	ENST00000455225	-1	protein_coding	2	.	5_prime_UTR_variant	MODIFIER	F5-Thygro-r_ CIC-1n+h-r_ CIC-2n+h-r
chr11	125280318	125280318	rs3824917	G	A	SNV	PKNOX2	ENSG00000165495	ENST00000298282	1	protein_coding	.	8	intron_variant	MODIFIER	F5-Thygro-r_ CIC-1n+h-r_ CIC-2n+h-r
chr11	126145931	126145931	rs2276025	T	C	SNV	FOXRED1	ENSG00000110074	ENST00000263578	1	protein_coding	.	7	intron_variant	MODIFIER	F5-Thygro-r_ CIC-1n+h-r_ CIC-2n+h-r
chr11	126201238	126201238	rs651983	G	T	SNV	DCPS	ENSG00000110063	ENST00000263579	1	protein_coding	.	2	intron_variant	MODIFIER	F5-Thygro-r_ CIC-1n+h-r_ CIC-2n+h-r
chr11	126201290	126201290	rs651922	A	G	SNV	DCPS	ENSG00000110063	ENST00000263579	1	protein_coding	.	2	intron_variant	MODIFIER	F5-Thygro-r_ CIC-1n+h-r_ CIC-2n+h-r
chr11	126201403	126201403	rs616360	T	C	SNV	DCPS	ENSG00000110063	ENST00000263579	1	protein_coding	3	.	synonymous_variant	LOW	F5-Thygro-r_ CIC-1n+h-r_ CIC-2n+h-r
chr11	126305279	126305279	rs4937132	C	G	SNV	KIRREL3	ENSG00000149571	ENST00000525144	-1	protein_coding	.	12	intron_variant	MODIFIER	F5-Thygro-r_ CIC-1n+h-r_ CIC-2n+h-r
chr11	129793305	129793305	rs2241573	A	G	SNV	PRDM10	ENSG00000170325	ENST00000358825	-1	protein_coding	.	13	splice_region_variant&intron_variant	LOW	F5-Thygro-r_ CIC-1n+h-r_ CIC-2n+h-r
chr11	129940728	129940728	rs73023487	C	T	SNV	APLP2	ENSG00000084234	ENST00000263574	1	protein_coding	.	1	intron_variant	MODIFIER	F5-Thygro-r_ CIC-1n+h-r_ CIC-2n+h-r
chr11	129940729	129940729	rs59010508	G	C	SNV	APLP2	ENSG00000084234	ENST00000263574	1	protein_coding	.	1	intron_variant	MODIFIER	F5-Thygro-r_ CIC-1n+h-r_ CIC-2n+h-r
chr11	130297957	130297957	rs7942034	T	C	SNV	ADAMTS8	ENSG00000134917	ENST00000257359	-1	protein_coding	1	.	synonymous_variant	LOW	F5-Thygro-r_ CIC-1n+h-r_ CIC-2n+h-r
chr11	134105030	134105030	rs1259022	A	G	SNV	VPS26B	ENSG00000151502	ENST00000281187	1	protein_coding	.	2	intron_variant	MODIFIER	F5-Thygro-r_ CIC-1n+h-r_ CIC-2n+h-r
chr11	134152030	134152030	rs10791352	G	A	SNV	GLB1L3	ENSG00000166105	ENST00000431683	1	protein_coding	.	5	intron_variant	MODIFIER	F5-Thygro-r_ CIC-1n+h-r_ CIC-2n+h-r
chr11	134252841	134252841	rs115362398	G	A	SNV	B3GAT1	ENSG00000109956	ENST00000524765	-1	protein_coding	4	.	synonymous_variant	LOW	F5-Thygro-r_ CIC-1n+h-r_ CIC-2n+h-r
chr12	330193	330193	rs61741313	C	T	SNV	SLC6A13	ENSG00000010379	ENST00000343164	-1	protein_coding	15	.	missense_variant	MODERATE	F5-Thygro-r_ CIC-1n+h-r_ CIC-2n+h-r
chr12	752327	752327	rs6489690	C	A	SNV	NINJ2	ENSG00000171840	ENST00000305108	-1	protein_coding	.	1	intron_variant	MODIFIER	F5-Thygro-r_ CIC-1n+h-r_ CIC-2n+h-r
chr12	1740252	1740252	rs148482491	T	C	SNV	WNT5B	ENSG00000111186	ENST00000397196	1	protein_coding	.	1	intron_variant	MODIFIER	F5-Thygro-r_ CIC-1n+h-r_ CIC-2n+h-r
chr12	1988167	1988167	rs7966806	T	C	SNV	CACNA2D4	ENSG00000151062	ENST00000382722	-1	protein_coding	15	.	synonymous_variant	LOW	F5-Thygro-r_ CIC-1n+h-r_ CIC-2n+h-r
chr12	2706720	2706720	rs215983	G	C	SNV	CACNA1C	ENSG00000151067	ENST00000347598	1	protein_coding	.	22	intron_variant	MODIFIER	F5-Thygro-r_ CIC-1n+h-r_ CIC-2n+h-r
chr12	2964482	2964482	rs186777788	G	A	SNV	FOXM1	ENSG00000111206	ENST00000342628	-1	protein_coding	.	.	downstream_gene_variant	MODIFIER	F5-Thygro-r_ CIC-1n+h-r_ CIC-2n+h-r
chr12	3736990	3736990	rs73045274	A	C	SNV	EFCAB4B	ENSG00000130038	ENST00000440314	-1	protein_coding	.	15	intron_variant	MODIFIER	F5-Thygro-r_ CIC-1n+h-r_ CIC-2n+h-r
chr12	5936910	5936910	rs11608829	C	T	SNV	ANO2	ENSG00000047617	ENST00000327087	-1	protein_coding	.	7	intron_variant	MODIFIER	F5-Thygro-r_ CIC-1n+h-r_ CIC-2n+h-r
chr12	6939859	6939859	rs35359746	C	T	SNV	LEPREL2	ENSG00000110811	ENST00000396725	1	protein_coding	5	.	missense_variant	MODERATE	F5-Thygro-r_ CIC-1n+h-r_ CIC-2n+h-r
chr12	7947304	7947304	rs4012939	T	C	SNV	NANOG	ENSG00000111704	ENST00000229307	1	protein_coding	4	.	synonymous_variant	LOW	F5-Thygro-r_ CIC-1n+h-r_ CIC-2n+h-r
chr12	9580403	9580403	rs61914682	G	A	SNV	DDX12P	ENSG00000214826	ENST00000290818	-1	unprocessed_pseudogene	.	13	intron_variant&non_coding_transcript_variant	MODIFIER	F5-Thygro-r_ CIC-1n+h-r_ CIC-2n+h-r
chr12	9583216	9583216	rs3864916	T	C	SNV	DDX12P	ENSG00000214826	ENST00000290818	-1	unprocessed_pseudogene	10	.	non_coding_transcript_exon_variant	MODIFIER	F5-Thygro-r_ CIC-1n+h-r_ CIC-2n+h-r
chr12	9583221	9583221	rs3864915	G	A	SNV	DDX12P	ENSG00000214826	ENST00000290818	-1	unprocessed_pseudogene	10	.	non_coding_transcript_exon_variant	MODIFIER	F5-Thygro-r_ CIC-1n+h-r_ CIC-2n+h-r
chr12	21065365	21065365	rs10841706	C	A	SNV	SLCO1B3	ENSG00000111700	ENST00000381545	1	protein_coding	.	15	intron_variant	MODIFIER	F5-Thygro-r_ CIC-1n+h-r_ CIC-2n+h-r
chr12	41582272	41582272	rs73117071	G	A	SNV	PDZRN4	ENSG00000165966	ENST00000402685	1	protein_coding	1	.	synonymous_variant	LOW	F5-Thygro-r_ CIC-1n+h-r_ CIC-2n+h-r
chr12	48181778	48181778	rs6580637	T	C	SNV	HDAC7	ENSG00000061273	ENST00000080059	-1	protein_coding	.	20	intron_variant	MODIFIER	F5-Thygro-r_ CIC-1n+h-r_ CIC-2n+h-r
chr12	48398002	48398002	rs3803184	G	C	SNV	COL2A1	ENSG00000139219	ENST00000380518	-1	protein_coding	.	1	intron_variant	MODIFIER	F5-Thygro-r_ CIC-1n+h-r_ CIC-2n+h-r
chr12	49168848	49168848	rs3730070	G	C	SNV	ADCY6	ENSG00000174233	ENST00000307885	-1	protein_coding	.	10	intron_variant	MODIFIER	F5-Thygro-r_ CIC-1n+h-r_ CIC-2n+h-r
chr12	49298340	49298340	rs3825184	C	T	SNV	CCDC65	ENSG00000139537	ENST00000320516	1	protein_coding	.	1	intron_variant	MODIFIER	F5-Thygro-r_ CIC-1n+h-r_ CIC-2n+h-r
chr12	50349712	50349712	rs151189685	G	C	SNV	AQP2	ENSG00000167580	ENST00000199280	1	protein_coding	4	.	3_prime_UTR_variant	MODIFIER	F5-Thygro-r_ CIC-1n+h-r_ CIC-2n+h-r
chr12	52567527	52567527	rs146066014	G	C	SNV	KRT80	ENSG00000167767	ENST00000394815	-1	protein_coding	5	.	missense_variant	MODERATE	F5-Thygro-r_ CIC-1n+h-r_ CIC-2n+h-r
chr12	52863696	52863696	rs114768948	A	G	SNV	KRT6C	ENSG00000170465	ENST00000252250	-1	protein_coding	.	6	intron_variant	MODIFIER	F5-Thygro-r_ CIC-1n+h-r_ CIC-2n+h-r
chr12	52886911	52886911	rs17845411	T	C	SNV	KRT6A	ENSG00000205420	ENST00000330722	-1	protein_coding	1	.	missense_variant	MODERATE	F5-Thygro-r_ CIC-1n+h-r_ CIC-2n+h-r
chr12	53676814	53676814	rs1609474	T	C	SNV	ESPL1	ENSG00000135476	ENST00000257934	1	protein_coding	.	14	intron_variant	MODIFIER	F5-Thygro-r_ CIC-1n+h-r_ CIC-2n+h-r
chr12	57499242	57499242	rs3024954	G	A	SNV	STAT6	ENSG00000166888	ENST00000300134	-1	protein_coding	.	8	intron_variant	MODIFIER	F5-Thygro-r_ CIC-1n+h-r_ CIC-2n+h-r
chr12	57994743	57994743	rs775235	T	G	SNV	PIP4K2C	ENSG00000166908	ENST00000354947	1	protein_coding	8	.	synonymous_variant	LOW	F5-Thygro-r_ CIC-1n+h-r_ CIC-2n+h-r
chr12	75785100	75785100	rs11180483	C	T	SNV	GLIPR1L2	ENSG00000180481	ENST00000550916	1	protein_coding	1	.	synonymous_variant	LOW	F5-Thygro-r_ CIC-1n+h-r_ CIC-2n+h-r
chr12	100497733	100497733	rs139961209	C	A	SNV	UHRF1BP1L	ENSG00000111647	ENST00000279907	-1	protein_coding	.	2	splice_region_variant&intron_variant	LOW	F5-Thygro-r_ CIC-1n+h-r_ CIC-2n+h-r
chr12	104139034	104139034	rs7306642	C	A	SNV	STAB2	ENSG00000136011	ENST00000388887	1	protein_coding	57	.	missense_variant	MODERATE	F5-Thygro-r_ CIC-1n+h-r_ CIC-2n+h-r
chr12	108956417	108956417	rs10778647	T	G	SNV	ISCU	ENSG00000136003	ENST00000311893	1	protein_coding	1	.	missense_variant	MODERATE	F5-Thygro-r_ CIC-1n+h-r_ CIC-2n+h-r
chr12	108956418	108956418	rs10778648	T	G	SNV	ISCU	ENSG00000136003	ENST00000311893	1	protein_coding	1	.	missense_variant	MODERATE	F5-Thygro-r_ CIC-1n+h-r_ CIC-2n+h-r
chr12	108985707	108985707	rs7972096	A	G	SNV	TMEM119	ENSG00000183160	ENST00000392806	-1	protein_coding	2	.	synonymous_variant	LOW	F5-Thygro-r_ CIC-1n+h-r_ CIC-2n+h-r
chr12	108985945	108985945	rs7975237	A	G	SNV	TMEM119	ENSG00000183160	ENST00000392806	-1	protein_coding	2	.	missense_variant	MODERATE	F5-Thygro-r_ CIC-1n+h-r_ CIC-2n+h-r
chr12	109277492	109277492	rs11114083	C	A	SNV	DAO	ENSG00000110887	ENST00000228476	1	protein_coding	.	1	intron_variant	MODIFIER	F5-Thygro-r_ CIC-1n+h-r_ CIC-2n+h-r
chr12	110238487	110238487	rs3742034	A	G	SNV	TRPV4	ENSG00000111199	ENST00000418703	-1	protein_coding	4	.	synonymous_variant	LOW	F5-Thygro-r_ CIC-1n+h-r_ CIC-2n+h-r
chr12	110819777	110819777	rs74361481	A	C	SNV	ANAPC7	ENSG00000196510	ENST00000455511	-1	protein_coding	.	7	intron_variant	MODIFIER	F5-Thygro-r_ CIC-1n+h-r_ CIC-2n+h-r
chr12	113379242	113379242	.	C	T	SNV	OAS3	ENSG00000111331	ENST00000228928	1	protein_coding	.	1	intron_variant	MODIFIER	F5-Thygro-r_ CIC-1n+h-r_ CIC-2n+h-r
chr12	113745604	113745604	rs150171939	C	T	SNV	SLC8B1	ENSG00000089060	ENST00000552014	-1	protein_coding	14	.	missense_variant	MODERATE	F5-Thygro-r_ CIC-1n+h-r_ CIC-2n+h-r
chr12	113874497	113874497	rs11833132	T	A	SNV	SDSL	ENSG00000139410	ENST00000403593	1	protein_coding	.	6	intron_variant	MODIFIER	F5-Thygro-r_ CIC-1n+h-r_ CIC-2n+h-r
chr12	114261237	114261237	rs2059598	A	C	SNV	RBM19	ENSG00000122965	ENST00000545145	-1	protein_coding	.	23	intron_variant	MODIFIER	F5-Thygro-r_ CIC-1n+h-r_ CIC-2n+h-r
chr12	120502726	120502726	rs2286040	A	G	SNV	CCDC64	ENSG00000135127	ENST00000397558	1	protein_coding	.	4	intron_variant	MODIFIER	F5-Thygro-r_ CIC-1n+h-r_ CIC-2n+h-r
chr12	121764799	121764799	rs4980993	A	C	SNV	ANAPC5	ENSG00000089053	ENST00000261819	-1	protein_coding	.	11	intron_variant	MODIFIER	F5-Thygro-r_ CIC-1n+h-r_ CIC-2n+h-r
chr12	123495280	123495280	rs77905262	G	C	SNV	PITPNM2	ENSG00000090975	ENST00000320201	-1	protein_coding	.	4	intron_variant	MODIFIER	F5-Thygro-r_ CIC-1n+h-r_ CIC-2n+h-r
chr12	123495289	123495289	rs78351440	C	A	SNV	PITPNM2	ENSG00000090975	ENST00000320201	-1	protein_coding	.	4	intron_variant	MODIFIER	F5-Thygro-r_ CIC-1n+h-r_ CIC-2n+h-r
chr12	124102920	124102920	rs34514002	T	C	SNV	DDX55	ENSG00000111364	ENST00000238146	1	protein_coding	.	11	intron_variant	MODIFIER	F5-Thygro-r_ CIC-1n+h-r_ CIC-2n+h-r
chr12	124272326	124272326	rs138266985	A	G	SNV	DNAH10	ENSG00000197653	ENST00000409039	1	protein_coding	.	9	intron_variant	MODIFIER	F5-Thygro-r_ CIC-1n+h-r_ CIC-2n+h-r
chr12	124419062	124419062	rs11057396	A	C	SNV	DNAH10OS	ENSG00000250091	ENST00000514254	-1	protein_coding	1	.	synonymous_variant	LOW	F5-Thygro-r_ CIC-1n+h-r_ CIC-2n+h-r
chr12	124421844	124421844	rs35935939	C	T	SNV	CCDC92	ENSG00000119242	ENST00000238156	-1	protein_coding	5	.	missense_variant	MODERATE	F5-Thygro-r_ CIC-1n+h-r_ CIC-2n+h-r
chr12	124821696	124821696	rs2229842	C	T	SNV	NCOR2	ENSG00000196498	ENST00000405201	-1	protein_coding	38	.	synonymous_variant	LOW	F5-Thygro-r_ CIC-1n+h-r_ CIC-2n+h-r
chr12	124934459	124934459	rs1147284	C	G	SNV	NCOR2	ENSG00000196498	ENST00000405201	-1	protein_coding	.	6	intron_variant	MODIFIER	F5-Thygro-r_ CIC-1n+h-r_ CIC-2n+h-r
chr12	125284748	125284748	rs5888	A	G	SNV	SCARB1	ENSG00000073060	ENST00000261693	-1	protein_coding	8	.	synonymous_variant	LOW	F5-Thygro-r_ CIC-1n+h-r_ CIC-2n+h-r
chr12	125591844	125591844	rs2297478	C	T	SNV	AACS	ENSG00000081760	ENST00000316519	1	protein_coding	.	8	intron_variant	MODIFIER	F5-Thygro-r_ CIC-1n+h-r_ CIC-2n+h-r
chr12	132514490	132514490	rs7315548	C	T	SNV	EP400	ENSG00000183495	ENST00000389561	1	protein_coding	.	28	intron_variant	MODIFIER	F5-Thygro-r_ CIC-1n+h-r_ CIC-2n+h-r
chr12	132624089	132624089	rs74434376	C	T	SNV	DDX51	ENSG00000185163	ENST00000397333	-1	protein_coding	.	14	intron_variant	MODIFIER	F5-Thygro-r_ CIC-1n+h-r_ CIC-2n+h-r
chr12	133313372	133313372	rs7313956	C	A	SNV	ANKLE2	ENSG00000176915	ENST00000357997	-1	protein_coding	.	8	intron_variant	MODIFIER	F5-Thygro-r_ CIC-1n+h-r_ CIC-2n+h-r
chr12	133795766	133795766	rs139991167	G	T	SNV	ANHX	ENSG00000227059	ENST00000545940	-1	protein_coding	.	7	intron_variant	MODIFIER	F5-Thygro-r_ CIC-1n+h-r_ CIC-2n+h-r
chr13	23251295	23251295	rs9580422	G	A	SNV	.	.	.	.	.	.	.	intergenic_variant	MODIFIER	F5-Thygro-r_ CIC-1n+h-r_ CIC-2n+h-r
chr13	25671786	25671786	rs113301206	G	A	SNV	PABPC3	ENSG00000151846	ENST00000281589	1	protein_coding	1	.	missense_variant	MODERATE	F5-Thygro-r_ CIC-1n+h-r_ CIC-2n+h-r
chr13	25671795	25671795	rs113416318	C	T	SNV	PABPC3	ENSG00000151846	ENST00000281589	1	protein_coding	1	.	missense_variant	MODERATE	F5-Thygro-r_ CIC-1n+h-r_ CIC-2n+h-r
chr13	25671812	25671812	.	T	A	SNV	PABPC3	ENSG00000151846	ENST00000281589	1	protein_coding	1	.	synonymous_variant	LOW	F5-Thygro-r_ CIC-1n+h-r_ CIC-2n+h-r
chr13	25671827	25671827	.	C	T	SNV	PABPC3	ENSG00000151846	ENST00000281589	1	protein_coding	1	.	synonymous_variant	LOW	F5-Thygro-r_ CIC-1n+h-r_ CIC-2n+h-r
chr13	25671834	25671834	.	G	A	SNV	PABPC3	ENSG00000151846	ENST00000281589	1	protein_coding	1	.	missense_variant	MODERATE	F5-Thygro-r_ CIC-1n+h-r_ CIC-2n+h-r
chr13	27334072	27334072	.	C	A	SNV	GPR12	ENSG00000132975	ENST00000405846	-1	protein_coding	.	1	intron_variant	MODIFIER	F5-Thygro-r_ CIC-1n+h-r_ CIC-2n+h-r
chr13	31318401	31318401	rs3803278	T	C	SNV	ALOX5AP	ENSG00000132965	ENST00000380490	1	protein_coding	.	2	intron_variant	MODIFIER	F5-Thygro-r_ CIC-1n+h-r_ CIC-2n+h-r
chr13	32885654	32885654	rs445909	T	C	SNV	ZAR1L	ENSG00000189167	ENST00000533490	-1	protein_coding	3	.	missense_variant	MODERATE	F5-Thygro-r_ CIC-1n+h-r_ CIC-2n+h-r
chr13	33590851	33590851	rs2772364	T	C	SNV	KL	ENSG00000133116	ENST00000380099	1	protein_coding	1	.	synonymous_variant	LOW	F5-Thygro-r_ CIC-1n+h-r_ CIC-2n+h-r
chr13	33700374	33700374	rs1980781	T	G	SNV	STARD13	ENSG00000133121	ENST00000336934	-1	protein_coding	7	.	synonymous_variant	LOW	F5-Thygro-r_ CIC-1n+h-r_ CIC-2n+h-r
chr13	78236316	78236316	rs71436667	G	A	SNV	SPTLC1P5	ENSG00000227922	ENST00000450718	1	processed_pseudogene	.	.	downstream_gene_variant	MODIFIER	F5-Thygro-r_ CIC-1n+h-r_ CIC-2n+h-r
chr13	80055429	80055429	.	G	T	SNV	NDFIP2	ENSG00000102471	ENST00000218652	1	protein_coding	1	.	missense_variant	MODERATE	F5-Thygro-r_ CIC-1n+h-r_ CIC-2n+h-r
chr13	100622718	100622718	rs184583208	G	A	SNV	ZIC5	ENSG00000139800	ENST00000267294	-1	protein_coding	1	.	synonymous_variant	LOW	F5-Thygro-r_ CIC-1n+h-r_ CIC-2n+h-r
chr13	110435953	110435953	rs4773092	A	G	SNV	IRS2	ENSG00000185950	ENST00000375856	-1	protein_coding	1	.	synonymous_variant	LOW	F5-Thygro-r_ CIC-1n+h-r_ CIC-2n+h-r
chr13	110847190	110847190	rs2241966	T	C	SNV	COL4A1	ENSG00000187498	ENST00000375820	-1	protein_coding	.	22	intron_variant	MODIFIER	F5-Thygro-r_ CIC-1n+h-r_ CIC-2n+h-r
chr13	110850770	110850770	rs683309	T	C	SNV	COL4A1	ENSG00000187498	ENST00000375820	-1	protein_coding	.	21	intron_variant	MODIFIER	F5-Thygro-r_ CIC-1n+h-r_ CIC-2n+h-r
chr13	111109859	111109859	rs9515218	A	G	SNV	COL4A2-AS2	ENSG00000224821	ENST00000458403	-1	antisense	.	4	intron_variant&non_coding_transcript_variant	MODIFIER	F5-Thygro-r_ CIC-1n+h-r_ CIC-2n+h-r
chr13	111155773	111155773	rs438758	T	C	SNV	COL4A2	ENSG00000134871	ENST00000360467	1	protein_coding	43	.	synonymous_variant	LOW	F5-Thygro-r_ CIC-1n+h-r_ CIC-2n+h-r
chr13	111368164	111368164	rs7338333	T	G	SNV	ING1	ENSG00000153487	ENST00000375774	1	protein_coding	1	.	missense_variant	MODERATE	F5-Thygro-r_ CIC-1n+h-r_ CIC-2n+h-r
chr13	113201879	113201879	rs41288620	C	T	SNV	TUBGCP3	ENSG00000126216	ENST00000261965	-1	protein_coding	.	10	intron_variant	MODIFIER	F5-Thygro-r_ CIC-1n+h-r_ CIC-2n+h-r
chr13	113656216	113656216	rs7986677	C	T	SNV	MCF2L	ENSG00000126217	ENST00000535094	1	protein_coding	.	1	intron_variant	MODIFIER	F5-Thygro-r_ CIC-1n+h-r_ CIC-2n+h-r
chr13	113748690	113748690	rs7327099	C	T	SNV	MCF2L	ENSG00000126217	ENST00000535094	1	protein_coding	.	26	intron_variant	MODIFIER	F5-Thygro-r_ CIC-1n+h-r_ CIC-2n+h-r
chr13	113917127	113917127	rs2873042	A	G	SNV	CUL4A	ENSG00000139842	ENST00000375440	1	protein_coding	.	19	intron_variant	MODIFIER	F5-Thygro-r_ CIC-1n+h-r_ CIC-2n+h-r
chr13	114469434	114469434	rs68023809	G	A	SNV	TMEM255B	ENSG00000184497	ENST00000375353	1	protein_coding	.	2	intron_variant	MODIFIER	F5-Thygro-r_ CIC-1n+h-r_ CIC-2n+h-r
chr13	114498362	114498362	rs28653123	T	C	SNV	TMEM255B	ENSG00000184497	ENST00000375353	1	protein_coding	.	4	intron_variant	MODIFIER	F5-Thygro-r_ CIC-1n+h-r_ CIC-2n+h-r
chr14	19806914	19806914	rs1853905	G	T	SNV	OR11H13P	ENSG00000196143	ENST00000359695	-1	processed_pseudogene	1	.	non_coding_transcript_exon_variant	MODIFIER	F5-Thygro-r_ CIC-1n+h-r_ CIC-2n+h-r
chr14	20085407	20085407	.	A	G	SNV	RP11-597A11.1	ENSG00000258027	ENST00000549579	1	transcribed_unprocessed_pseudogene	.	8	intron_variant&non_coding_transcript_variant	MODIFIER	F5-Thygro-r_ CIC-1n+h-r_ CIC-2n+h-r
chr14	20085538	20085538	.	T	G	SNV	RP11-597A11.1	ENSG00000258027	ENST00000549579	1	transcribed_unprocessed_pseudogene	9	.	splice_region_variant&non_coding_transcript_exon_variant	LOW	F5-Thygro-r_ CIC-1n+h-r_ CIC-2n+h-r
chr14	21945473	21945473	rs79166792	G	A	SNV	TOX4	ENSG00000092203	ENST00000405508	1	protein_coding	.	2	intron_variant	MODIFIER	F5-Thygro-r_ CIC-1n+h-r_ CIC-2n+h-r
chr14	22988748	22988748	rs227010	G	A	SNV	TRAJ24	ENSG00000211865	ENST00000390513	1	TR_J_gene	.	.	upstream_gene_variant	MODIFIER	F5-Thygro-r_ CIC-1n+h-r_ CIC-2n+h-r
chr14	23237212	23237212	rs17619	G	A	SNV	OXA1L	ENSG00000155463	ENST00000285848	1	protein_coding	3	.	missense_variant	MODERATE	F5-Thygro-r_ CIC-1n+h-r_ CIC-2n+h-r
chr14	23845244	23845244	rs3811178	G	A	SNV	IL25	ENSG00000166090	ENST00000329715	1	protein_coding	2	.	3_prime_UTR_variant	MODIFIER	F5-Thygro-r_ CIC-1n+h-r_ CIC-2n+h-r
chr14	24802263	24802263	rs8003158	A	G	SNV	ADCY4	ENSG00000129467	ENST00000310677	-1	protein_coding	.	2	intron_variant	MODIFIER	F5-Thygro-r_ CIC-1n+h-r_ CIC-2n+h-r
chr14	24898135	24898135	rs57646536	C	T	SNV	CBLN3	ENSG00000139899	ENST00000267406	-1	protein_coding	1	.	synonymous_variant	LOW	F5-Thygro-r_ CIC-1n+h-r_ CIC-2n+h-r
chr14	35871217	35871217	rs8904	G	A	SNV	NFKBIA	ENSG00000100906	ENST00000216797	-1	protein_coding	6	.	3_prime_UTR_variant	MODIFIER	F5-Thygro-r_ CIC-1n+h-r_ CIC-2n+h-r
chr14	39583481	39583481	rs2277458	A	G	SNV	GEMIN2	ENSG00000092208	ENST00000308317	1	protein_coding	1	.	5_prime_UTR_variant	MODIFIER	F5-Thygro-r_ CIC-1n+h-r_ CIC-2n+h-r
chr14	39901012	39901012	rs7147177	G	A	SNV	FBXO33	ENSG00000165355	ENST00000298097	-1	protein_coding	1	.	missense_variant	MODERATE	F5-Thygro-r_ CIC-1n+h-r_ CIC-2n+h-r
chr14	44974189	44974189	rs11621923	C	A	SNV	FSCB	ENSG00000189139	ENST00000340446	-1	protein_coding	1	.	missense_variant	MODERATE	F5-Thygro-r_ CIC-1n+h-r_ CIC-2n+h-r
chr14	52383297	52383297	rs61971474	G	A	SNV	GNG2	ENSG00000186469	ENST00000335281	1	protein_coding	.	1	intron_variant	MODIFIER	F5-Thygro-r_ CIC-1n+h-r_ CIC-2n+h-r
chr14	52534531	52534531	rs7145374	C	T	SNV	NID2	ENSG00000087303	ENST00000216286	-1	protein_coding	.	2	intron_variant	MODIFIER	F5-Thygro-r_ CIC-1n+h-r_ CIC-2n+h-r
chr14	65260227	65260227	rs229591	T	G	SNV	SPTB	ENSG00000070182	ENST00000389722	-1	protein_coding	13	.	synonymous_variant	LOW	F5-Thygro-r_ CIC-1n+h-r_ CIC-2n+h-r
chr14	68038779	68038779	rs2236232	T	G	SNV	PLEKHH1	ENSG00000054690	ENST00000329153	1	protein_coding	.	10	intron_variant	MODIFIER	F5-Thygro-r_ CIC-1n+h-r_ CIC-2n+h-r
chr14	70039881	70039881	rs4902734	C	G	SNV	CCDC177	ENSG00000267909	ENST00000599174	-1	protein_coding	1	.	missense_variant	MODERATE	F5-Thygro-r_ CIC-1n+h-r_ CIC-2n+h-r
chr14	70714162	70714162	rs4899340	A	G	SNV	ADAM21P1	ENSG00000235812	ENST00000530196	-1	processed_transcript	1	.	non_coding_transcript_exon_variant	MODIFIER	F5-Thygro-r_ CIC-1n+h-r_ CIC-2n+h-r
chr14	74991741	74991741	rs862032	T	A	SNV	LTBP2	ENSG00000119681	ENST00000261978	-1	protein_coding	.	15	intron_variant	MODIFIER	F5-Thygro-r_ CIC-1n+h-r_ CIC-2n+h-r
chr14	77766025	77766025	rs2287389	G	A	SNV	POMT2	ENSG00000009830	ENST00000261534	-1	protein_coding	.	6	intron_variant	MODIFIER	F5-Thygro-r_ CIC-1n+h-r_ CIC-2n+h-r
chr14	77951502	77951502	rs7157218	T	C	SNV	ISM2	ENSG00000100593	ENST00000342219	-1	protein_coding	.	1	intron_variant	MODIFIER	F5-Thygro-r_ CIC-1n+h-r_ CIC-2n+h-r
chr14	90303445	90303445	rs12437206	T	C	SNV	EFCAB11	ENSG00000140025	ENST00000316738	-1	protein_coding	.	5	intron_variant	MODIFIER	F5-Thygro-r_ CIC-1n+h-r_ CIC-2n+h-r
chr14	92922713	92922713	rs7158400	T	C	SNV	SLC24A4	ENSG00000140090	ENST00000532405	1	protein_coding	.	11	intron_variant	MODIFIER	F5-Thygro-r_ CIC-1n+h-r_ CIC-2n+h-r
chr14	94245452	94245452	rs34914817	A	G	SNV	PRIMA1	ENSG00000175785	ENST00000393140	-1	protein_coding	.	3	intron_variant	MODIFIER	F5-Thygro-r_ CIC-1n+h-r_ CIC-2n+h-r
chr14	94405871	94405871	rs10873442	G	C	SNV	ASB2	ENSG00000100628	ENST00000555019	-1	protein_coding	8	.	synonymous_variant	LOW	F5-Thygro-r_ CIC-1n+h-r_ CIC-2n+h-r
chr14	94417541	94417541	rs4277287	A	G	SNV	ASB2	ENSG00000100628	ENST00000555019	-1	protein_coding	6	.	synonymous_variant	LOW	F5-Thygro-r_ CIC-1n+h-r_ CIC-2n+h-r
chr14	94829998	94829998	rs11160172	T	C	SNV	SERPINA2P	ENSG00000258597	ENST00000553483	-1	unprocessed_pseudogene	.	.	downstream_gene_variant	MODIFIER	F5-Thygro-r_ CIC-1n+h-r_ CIC-2n+h-r
chr14	100795338	100795338	rs8015259	G	C	SNV	SLC25A47	ENSG00000140107	ENST00000361529	1	protein_coding	5	.	synonymous_variant	LOW	F5-Thygro-r_ CIC-1n+h-r_ CIC-2n+h-r
chr14	100803682	100803682	rs4905951	T	C	SNV	WARS	ENSG00000140105	ENST00000355338	-1	protein_coding	.	9	intron_variant	MODIFIER	F5-Thygro-r_ CIC-1n+h-r_ CIC-2n+h-r
chr14	104644099	104644099	rs2497297	T	C	SNV	KIF26A	ENSG00000066735	ENST00000423312	1	protein_coding	12	.	synonymous_variant	LOW	F5-Thygro-r_ CIC-1n+h-r_ CIC-2n+h-r
chr14	105220210	105220210	rs7151424	G	A	SNV	SIVA1	ENSG00000184990	ENST00000329967	1	protein_coding	.	1	intron_variant	MODIFIER	F5-Thygro-r_ CIC-1n+h-r_ CIC-2n+h-r
chr14	105356137	105356137	rs2919629	G	C	SNV	CEP170B	ENSG00000099814	ENST00000414716	1	protein_coding	.	13	intron_variant	MODIFIER	F5-Thygro-r_ CIC-1n+h-r_ CIC-2n+h-r
chr14	105419234	105419234	rs74090129	T	C	SNV	AHNAK2	ENSG00000185567	ENST00000333244	-1	protein_coding	7	.	missense_variant	MODERATE	F5-Thygro-r_ CIC-1n+h-r_ CIC-2n+h-r
chr14	105611282	105611282	rs2272591	A	G	SNV	JAG2	ENSG00000184916	ENST00000331782	-1	protein_coding	24	.	synonymous_variant	LOW	F5-Thygro-r_ CIC-1n+h-r_ CIC-2n+h-r
chr14	106330126	106330126	rs3752945	C	A	SNV	IGHJ5	ENSG00000242472	ENST00000488476	-1	IG_J_gene	.	.	upstream_gene_variant	MODIFIER	F5-Thygro-r_ CIC-1n+h-r_ CIC-2n+h-r
chr15	20456668	20456668	.	G	A	SNV	RP11-492D6.3	ENSG00000258628	ENST00000557586	-1	unprocessed_pseudogene	7	.	non_coding_transcript_exon_variant	MODIFIER	F5-Thygro-r_ CIC-1n+h-r_ CIC-2n+h-r
chr15	20465103	20465103	rs6599901	A	C	SNV	RP11-492D6.3	ENSG00000258628	ENST00000557586	-1	unprocessed_pseudogene	.	4	intron_variant&non_coding_transcript_variant	MODIFIER	F5-Thygro-r_ CIC-1n+h-r_ CIC-2n+h-r
chr15	20466348	20466348	rs11248734	T	C	SNV	RP11-492D6.3	ENSG00000258628	ENST00000557586	-1	unprocessed_pseudogene	.	4	intron_variant&non_coding_transcript_variant	MODIFIER	F5-Thygro-r_ CIC-1n+h-r_ CIC-2n+h-r
chr15	22298159	22298159	rs113000007	A	C	SNV	OR11H3P	ENSG00000258721	ENST00000554547	-1	processed_pseudogene	1	.	non_coding_transcript_exon_variant	MODIFIER	F5-Thygro-r_ CIC-1n+h-r_ CIC-2n+h-r
chr15	22383066	22383066	rs559754	A	G	SNV	OR4N4	ENSG00000183706	ENST00000328795	1	protein_coding	1	.	synonymous_variant	LOW	F5-Thygro-r_ CIC-1n+h-r_ CIC-2n+h-r
chr15	22833520	22833520	rs4778301	G	T	SNV	TUBGCP5	ENSG00000153575	ENST00000283645	1	protein_coding	1	.	5_prime_UTR_variant	MODIFIER	F5-Thygro-r_ CIC-1n+h-r_ CIC-2n+h-r
chr15	22958104	22958104	rs4134803	A	G	SNV	CYFIP1	ENSG00000068793	ENST00000313077	1	protein_coding	.	16	intron_variant	MODIFIER	F5-Thygro-r_ CIC-1n+h-r_ CIC-2n+h-r
chr15	22991138	22991138	.	G	T	SNV	CYFIP1	ENSG00000068793	ENST00000313077	1	protein_coding	25	.	missense_variant	MODERATE	F5-Thygro-r_ CIC-1n+h-r_ CIC-2n+h-r
chr15	23181990	23181990	rs62000567	T	C	SNV	RP11-1180F24.1	ENSG00000259174	ENST00000559896	1	processed_pseudogene	1	.	non_coding_transcript_exon_variant	MODIFIER	F5-Thygro-r_ CIC-1n+h-r_ CIC-2n+h-r
chr15	23300079	23300079	rs417713	T	G	SNV	HERC2P2	ENSG00000140181	ENST00000560464	-1	processed_transcript	27	.	non_coding_transcript_exon_variant	MODIFIER	F5-Thygro-r_ CIC-1n+h-r_ CIC-2n+h-r
chr15	23685517	23685517	rs372380699	C	T	SNV	GOLGA6L2	ENSG00000174450	ENST00000567107	-1	protein_coding	8	.	missense_variant	MODERATE	F5-Thygro-r_ CIC-1n+h-r_ CIC-2n+h-r
chr15	25925094	25925094	rs3816800	C	G	SNV	ATP10A	ENSG00000206190	ENST00000356865	-1	protein_coding	21	.	missense_variant	MODERATE	F5-Thygro-r_ CIC-1n+h-r_ CIC-2n+h-r
chr15	27573968	27573968	rs140674	T	C	SNV	GABRG3	ENSG00000182256	ENST00000333743	1	protein_coding	5	.	synonymous_variant	LOW	F5-Thygro-r_ CIC-1n+h-r_ CIC-2n+h-r
chr15	29009311	29009311	rs142374134	A	G	SNV	RP11-578F21.9	ENSG00000260844	ENST00000562515	-1	processed_pseudogene	.	.	upstream_gene_variant	MODIFIER	F5-Thygro-r_ CIC-1n+h-r_ CIC-2n+h-r
chr15	30070198	30070198	rs1904812	A	C	SNV	TJP1	ENSG00000104067	ENST00000346128	-1	protein_coding	.	2	intron_variant	MODIFIER	F5-Thygro-r_ CIC-1n+h-r_ CIC-2n+h-r
chr15	38545542	38545542	rs114764534	C	G	SNV	SPRED1	ENSG00000166068	ENST00000299084	1	protein_coding	.	1	intron_variant	MODIFIER	F5-Thygro-r_ CIC-1n+h-r_ CIC-2n+h-r
chr15	40656141	40656141	rs12443160	T	C	SNV	DISP2	ENSG00000140323	ENST00000267889	1	protein_coding	2	.	synonymous_variant	LOW	F5-Thygro-r_ CIC-1n+h-r_ CIC-2n+h-r
chr15	40754078	40754078	rs74011156	T	C	SNV	BAHD1	ENSG00000140320	ENST00000416165	1	protein_coding	.	2	intron_variant	MODIFIER	F5-Thygro-r_ CIC-1n+h-r_ CIC-2n+h-r
chr15	42127918	42127918	rs11070350	A	G	SNV	PLA2G4B	ENSG00000243708	ENST00000542534	1	protein_coding	.	4	intron_variant	MODIFIER	F5-Thygro-r_ CIC-1n+h-r_ CIC-2n+h-r
chr15	42164718	42164718	rs56912945	G	A	SNV	SPTBN5	ENSG00000137877	ENST00000320955	-1	protein_coding	.	26	intron_variant	MODIFIER	F5-Thygro-r_ CIC-1n+h-r_ CIC-2n+h-r
chr15	42285184	42285184	rs55721022	G	A	SNV	PLA2G4E	ENSG00000188089	ENST00000399518	-1	protein_coding	.	12	intron_variant	MODIFIER	F5-Thygro-r_ CIC-1n+h-r_ CIC-2n+h-r
chr15	42375963	42375963	rs113002577	T	G	SNV	PLA2G4D	ENSG00000159337	ENST00000290472	-1	protein_coding	7	.	synonymous_variant	LOW	F5-Thygro-r_ CIC-1n+h-r_ CIC-2n+h-r
chr15	42437711	42437711	rs621560	T	C	SNV	PLA2G4F	ENSG00000168907	ENST00000382396	-1	protein_coding	.	16	intron_variant	MODIFIER	F5-Thygro-r_ CIC-1n+h-r_ CIC-2n+h-r
chr15	42445724	42445724	rs624841	C	G	SNV	PLA2G4F	ENSG00000168907	ENST00000382396	-1	protein_coding	.	5	intron_variant	MODIFIER	F5-Thygro-r_ CIC-1n+h-r_ CIC-2n+h-r
chr15	45397831	45397831	rs73406330	G	A	SNV	DUOX2	ENSG00000140279	ENST00000603300	-1	protein_coding	.	18	intron_variant	MODIFIER	F5-Thygro-r_ CIC-1n+h-r_ CIC-2n+h-r
chr15	45435614	45435614	rs73406370	G	A	SNV	DUOX1	ENSG00000137857	ENST00000321429	1	protein_coding	.	17	intron_variant	MODIFIER	F5-Thygro-r_ CIC-1n+h-r_ CIC-2n+h-r
chr15	50836243	50836243	rs3109878	T	G	SNV	USP50	ENSG00000170236	ENST00000532404	-1	protein_coding	.	2	intron_variant	MODIFIER	F5-Thygro-r_ CIC-1n+h-r_ CIC-2n+h-r
chr15	59453542	59453542	rs148475794	G	A	SNV	MYO1E	ENSG00000157483	ENST00000288235	-1	protein_coding	.	23	intron_variant	MODIFIER	F5-Thygro-r_ CIC-1n+h-r_ CIC-2n+h-r
chr15	63054439	63054439	rs2030040	C	G	SNV	TLN2	ENSG00000171914	ENST00000561311	1	protein_coding	.	37	intron_variant	MODIFIER	F5-Thygro-r_ CIC-1n+h-r_ CIC-2n+h-r
chr15	65108504	65108504	rs17802279	A	T	SNV	PIF1	ENSG00000140451	ENST00000268043	-1	protein_coding	13	.	missense_variant	MODERATE	F5-Thygro-r_ CIC-1n+h-r_ CIC-2n+h-r
chr15	67457335	67457335	rs1065080	A	G	SNV	SMAD3	ENSG00000166949	ENST00000327367	1	protein_coding	2	.	synonymous_variant	LOW	F5-Thygro-r_ CIC-1n+h-r_ CIC-2n+h-r
chr15	68724262	68724262	rs2305078	G	C	SNV	ITGA11	ENSG00000137809	ENST00000315757	-1	protein_coding	.	1	intron_variant	MODIFIER	F5-Thygro-r_ CIC-1n+h-r_ CIC-2n+h-r
chr15	70371502	70371502	rs671748	C	T	SNV	TLE3	ENSG00000140332	ENST00000558939	-1	protein_coding	.	4	intron_variant	MODIFIER	F5-Thygro-r_ CIC-1n+h-r_ CIC-2n+h-r
chr15	72640193	72640193	rs2303449	G	T	SNV	HEXA	ENSG00000213614	ENST00000268097	-1	protein_coding	.	9	intron_variant	MODIFIER	F5-Thygro-r_ CIC-1n+h-r_ CIC-2n+h-r
chr15	72640226	72640226	rs2303450	T	A	SNV	HEXA	ENSG00000213614	ENST00000268097	-1	protein_coding	.	9	intron_variant	MODIFIER	F5-Thygro-r_ CIC-1n+h-r_ CIC-2n+h-r
chr15	74033033	74033033	rs11858458	A	G	SNV	C15orf59	ENSG00000205363	ENST00000569673	-1	protein_coding	.	2	intron_variant	MODIFIER	F5-Thygro-r_ CIC-1n+h-r_ CIC-2n+h-r
chr15	74364478	74364478	rs149475934	T	C	SNV	GOLGA6A	ENSG00000159289	ENST00000290438	-1	protein_coding	.	14	intron_variant	MODIFIER	F5-Thygro-r_ CIC-1n+h-r_ CIC-2n+h-r
chr15	74710996	74710996	.	C	T	SNV	SEMA7A	ENSG00000138623	ENST00000261918	-1	protein_coding	.	2	intron_variant	MODIFIER	F5-Thygro-r_ CIC-1n+h-r_ CIC-2n+h-r
chr15	75982186	75982186	rs199819221	G	A	SNV	CSPG4	ENSG00000173546	ENST00000308508	-1	protein_coding	3	.	missense_variant	MODERATE	F5-Thygro-r_ CIC-1n+h-r_ CIC-2n+h-r
chr15	75982428	75982428	rs7182906	C	T	SNV	CSPG4	ENSG00000173546	ENST00000308508	-1	protein_coding	3	.	synonymous_variant	LOW	F5-Thygro-r_ CIC-1n+h-r_ CIC-2n+h-r
chr15	76075943	76075943	rs11852472	C	A	SNV	RN7SL319P	ENSG00000241807	ENST00000480656	1	misc_RNA	.	.	upstream_gene_variant	MODIFIER	F5-Thygro-r_ CIC-1n+h-r_ CIC-2n+h-r
chr15	76603679	76603679	rs62027051	G	C	SNV	ETFA	ENSG00000140374	ENST00000557943	-1	protein_coding	.	1	intron_variant	MODIFIER	F5-Thygro-r_ CIC-1n+h-r_ CIC-2n+h-r
chr15	77907145	77907145	rs3743481	G	A	SNV	LINGO1	ENSG00000169783	ENST00000355300	-1	protein_coding	2	.	synonymous_variant	LOW	F5-Thygro-r_ CIC-1n+h-r_ CIC-2n+h-r
chr15	78211164	78211164	rs56350880	G	A	SNV	RN7SL214P	ENSG00000242066	ENST00000487317	-1	misc_RNA	.	.	upstream_gene_variant	MODIFIER	F5-Thygro-r_ CIC-1n+h-r_ CIC-2n+h-r
chr15	89864020	89864020	rs2307431	G	A	SNV	POLG	ENSG00000140521	ENST00000268124	-1	protein_coding	18	.	synonymous_variant	LOW	F5-Thygro-r_ CIC-1n+h-r_ CIC-2n+h-r
chr15	90308166	90308166	rs72754547	A	C	SNV	MESP2	ENSG00000188095	ENST00000560219	1	protein_coding	.	2	intron_variant	MODIFIER	F5-Thygro-r_ CIC-1n+h-r_ CIC-2n+h-r
chr15	90344586	90344586	rs112994871	G	C	SNV	ANPEP	ENSG00000166825	ENST00000300060	-1	protein_coding	.	11	intron_variant	MODIFIER	F5-Thygro-r_ CIC-1n+h-r_ CIC-2n+h-r
chr15	91483520	91483520	rs72630486	G	A	SNV	UNC45A	ENSG00000140553	ENST00000418476	1	protein_coding	.	5	intron_variant	MODIFIER	F5-Thygro-r_ CIC-1n+h-r_ CIC-2n+h-r
chr15	91493473	91493473	rs16945050	G	A	SNV	UNC45A	ENSG00000140553	ENST00000418476	1	protein_coding	16	.	synonymous_variant	LOW	F5-Thygro-r_ CIC-1n+h-r_ CIC-2n+h-r
chr15	93588264	93588264	rs4299103	G	C	SNV	RGMA	ENSG00000182175	ENST00000557301	-1	protein_coding	4	.	synonymous_variant	LOW	F5-Thygro-r_ CIC-1n+h-r_ CIC-2n+h-r
chr15	101445815	101445815	rs3803430	A	G	SNV	ALDH1A3	ENSG00000184254	ENST00000329841	1	protein_coding	10	.	missense_variant	MODERATE	F5-Thygro-r_ CIC-1n+h-r_ CIC-2n+h-r
chr16	61913	61913	.	G	A	SNV	DDX11L10	ENSG00000233614	ENST00000545636	1	transcribed_unprocessed_pseudogene	.	1	splice_region_variant&intron_variant&non_coding_transcript_variant	LOW	F5-Thygro-r_ CIC-1n+h-r_ CIC-2n+h-r
chr16	309447	309447	rs201639174	G	C	SNV	ITFG3	ENSG00000167930	ENST00000399932	1	protein_coding	.	3	intron_variant	MODIFIER	F5-Thygro-r_ CIC-1n+h-r_ CIC-2n+h-r
chr16	324052	324052	rs2685126	A	G	SNV	RGS11	ENSG00000076344	ENST00000397770	-1	protein_coding	6	.	synonymous_variant	LOW	F5-Thygro-r_ CIC-1n+h-r_ CIC-2n+h-r
chr16	343691	343691	rs79781539	G	A	SNV	AXIN1	ENSG00000103126	ENST00000262320	-1	protein_coding	8	.	synonymous_variant	LOW	F5-Thygro-r_ CIC-1n+h-r_ CIC-2n+h-r
chr16	461049	461049	rs140277658	A	G	SNV	DECR2	ENSG00000242612	ENST00000219481	1	protein_coding	7	.	missense_variant	MODERATE	F5-Thygro-r_ CIC-1n+h-r_ CIC-2n+h-r
chr16	771750	771750	rs3752555	T	C	SNV	FAM173A	ENSG00000103254	ENST00000569529	1	protein_coding	.	2	intron_variant	MODIFIER	F5-Thygro-r_ CIC-1n+h-r_ CIC-2n+h-r
chr16	824098	824098	rs9927150	T	G	SNV	MSLNL	ENSG00000162006	ENST00000293892	-1	protein_coding	.	9	intron_variant	MODIFIER	F5-Thygro-r_ CIC-1n+h-r_ CIC-2n+h-r
chr16	835850	835850	rs111582476	G	A	SNV	RPUSD1	ENSG00000007376	ENST00000561734	-1	protein_coding	5	.	3_prime_UTR_variant	MODIFIER	F5-Thygro-r_ CIC-1n+h-r_ CIC-2n+h-r
chr16	1034494	1034494	rs11248961	T	C	SNV	SOX8	ENSG00000005513	ENST00000293894	1	protein_coding	.	2	intron_variant	MODIFIER	F5-Thygro-r_ CIC-1n+h-r_ CIC-2n+h-r
chr16	1270349	1270349	rs4247094	T	C	SNV	CACNA1H	ENSG00000196557	ENST00000348261	1	protein_coding	35	.	synonymous_variant	LOW	F5-Thygro-r_ CIC-1n+h-r_ CIC-2n+h-r
chr16	1272676	1272676	rs137977482	C	T	SNV	TPSG1	ENSG00000116176	ENST00000234798	-1	protein_coding	4	.	missense_variant	MODERATE	F5-Thygro-r_ CIC-1n+h-r_ CIC-2n+h-r
chr16	1272865	1272865	rs4984639	G	A	SNV	TPSG1	ENSG00000116176	ENST00000234798	-1	protein_coding	4	.	synonymous_variant	LOW	F5-Thygro-r_ CIC-1n+h-r_ CIC-2n+h-r
chr16	2987002	2987002	rs2074357	C	T	SNV	FLYWCH1	ENSG00000059122	ENST00000416288	1	protein_coding	.	6	intron_variant	MODIFIER	F5-Thygro-r_ CIC-1n+h-r_ CIC-2n+h-r
chr16	3170188	3170188	rs12032	C	T	SNV	ZNF205	ENSG00000122386	ENST00000382192	1	protein_coding	7	.	synonymous_variant	LOW	F5-Thygro-r_ CIC-1n+h-r_ CIC-2n+h-r
chr16	3297073	3297073	rs224206	A	G	SNV	MEFV	ENSG00000103313	ENST00000219596	-1	protein_coding	5	.	synonymous_variant	LOW	F5-Thygro-r_ CIC-1n+h-r_ CIC-2n+h-r
chr16	3778337	3778337	rs3751845	G	A	SNV	CREBBP	ENSG00000005339	ENST00000262367	-1	protein_coding	31	.	synonymous_variant	LOW	F5-Thygro-r_ CIC-1n+h-r_ CIC-2n+h-r
chr16	4664833	4664833	rs860889	T	G	SNV	UBALD1	ENSG00000153443	ENST00000283474	-1	protein_coding	1	.	5_prime_UTR_variant	MODIFIER	F5-Thygro-r_ CIC-1n+h-r_ CIC-2n+h-r
chr16	4897153	4897153	rs2072595	A	G	SNV	GLYR1	ENSG00000140632	ENST00000321919	-1	protein_coding	.	1	intron_variant	MODIFIER	F5-Thygro-r_ CIC-1n+h-r_ CIC-2n+h-r
chr16	4936226	4936226	rs1876362	G	T	SNV	PPL	ENSG00000118898	ENST00000345988	-1	protein_coding	.	21	intron_variant	MODIFIER	F5-Thygro-r_ CIC-1n+h-r_ CIC-2n+h-r
chr16	5127853	5127853	rs7194217	G	A	SNV	ALG1	ENSG00000033011	ENST00000262374	1	protein_coding	.	5	intron_variant	MODIFIER	F5-Thygro-r_ CIC-1n+h-r_ CIC-2n+h-r
chr16	12621176	12621176	rs2269446	C	G	SNV	SNX29	ENSG00000048471	ENST00000566228	1	protein_coding	.	20	intron_variant	MODIFIER	F5-Thygro-r_ CIC-1n+h-r_ CIC-2n+h-r
chr16	14989420	14989420	rs77101519	C	T	SNV	NOMO1	ENSG00000103512	ENST00000287667	1	protein_coding	31	.	missense_variant	MODERATE	F5-Thygro-r_ CIC-1n+h-r_ CIC-2n+h-r
chr16	15528325	15528325	rs74580873	G	A	SNV	C16orf45	ENSG00000166780	ENST00000300006	1	protein_coding	1	.	5_prime_UTR_variant	MODIFIER	F5-Thygro-r_ CIC-1n+h-r_ CIC-2n+h-r
chr16	22159798	22159798	rs11642222	T	G	SNV	VWA3A	ENSG00000175267	ENST00000389398	1	protein_coding	.	28	intron_variant	MODIFIER	F5-Thygro-r_ CIC-1n+h-r_ CIC-2n+h-r
chr16	28603393	28603393	rs27742	T	C	SNV	SULT1A2	ENSG00000197165	ENST00000395630	-1	protein_coding	8	.	missense_variant	MODERATE	F5-Thygro-r_ CIC-1n+h-r_ CIC-2n+h-r
chr16	28621311	28621311	rs2077412	T	C	SNV	SULT1A1	ENSG00000196502	ENST00000395609	-1	protein_coding	3	.	5_prime_UTR_variant	MODIFIER	F5-Thygro-r_ CIC-1n+h-r_ CIC-2n+h-r
chr16	28925978	28925978	rs3924376	T	C	SNV	RABEP2	ENSG00000177548	ENST00000358201	-1	protein_coding	.	4	intron_variant	MODIFIER	F5-Thygro-r_ CIC-1n+h-r_ CIC-2n+h-r
chr16	28936427	28936427	rs115529621	C	A	SNV	RABEP2	ENSG00000177548	ENST00000358201	-1	protein_coding	1	.	missense_variant	MODERATE	F5-Thygro-r_ CIC-1n+h-r_ CIC-2n+h-r
chr16	29802415	29802415	rs235646	T	C	SNV	KIF22	ENSG00000079616	ENST00000160827	1	protein_coding	.	1	intron_variant	MODIFIER	F5-Thygro-r_ CIC-1n+h-r_ CIC-2n+h-r
chr16	33380000	33380000	rs4536488	G	A	SNV	RP11-293B20.3	ENSG00000263277	ENST00000570636	1	processed_pseudogene	1	.	non_coding_transcript_exon_variant	MODIFIER	F5-Thygro-r_ CIC-1n+h-r_ CIC-2n+h-r
chr16	33962329	33962329	rs72797475	C	G	SNV	LINC00273	ENSG00000256642	ENST00000539813	-1	lincRNA	1	.	non_coding_transcript_exon_variant	MODIFIER	F5-Thygro-r_ CIC-1n+h-r_ CIC-2n+h-r
chr16	48151034	48151034	rs16945813	T	C	SNV	ABCC12	ENSG00000140798	ENST00000311303	-1	protein_coding	.	12	intron_variant	MODIFIER	F5-Thygro-r_ CIC-1n+h-r_ CIC-2n+h-r
chr16	50328421	50328421	rs2302716	T	C	SNV	ADCY7	ENSG00000121281	ENST00000394697	1	protein_coding	.	6	intron_variant	MODIFIER	F5-Thygro-r_ CIC-1n+h-r_ CIC-2n+h-r
chr16	53945288	53945288	rs115533067	T	C	SNV	FTO	ENSG00000140718	ENST00000471389	1	protein_coding	.	7	intron_variant	MODIFIER	F5-Thygro-r_ CIC-1n+h-r_ CIC-2n+h-r
chr16	55363238	55363238	rs31087	G	A	SNV	IRX6	ENSG00000159387	ENST00000290552	1	protein_coding	.	5	intron_variant	MODIFIER	F5-Thygro-r_ CIC-1n+h-r_ CIC-2n+h-r
chr16	56553814	56553814	rs115078074	A	G	SNV	BBS2	ENSG00000125124	ENST00000245157	-1	protein_coding	1	.	5_prime_UTR_variant	MODIFIER	F5-Thygro-r_ CIC-1n+h-r_ CIC-2n+h-r
chr16	56553816	56553816	rs78076550	A	C	SNV	BBS2	ENSG00000125124	ENST00000245157	-1	protein_coding	1	.	5_prime_UTR_variant	MODIFIER	F5-Thygro-r_ CIC-1n+h-r_ CIC-2n+h-r
chr16	57109824	57109824	rs7203049	C	T	SNV	NLRC5	ENSG00000140853	ENST00000262510	1	protein_coding	.	39	intron_variant	MODIFIER	F5-Thygro-r_ CIC-1n+h-r_ CIC-2n+h-r
chr16	57153223	57153223	rs368073568	A	T	SNV	CPNE2	ENSG00000140848	ENST00000535318	1	protein_coding	.	7	intron_variant	MODIFIER	F5-Thygro-r_ CIC-1n+h-r_ CIC-2n+h-r
chr16	57496494	57496494	rs178601	A	G	SNV	POLR2C	ENSG00000102978	ENST00000219252	1	protein_coding	1	.	5_prime_UTR_variant	MODIFIER	F5-Thygro-r_ CIC-1n+h-r_ CIC-2n+h-r
chr16	57937895	57937895	rs437920	G	A	SNV	CNGB1	ENSG00000070729	ENST00000251102	-1	protein_coding	.	26	intron_variant	MODIFIER	F5-Thygro-r_ CIC-1n+h-r_ CIC-2n+h-r
chr16	58711470	58711470	rs7201899	C	T	SNV	SLC38A7	ENSG00000103042	ENST00000570101	-1	protein_coding	.	4	intron_variant	MODIFIER	F5-Thygro-r_ CIC-1n+h-r_ CIC-2n+h-r
chr16	68344945	68344945	rs3743741	G	C	SNV	PRMT7	ENSG00000132600	ENST00000339507	1	protein_coding	.	.	upstream_gene_variant	MODIFIER	F5-Thygro-r_ CIC-1n+h-r_ CIC-2n+h-r
chr16	68397530	68397530	rs3826167	T	G	SNV	SMPD3	ENSG00000103056	ENST00000219334	-1	protein_coding	.	6	intron_variant	MODIFIER	F5-Thygro-r_ CIC-1n+h-r_ CIC-2n+h-r
chr16	70333300	70333300	rs74024193	G	T	SNV	DDX19B	ENSG00000157349	ENST00000288071	1	protein_coding	.	1	intron_variant	MODIFIER	F5-Thygro-r_ CIC-1n+h-r_ CIC-2n+h-r
chr16	70502610	70502610	rs12446395	C	G	SNV	FUK	ENSG00000157353	ENST00000288078	1	protein_coding	.	8	intron_variant	MODIFIER	F5-Thygro-r_ CIC-1n+h-r_ CIC-2n+h-r
chr16	70993566	70993566	rs148317594	A	G	SNV	HYDIN	ENSG00000157423	ENST00000393567	-1	protein_coding	39	.	synonymous_variant	LOW	F5-Thygro-r_ CIC-1n+h-r_ CIC-2n+h-r
chr16	71805160	71805160	rs4788443	G	A	SNV	AP1G1	ENSG00000166747	ENST00000393512	-1	protein_coding	.	4	splice_region_variant&intron_variant	LOW	F5-Thygro-r_ CIC-1n+h-r_ CIC-2n+h-r
chr16	72139184	72139184	rs2074626	C	A	SNV	DHX38	ENSG00000140829	ENST00000268482	1	protein_coding	17	.	synonymous_variant	LOW	F5-Thygro-r_ CIC-1n+h-r_ CIC-2n+h-r
chr16	72993831	72993831	rs7193297	A	C	SNV	ZFHX3	ENSG00000140836	ENST00000268489	-1	protein_coding	2	.	missense_variant	MODERATE	F5-Thygro-r_ CIC-1n+h-r_ CIC-2n+h-r
chr16	73127515	73127515	rs79936602	G	A	SNV	HCCAT5	ENSG00000260880	ENST00000569990	1	lincRNA	3	.	non_coding_transcript_exon_variant	MODIFIER	F5-Thygro-r_ CIC-1n+h-r_ CIC-2n+h-r
chr16	84034439	84034439	rs73248883	A	G	SNV	NECAB2	ENSG00000103154	ENST00000305202	1	protein_coding	.	11	intron_variant	MODIFIER	F5-Thygro-r_ CIC-1n+h-r_ CIC-2n+h-r
chr16	84034447	84034447	rs79781941	G	T	SNV	NECAB2	ENSG00000103154	ENST00000305202	1	protein_coding	.	11	intron_variant	MODIFIER	F5-Thygro-r_ CIC-1n+h-r_ CIC-2n+h-r
chr16	84075563	84075563	rs1105355	C	A	SNV	SLC38A8	ENSG00000166558	ENST00000299709	-1	protein_coding	.	1	intron_variant	MODIFIER	F5-Thygro-r_ CIC-1n+h-r_ CIC-2n+h-r
chr16	85145977	85145977	rs9931038	T	C	SNV	FAM92B	ENSG00000153789	ENST00000539556	-1	protein_coding	1	.	5_prime_UTR_variant	MODIFIER	F5-Thygro-r_ CIC-1n+h-r_ CIC-2n+h-r
chr16	85704584	85704584	rs2303202	A	G	SNV	GSE1	ENSG00000131149	ENST00000253458	1	protein_coding	.	14	intron_variant	MODIFIER	F5-Thygro-r_ CIC-1n+h-r_ CIC-2n+h-r
chr16	86565882	86565882	rs3751802	G	C	SNV	MTHFSD	ENSG00000103248	ENST00000360900	-1	protein_coding	8	.	missense_variant	MODERATE	F5-Thygro-r_ CIC-1n+h-r_ CIC-2n+h-r
chr16	88729573	88729573	rs3794625	C	T	SNV	MVD	ENSG00000167508	ENST00000301012	-1	protein_coding	.	.	upstream_gene_variant	MODIFIER	F5-Thygro-r_ CIC-1n+h-r_ CIC-2n+h-r
chr16	88800814	88800814	rs35353288	G	A	SNV	PIEZO1	ENSG00000103335	ENST00000301015	-1	protein_coding	16	.	synonymous_variant	LOW	F5-Thygro-r_ CIC-1n+h-r_ CIC-2n+h-r
chr16	88874778	88874778	rs15829	C	T	SNV	CDT1	ENSG00000167513	ENST00000301019	1	protein_coding	10	.	3_prime_UTR_variant	MODIFIER	F5-Thygro-r_ CIC-1n+h-r_ CIC-2n+h-r
chr16	88876103	88876103	rs2070256	T	C	SNV	APRT	ENSG00000198931	ENST00000378364	-1	protein_coding	5	.	3_prime_UTR_variant	MODIFIER	F5-Thygro-r_ CIC-1n+h-r_ CIC-2n+h-r
chr16	88884459	88884459	rs151296605	C	A	SNV	GALNS	ENSG00000141012	ENST00000268695	-1	protein_coding	13	.	missense_variant	MODERATE	F5-Thygro-r_ CIC-1n+h-r_ CIC-2n+h-r
chr16	89656251	89656251	rs464349	T	C	SNV	CPNE7	ENSG00000178773	ENST00000268720	1	protein_coding	.	12	intron_variant	MODIFIER	F5-Thygro-r_ CIC-1n+h-r_ CIC-2n+h-r
chr16	89662990	89662990	rs694285	T	C	SNV	CPNE7	ENSG00000178773	ENST00000268720	1	protein_coding	17	.	synonymous_variant	LOW	F5-Thygro-r_ CIC-1n+h-r_ CIC-2n+h-r
chr16	89912063	89912063	rs13331995	T	C	SNV	SPIRE2	ENSG00000204991	ENST00000378247	1	protein_coding	.	2	intron_variant	MODIFIER	F5-Thygro-r_ CIC-1n+h-r_ CIC-2n+h-r
chr16	90109969	90109969	rs116336371	C	T	SNV	GAS8	ENSG00000141013	ENST00000268699	1	protein_coding	11	.	3_prime_UTR_variant	MODIFIER	F5-Thygro-r_ CIC-1n+h-r_ CIC-2n+h-r
chr17	706862	706862	rs598974	G	C	SNV	NXN	ENSG00000167693	ENST00000336868	-1	protein_coding	.	7	intron_variant	MODIFIER	F5-Thygro-r_ CIC-1n+h-r_ CIC-2n+h-r
chr17	925764	925764	rs2663345	A	G	SNV	MIR3183	ENSG00000264429	ENST00000578566	-1	miRNA	1	.	non_coding_transcript_exon_variant	MODIFIER	F5-Thygro-r_ CIC-1n+h-r_ CIC-2n+h-r
chr17	970251	970251	rs2258097	T	C	SNV	ABR	ENSG00000159842	ENST00000302538	-1	protein_coding	.	10	intron_variant	MODIFIER	F5-Thygro-r_ CIC-1n+h-r_ CIC-2n+h-r
chr17	970252	970252	rs7216092	G	A	SNV	ABR	ENSG00000159842	ENST00000302538	-1	protein_coding	.	10	intron_variant	MODIFIER	F5-Thygro-r_ CIC-1n+h-r_ CIC-2n+h-r
chr17	1359208	1359208	rs61762263	G	C	SNV	CRK	ENSG00000167193	ENST00000300574	-1	protein_coding	1	.	synonymous_variant	LOW	F5-Thygro-r_ CIC-1n+h-r_ CIC-2n+h-r
chr17	1383756	1383756	rs12449944	C	A	SNV	MYO1C	ENSG00000197879	ENST00000359786	-1	protein_coding	.	7	intron_variant	MODIFIER	F5-Thygro-r_ CIC-1n+h-r_ CIC-2n+h-r
chr17	1761383	1761383	rs375054050	C	T	SNV	RPA1	ENSG00000132383	ENST00000254719	1	protein_coding	.	5	intron_variant	MODIFIER	F5-Thygro-r_ CIC-1n+h-r_ CIC-2n+h-r
chr17	1945041	1945041	rs7216804	A	G	SNV	DPH1	ENSG00000108963	ENST00000263083	1	protein_coding	.	11	intron_variant	MODIFIER	F5-Thygro-r_ CIC-1n+h-r_ CIC-2n+h-r
chr17	2275544	2275544	rs16952117	C	T	SNV	SGSM2	ENSG00000141258	ENST00000268989	1	protein_coding	14	.	synonymous_variant	LOW	F5-Thygro-r_ CIC-1n+h-r_ CIC-2n+h-r
chr17	2275734	2275734	rs3213712	C	G	SNV	SGSM2	ENSG00000141258	ENST00000268989	1	protein_coding	15	.	synonymous_variant	LOW	F5-Thygro-r_ CIC-1n+h-r_ CIC-2n+h-r
chr17	4439313	4439313	rs1077200	A	G	SNV	SPNS2	ENSG00000183018	ENST00000329078	1	protein_coding	.	9	intron_variant	MODIFIER	F5-Thygro-r_ CIC-1n+h-r_ CIC-2n+h-r
chr17	4693170	4693170	rs34850425	T	C	SNV	GLTPD2	ENSG00000182327	ENST00000331264	1	protein_coding	4	.	missense_variant	MODERATE	F5-Thygro-r_ CIC-1n+h-r_ CIC-2n+h-r
chr17	5036849	5036849	rs3867174	T	C	SNV	USP6	ENSG00000129204	ENST00000574788	1	protein_coding	.	14	splice_region_variant&intron_variant	LOW	F5-Thygro-r_ CIC-1n+h-r_ CIC-2n+h-r
chr17	5249998	5249998	rs11871517	G	A	SNV	RABEP1	ENSG00000029725	ENST00000262477	1	protein_coding	.	5	intron_variant	MODIFIER	F5-Thygro-r_ CIC-1n+h-r_ CIC-2n+h-r
chr17	7254602	7254602	rs66687178	T	G	SNV	ACAP1	ENSG00000072818	ENST00000158762	1	protein_coding	.	21	intron_variant	MODIFIER	F5-Thygro-r_ CIC-1n+h-r_ CIC-2n+h-r
chr17	10633181	10633181	rs3826448	A	G	SNV	TMEM220	ENSG00000187824	ENST00000341871	-1	protein_coding	1	.	5_prime_UTR_variant	MODIFIER	F5-Thygro-r_ CIC-1n+h-r_ CIC-2n+h-r
chr17	11622953	11622953	rs8076210	G	A	SNV	DNAH9	ENSG00000007174	ENST00000262442	1	protein_coding	.	27	intron_variant	MODIFIER	F5-Thygro-r_ CIC-1n+h-r_ CIC-2n+h-r
chr17	12914832	12914832	rs73981621	C	T	SNV	ELAC2	ENSG00000006744	ENST00000338034	-1	protein_coding	.	7	intron_variant	MODIFIER	F5-Thygro-r_ CIC-1n+h-r_ CIC-2n+h-r
chr17	12914834	12914834	rs73981622	A	C	SNV	ELAC2	ENSG00000006744	ENST00000338034	-1	protein_coding	.	7	intron_variant	MODIFIER	F5-Thygro-r_ CIC-1n+h-r_ CIC-2n+h-r
chr17	16229232	16229232	rs15739	A	G	SNV	PIGL	ENSG00000108474	ENST00000225609	1	protein_coding	7	.	3_prime_UTR_variant	MODIFIER	F5-Thygro-r_ CIC-1n+h-r_ CIC-2n+h-r
chr17	18023897	18023897	rs2955365	G	A	SNV	MYO15A	ENSG00000091536	ENST00000205890	1	protein_coding	2	.	missense_variant	MODERATE	F5-Thygro-r_ CIC-1n+h-r_ CIC-2n+h-r
chr17	18024013	18024013	rs2955366	A	G	SNV	MYO15A	ENSG00000091536	ENST00000205890	1	protein_coding	2	.	synonymous_variant	LOW	F5-Thygro-r_ CIC-1n+h-r_ CIC-2n+h-r
chr17	18139896	18139896	rs2746028	G	T	SNV	LLGL1	ENSG00000131899	ENST00000316843	1	protein_coding	.	11	intron_variant	MODIFIER	F5-Thygro-r_ CIC-1n+h-r_ CIC-2n+h-r
chr17	21206360	21206360	rs67280439	A	G	SNV	MAP2K3	ENSG00000034152	ENST00000342679	1	protein_coding	.	6	intron_variant	MODIFIER	F5-Thygro-r_ CIC-1n+h-r_ CIC-2n+h-r
chr17	21206372	21206372	rs72838545	G	C	SNV	MAP2K3	ENSG00000034152	ENST00000342679	1	protein_coding	.	6	intron_variant	MODIFIER	F5-Thygro-r_ CIC-1n+h-r_ CIC-2n+h-r
chr17	21206385	21206385	rs72838547	C	T	SNV	MAP2K3	ENSG00000034152	ENST00000342679	1	protein_coding	.	6	intron_variant	MODIFIER	F5-Thygro-r_ CIC-1n+h-r_ CIC-2n+h-r
chr17	21207834	21207834	rs58609466	C	T	SNV	MAP2K3	ENSG00000034152	ENST00000342679	1	protein_coding	8	.	missense_variant	MODERATE	F5-Thygro-r_ CIC-1n+h-r_ CIC-2n+h-r
chr17	21318948	21318948	rs112314728	C	T	SNV	KCNJ12	ENSG00000184185	ENST00000583088	1	protein_coding	3	.	synonymous_variant	LOW	F5-Thygro-r_ CIC-1n+h-r_ CIC-2n+h-r
chr17	21318951	21318951	rs75757803	C	T	SNV	KCNJ12	ENSG00000184185	ENST00000583088	1	protein_coding	3	.	synonymous_variant	LOW	F5-Thygro-r_ CIC-1n+h-r_ CIC-2n+h-r
chr17	21318969	21318969	rs79666990	C	T	SNV	KCNJ12	ENSG00000184185	ENST00000583088	1	protein_coding	3	.	synonymous_variant	LOW	F5-Thygro-r_ CIC-1n+h-r_ CIC-2n+h-r
chr17	21318981	21318981	rs9909970	C	T	SNV	KCNJ12	ENSG00000184185	ENST00000583088	1	protein_coding	3	.	synonymous_variant	LOW	F5-Thygro-r_ CIC-1n+h-r_ CIC-2n+h-r
chr17	26089867	26089867	rs1060826	T	C	SNV	NOS2	ENSG00000007171	ENST00000313735	-1	protein_coding	22	.	synonymous_variant	LOW	F5-Thygro-r_ CIC-1n+h-r_ CIC-2n+h-r
chr17	26678916	26678916	rs111610821	C	T	SNV	POLDIP2	ENSG00000004142	ENST00000540200	-1	protein_coding	.	7	intron_variant	MODIFIER	F5-Thygro-r_ CIC-1n+h-r_ CIC-2n+h-r
chr17	26824156	26824156	rs11567842	A	G	SNV	SLC13A2	ENSG00000007216	ENST00000444914	1	protein_coding	12	.	missense_variant	MODERATE	F5-Thygro-r_ CIC-1n+h-r_ CIC-2n+h-r
chr17	26926005	26926005	rs114527835	C	T	SNV	SPAG5	ENSG00000076382	ENST00000321765	-1	protein_coding	1	.	5_prime_UTR_variant	MODIFIER	F5-Thygro-r_ CIC-1n+h-r_ CIC-2n+h-r
chr17	26988852	26988852	rs35404078	C	T	SNV	SDF2	ENSG00000132581	ENST00000247020	-1	protein_coding	1	.	missense_variant	MODERATE	F5-Thygro-r_ CIC-1n+h-r_ CIC-2n+h-r
chr17	27238075	27238075	rs2277665	G	A	SNV	PHF12	ENSG00000109118	ENST00000332830	-1	protein_coding	.	10	intron_variant	MODIFIER	F5-Thygro-r_ CIC-1n+h-r_ CIC-2n+h-r
chr17	27419476	27419476	.	T	G	SNV	MYO18A	ENSG00000196535	ENST00000527372	-1	protein_coding	.	33	splice_acceptor_variant	HIGH	F5-Thygro-r_ CIC-1n+h-r_ CIC-2n+h-r
chr17	27934855	27934855	rs80181893	C	T	SNV	ANKRD13B	ENSG00000198720	ENST00000394859	1	protein_coding	2	.	synonymous_variant	LOW	F5-Thygro-r_ CIC-1n+h-r_ CIC-2n+h-r
chr17	27943302	27943302	.	G	T	SNV	CORO6	ENSG00000167549	ENST00000345068	-1	protein_coding	9	.	missense_variant	MODERATE	F5-Thygro-r_ CIC-1n+h-r_ CIC-2n+h-r
chr17	28952493	28952493	rs148552181	G	A	SNV	SH3GL1P2	ENSG00000264943	ENST00000582245	1	processed_pseudogene	1	.	non_coding_transcript_exon_variant	MODIFIER	F5-Thygro-r_ CIC-1n+h-r_ CIC-2n+h-r
chr17	29815404	29815404	rs8075239	T	G	SNV	RAB11FIP4	ENSG00000131242	ENST00000325874	1	protein_coding	.	3	intron_variant	MODIFIER	F5-Thygro-r_ CIC-1n+h-r_ CIC-2n+h-r
chr17	32908210	32908210	rs7218304	T	C	SNV	TMEM132E	ENSG00000181291	ENST00000321639	1	protein_coding	.	1	intron_variant	MODIFIER	F5-Thygro-r_ CIC-1n+h-r_ CIC-2n+h-r
chr17	34191406	34191406	rs2291299	T	C	SNV	C17orf66	ENSG00000172653	ENST00000311880	-1	protein_coding	.	5	intron_variant	MODIFIER	F5-Thygro-r_ CIC-1n+h-r_ CIC-2n+h-r
chr17	34311387	34311387	rs16971802	T	C	SNV	CCL14	ENSG00000213494	ENST00000536149	-1	protein_coding	7	.	missense_variant	MODERATE	F5-Thygro-r_ CIC-1n+h-r_ CIC-2n+h-r
chr17	34416151	34416151	rs5029410	A	C	SNV	CCL3	ENSG00000006075	ENST00000225245	-1	protein_coding	.	2	intron_variant	MODIFIER	F5-Thygro-r_ CIC-1n+h-r_ CIC-2n+h-r
chr17	34431435	34431435	rs4606761	G	T	SNV	CCL4	ENSG00000129277	ENST00000250151	1	protein_coding	.	1	intron_variant	MODIFIER	F5-Thygro-r_ CIC-1n+h-r_ CIC-2n+h-r
chr17	38173101	38173101	rs9282660	G	T	SNV	CSF3	ENSG00000108342	ENST00000225474	1	protein_coding	5	.	synonymous_variant	LOW	F5-Thygro-r_ CIC-1n+h-r_ CIC-2n+h-r
chr17	38938591	38938591	rs2469826	C	G	SNV	KRT27	ENSG00000171446	ENST00000301656	-1	protein_coding	1	.	missense_variant	MODERATE	F5-Thygro-r_ CIC-1n+h-r_ CIC-2n+h-r
chr17	39023396	39023396	rs11650915	G	A	SNV	KRT12	ENSG00000187242	ENST00000251643	-1	protein_coding	1	.	missense_variant	MODERATE	F5-Thygro-r_ CIC-1n+h-r_ CIC-2n+h-r
chr17	39186052	39186052	rs150955506	G	A	SNV	KRTAP1-4	ENSG00000204887	ENST00000377747	-1	protein_coding	1	.	synonymous_variant	LOW	F5-Thygro-r_ CIC-1n+h-r_ CIC-2n+h-r
chr17	39197618	39197618	.	A	T	SNV	KRTAP1-1	ENSG00000188581	ENST00000306271	-1	protein_coding	1	.	missense_variant	MODERATE	F5-Thygro-r_ CIC-1n+h-r_ CIC-2n+h-r
chr17	39280053	39280053	rs622950	T	A	SNV	KRTAP4-12	ENSG00000213416	ENST00000394014	-1	protein_coding	1	.	missense_variant	MODERATE	F5-Thygro-r_ CIC-1n+h-r_ CIC-2n+h-r
chr17	39346458	39346458	rs182599949	A	C	SNV	KRTAP9-1	ENSG00000240542	ENST00000398470	1	protein_coding	1	.	missense_variant	MODERATE	F5-Thygro-r_ CIC-1n+h-r_ CIC-2n+h-r
chr17	39506923	39506923	rs373657561	C	T	SNV	KRT33A	ENSG00000006059	ENST00000007735	-1	protein_coding	1	.	missense_variant	MODERATE	F5-Thygro-r_ CIC-1n+h-r_ CIC-2n+h-r
chr17	39616408	39616408	.	C	G	SNV	KRT32	ENSG00000108759	ENST00000225899	-1	protein_coding	7	.	missense_variant	MODERATE	F5-Thygro-r_ CIC-1n+h-r_ CIC-2n+h-r
chr17	39637145	39637145	rs200651620	C	T	SNV	KRT35	ENSG00000197079	ENST00000393989	-1	protein_coding	1	.	missense_variant	MODERATE	F5-Thygro-r_ CIC-1n+h-r_ CIC-2n+h-r
chr17	39738846	39738846	.	T	A	SNV	KRT14	ENSG00000186847	ENST00000167586	-1	protein_coding	.	7	intron_variant	MODIFIER	F5-Thygro-r_ CIC-1n+h-r_ CIC-2n+h-r
chr17	39767836	39767836	rs2100509	G	A	SNV	KRT16	ENSG00000186832	ENST00000301653	-1	protein_coding	.	2	intron_variant	MODIFIER	F5-Thygro-r_ CIC-1n+h-r_ CIC-2n+h-r
chr17	39923614	39923614	rs12942034	A	G	SNV	JUP	ENSG00000173801	ENST00000393931	-1	protein_coding	.	5	intron_variant	MODIFIER	F5-Thygro-r_ CIC-1n+h-r_ CIC-2n+h-r
chr17	39969549	39969549	rs72835680	C	T	SNV	FKBP10	ENSG00000141756	ENST00000321562	1	protein_coding	.	1	intron_variant	MODIFIER	F5-Thygro-r_ CIC-1n+h-r_ CIC-2n+h-r
chr17	40353722	40353722	rs2230097	A	G	SNV	STAT5B	ENSG00000173757	ENST00000293328	-1	protein_coding	19	.	3_prime_UTR_variant	MODIFIER	F5-Thygro-r_ CIC-1n+h-r_ CIC-2n+h-r
chr17	40459737	40459737	rs1135669	C	T	SNV	STAT5A	ENSG00000126561	ENST00000345506	1	protein_coding	16	.	synonymous_variant	LOW	F5-Thygro-r_ CIC-1n+h-r_ CIC-2n+h-r
chr17	40858020	40858020	rs75189448	C	T	SNV	EZH1	ENSG00000108799	ENST00000428826	-1	protein_coding	.	16	splice_region_variant&intron_variant	LOW	F5-Thygro-r_ CIC-1n+h-r_ CIC-2n+h-r
chr17	40946913	40946913	rs56226218	C	T	SNV	WNK4	ENSG00000126562	ENST00000246914	1	protein_coding	14	.	missense_variant	MODERATE	F5-Thygro-r_ CIC-1n+h-r_ CIC-2n+h-r
chr17	42170289	42170289	rs368328	G	A	SNV	HDAC5	ENSG00000108840	ENST00000225983	-1	protein_coding	.	6	intron_variant	MODIFIER	F5-Thygro-r_ CIC-1n+h-r_ CIC-2n+h-r
chr17	42458613	42458613	rs114414199	G	A	SNV	ITGA2B	ENSG00000005961	ENST00000262407	-1	protein_coding	.	12	intron_variant	MODIFIER	F5-Thygro-r_ CIC-1n+h-r_ CIC-2n+h-r
chr17	43003484	43003484	rs3169733	T	C	SNV	KIF18B	ENSG00000186185	ENST00000593135	-1	protein_coding	16	.	synonymous_variant	LOW	F5-Thygro-r_ CIC-1n+h-r_ CIC-2n+h-r
chr17	43487574	43487574	rs35327136	C	A	SNV	ARHGAP27	ENSG00000159314	ENST00000376922	-1	protein_coding	.	1	intron_variant	MODIFIER	F5-Thygro-r_ CIC-1n+h-r_ CIC-2n+h-r
chr17	43552921	43552921	rs12452273	C	T	SNV	PLEKHM1	ENSG00000225190	ENST00000430334	-1	protein_coding	4	.	synonymous_variant	LOW	F5-Thygro-r_ CIC-1n+h-r_ CIC-2n+h-r
chr17	44950122	44950122	rs4968281	T	C	SNV	WNT9B	ENSG00000158955	ENST00000290015	1	protein_coding	2	.	missense_variant	MODERATE	F5-Thygro-r_ CIC-1n+h-r_ CIC-2n+h-r
chr17	45885687	45885687	rs9907142	A	G	SNV	OSBPL7	ENSG00000006025	ENST00000007414	-1	protein_coding	23	.	synonymous_variant	LOW	F5-Thygro-r_ CIC-1n+h-r_ CIC-2n+h-r
chr17	46023295	46023295	rs35974730	C	G	SNV	PNPO	ENSG00000108439	ENST00000225573	1	protein_coding	5	.	synonymous_variant	LOW	F5-Thygro-r_ CIC-1n+h-r_ CIC-2n+h-r
chr17	46622083	46622083	rs144886549	T	C	SNV	HOXB2	ENSG00000173917	ENST00000330070	-1	protein_coding	1	.	missense_variant	MODERATE	F5-Thygro-r_ CIC-1n+h-r_ CIC-2n+h-r
chr17	48165064	48165064	rs12951197	T	C	SNV	ITGA3	ENSG00000005884	ENST00000007722	1	protein_coding	.	23	intron_variant	MODIFIER	F5-Thygro-r_ CIC-1n+h-r_ CIC-2n+h-r
chr17	48249450	48249450	rs2696293	C	G	SNV	HILS1	ENSG00000188662	ENST00000504307	-1	processed_transcript	2	.	non_coding_transcript_exon_variant	MODIFIER	F5-Thygro-r_ CIC-1n+h-r_ CIC-2n+h-r
chr17	48265426	48265426	rs2586488	A	G	SNV	COL1A1	ENSG00000108821	ENST00000225964	-1	protein_coding	.	44	intron_variant	MODIFIER	F5-Thygro-r_ CIC-1n+h-r_ CIC-2n+h-r
chr17	48447399	48447399	rs9911773	A	C	SNV	MRPL27	ENSG00000108826	ENST00000225969	-1	protein_coding	3	.	synonymous_variant	LOW	F5-Thygro-r_ CIC-1n+h-r_ CIC-2n+h-r
chr17	48450536	48450536	rs16948970	T	G	SNV	MRPL27	ENSG00000108826	ENST00000225969	-1	protein_coding	1	.	5_prime_UTR_variant	MODIFIER	F5-Thygro-r_ CIC-1n+h-r_ CIC-2n+h-r
chr17	48676825	48676825	rs58240016	G	A	SNV	CACNA1G	ENSG00000006283	ENST00000359106	1	protein_coding	17	.	missense_variant	MODERATE	F5-Thygro-r_ CIC-1n+h-r_ CIC-2n+h-r
chr17	51901643	51901643	rs4561518	C	T	SNV	KIF2B	ENSG00000141200	ENST00000268919	1	protein_coding	1	.	missense_variant	MODERATE	F5-Thygro-r_ CIC-1n+h-r_ CIC-2n+h-r
chr17	53042017	53042017	rs55801837	C	G	SNV	COX11	ENSG00000166260	ENST00000299335	-1	protein_coding	.	2	intron_variant	MODIFIER	F5-Thygro-r_ CIC-1n+h-r_ CIC-2n+h-r
chr17	55945598	55945598	rs34800498	C	T	SNV	CUEDC1	ENSG00000180891	ENST00000577830	-1	protein_coding	8	.	missense_variant	MODERATE	F5-Thygro-r_ CIC-1n+h-r_ CIC-2n+h-r
chr17	58156330	58156330	rs1078378	A	G	SNV	HEATR6	ENSG00000068097	ENST00000184956	-1	protein_coding	.	.	upstream_gene_variant	MODIFIER	F5-Thygro-r_ CIC-1n+h-r_ CIC-2n+h-r
chr17	60758273	60758273	rs2245463	G	C	SNV	MRC2	ENSG00000011028	ENST00000303375	1	protein_coding	17	.	synonymous_variant	LOW	F5-Thygro-r_ CIC-1n+h-r_ CIC-2n+h-r
chr17	60769705	60769705	.	G	T	SNV	MRC2	ENSG00000011028	ENST00000303375	1	protein_coding	30	.	missense_variant	MODERATE	F5-Thygro-r_ CIC-1n+h-r_ CIC-2n+h-r
chr17	60814560	60814560	rs115463253	C	T	SNV	MARCH10	ENSG00000173838	ENST00000311269	-1	protein_coding	6	.	synonymous_variant	LOW	F5-Thygro-r_ CIC-1n+h-r_ CIC-2n+h-r
chr17	61600717	61600717	rs71376915	A	G	SNV	KCNH6	ENSG00000173826	ENST00000583023	1	protein_coding	.	.	upstream_gene_variant	MODIFIER	F5-Thygro-r_ CIC-1n+h-r_ CIC-2n+h-r
chr17	61670353	61670353	rs79743233	T	C	SNV	DCAF7	ENSG00000136485	ENST00000415273	1	protein_coding	.	.	downstream_gene_variant	MODIFIER	F5-Thygro-r_ CIC-1n+h-r_ CIC-2n+h-r
chr17	61957610	61957610	rs58696130	G	T	SNV	GH2	ENSG00000136487	ENST00000332800	-1	protein_coding	4	.	3_prime_UTR_variant	MODIFIER	F5-Thygro-r_ CIC-1n+h-r_ CIC-2n+h-r
chr17	62132309	62132309	rs196931	C	T	SNV	ERN1	ENSG00000178607	ENST00000433197	-1	protein_coding	.	13	intron_variant	MODIFIER	F5-Thygro-r_ CIC-1n+h-r_ CIC-2n+h-r
chr17	62506280	62506280	rs57166100	T	C	SNV	CEP95	ENSG00000258890	ENST00000556440	1	protein_coding	.	2	intron_variant	MODIFIER	F5-Thygro-r_ CIC-1n+h-r_ CIC-2n+h-r
chr17	63156467	63156467	rs16960740	G	A	SNV	RGS9	ENSG00000108370	ENST00000262406	1	protein_coding	.	4	intron_variant	MODIFIER	F5-Thygro-r_ CIC-1n+h-r_ CIC-2n+h-r
chr17	63533581	63533581	rs73346297	G	C	SNV	AXIN2	ENSG00000168646	ENST00000307078	-1	protein_coding	6	.	missense_variant	MODERATE	F5-Thygro-r_ CIC-1n+h-r_ CIC-2n+h-r
chr17	66364749	66364749	rs1558877	T	C	SNV	ARSG	ENSG00000141337	ENST00000448504	1	protein_coding	7	.	synonymous_variant	LOW	F5-Thygro-r_ CIC-1n+h-r_ CIC-2n+h-r
chr17	72226945	72226945	rs877583	A	G	SNV	TTYH2	ENSG00000141540	ENST00000269346	1	protein_coding	.	2	intron_variant	MODIFIER	F5-Thygro-r_ CIC-1n+h-r_ CIC-2n+h-r
chr17	72277879	72277879	rs3803792	A	G	SNV	DNAI2	ENSG00000171595	ENST00000446837	1	protein_coding	1	.	5_prime_UTR_variant	MODIFIER	F5-Thygro-r_ CIC-1n+h-r_ CIC-2n+h-r
chr17	72303449	72303449	rs11867486	G	C	SNV	DNAI2	ENSG00000171595	ENST00000446837	1	protein_coding	.	8	intron_variant	MODIFIER	F5-Thygro-r_ CIC-1n+h-r_ CIC-2n+h-r
chr17	72306291	72306291	rs28725418	G	A	SNV	DNAI2	ENSG00000171595	ENST00000446837	1	protein_coding	10	.	missense_variant	MODERATE	F5-Thygro-r_ CIC-1n+h-r_ CIC-2n+h-r
chr17	72308447	72308447	rs1979371	G	A	SNV	DNAI2	ENSG00000171595	ENST00000446837	1	protein_coding	.	11	intron_variant	MODIFIER	F5-Thygro-r_ CIC-1n+h-r_ CIC-2n+h-r
chr17	72324679	72324679	rs74753097	G	C	SNV	KIF19	ENSG00000196169	ENST00000389916	1	protein_coding	.	2	intron_variant	MODIFIER	F5-Thygro-r_ CIC-1n+h-r_ CIC-2n+h-r
chr17	72336957	72336957	rs9892531	T	G	SNV	KIF19	ENSG00000196169	ENST00000389916	1	protein_coding	.	2	intron_variant	MODIFIER	F5-Thygro-r_ CIC-1n+h-r_ CIC-2n+h-r
chr17	72615293	72615293	rs12950039	C	T	SNV	CD300E	ENSG00000186407	ENST00000328630	-1	protein_coding	.	1	intron_variant	MODIFIER	F5-Thygro-r_ CIC-1n+h-r_ CIC-2n+h-r
chr17	72862705	72862705	rs2070918	G	A	SNV	FDXR	ENSG00000161513	ENST00000442102	-1	protein_coding	.	3	intron_variant	MODIFIER	F5-Thygro-r_ CIC-1n+h-r_ CIC-2n+h-r
chr17	72951845	72951845	rs9903414	G	A	SNV	HID1	ENSG00000167861	ENST00000425042	-1	protein_coding	.	13	intron_variant	MODIFIER	F5-Thygro-r_ CIC-1n+h-r_ CIC-2n+h-r
chr17	73089852	73089852	rs4788863	T	C	SNV	SLC16A5	ENSG00000170190	ENST00000450736	1	protein_coding	2	.	synonymous_variant	LOW	F5-Thygro-r_ CIC-1n+h-r_ CIC-2n+h-r
chr17	73236605	73236605	rs11077781	C	A	SNV	GGA3	ENSG00000125447	ENST00000245541	-1	protein_coding	.	11	intron_variant	MODIFIER	F5-Thygro-r_ CIC-1n+h-r_ CIC-2n+h-r
chr17	73590748	73590748	rs73366121	C	T	SNV	MYO15B	80022	NM_001309242.1	1	protein_coding	.	9	intron_variant	MODIFIER	F5-Thygro-r_ CIC-1n+h-r_ CIC-2n+h-r
chr17	73616864	73616864	rs11470	C	A	SNV	MYO15B	80022	NR_003587.2	1	pseudogene	.	47	intron_variant&non_coding_transcript_variant	MODIFIER	F5-Thygro-r_ CIC-1n+h-r_ CIC-2n+h-r
chr17	73625286	73625286	rs820190	G	A	SNV	RECQL5	ENSG00000108469	ENST00000317905	-1	protein_coding	16	.	synonymous_variant	LOW	F5-Thygro-r_ CIC-1n+h-r_ CIC-2n+h-r
chr17	73732428	73732428	rs2290460	G	A	SNV	ITGB4	ENSG00000132470	ENST00000200181	1	protein_coding	15	.	synonymous_variant	LOW	F5-Thygro-r_ CIC-1n+h-r_ CIC-2n+h-r
chr17	73748643	73748643	rs145750695	G	A	SNV	ITGB4	ENSG00000132470	ENST00000200181	1	protein_coding	32	.	missense_variant	MODERATE	F5-Thygro-r_ CIC-1n+h-r_ CIC-2n+h-r
chr17	73812909	73812909	rs9908146	A	G	SNV	UNK	ENSG00000132478	ENST00000589666	1	protein_coding	8	.	synonymous_variant	LOW	F5-Thygro-r_ CIC-1n+h-r_ CIC-2n+h-r
chr17	73830270	73830270	rs7212635	G	A	SNV	UNC13D	ENSG00000092929	ENST00000207549	-1	protein_coding	.	23	intron_variant	MODIFIER	F5-Thygro-r_ CIC-1n+h-r_ CIC-2n+h-r
chr17	73874138	73874138	rs4072479	G	C	SNV	TRIM47	ENSG00000132481	ENST00000254816	-1	protein_coding	1	.	synonymous_variant	LOW	F5-Thygro-r_ CIC-1n+h-r_ CIC-2n+h-r
chr17	73887318	73887318	rs9892938	C	T	SNV	TRIM65	ENSG00000141569	ENST00000269383	-1	protein_coding	6	.	missense_variant	MODERATE	F5-Thygro-r_ CIC-1n+h-r_ CIC-2n+h-r
chr17	73897344	73897344	rs79354765	G	A	SNV	MRPL38	ENSG00000204316	ENST00000309352	-1	protein_coding	5	.	missense_variant	MODERATE	F5-Thygro-r_ CIC-1n+h-r_ CIC-2n+h-r
chr17	74004932	74004932	.	G	A	SNV	EVPL	ENSG00000167880	ENST00000301607	-1	protein_coding	22	.	missense_variant	MODERATE	F5-Thygro-r_ CIC-1n+h-r_ CIC-2n+h-r
chr17	74019572	74019572	rs2257388	T	C	SNV	EVPL	ENSG00000167880	ENST00000301607	-1	protein_coding	.	3	intron_variant	MODIFIER	F5-Thygro-r_ CIC-1n+h-r_ CIC-2n+h-r
chr17	74161533	74161533	rs16968642	C	T	SNV	RNF157	ENSG00000141576	ENST00000269391	-1	protein_coding	.	7	intron_variant	MODIFIER	F5-Thygro-r_ CIC-1n+h-r_ CIC-2n+h-r
chr17	74270111	74270111	rs11870577	C	A	SNV	QRICH2	ENSG00000129646	ENST00000262765	-1	protein_coding	.	.	downstream_gene_variant	MODIFIER	F5-Thygro-r_ CIC-1n+h-r_ CIC-2n+h-r
chr17	74276315	74276315	rs73350386	G	A	SNV	QRICH2	ENSG00000129646	ENST00000262765	-1	protein_coding	.	11	intron_variant	MODIFIER	F5-Thygro-r_ CIC-1n+h-r_ CIC-2n+h-r
chr17	75441441	75441441	.	G	T	SNV	SEPT9	ENSG00000184640	ENST00000427177	1	protein_coding	.	3	intron_variant	MODIFIER	F5-Thygro-r_ CIC-1n+h-r_ CIC-2n+h-r
chr17	75484781	75484781	rs370531	T	C	SNV	SEPT9	ENSG00000184640	ENST00000427177	1	protein_coding	.	6	intron_variant	MODIFIER	F5-Thygro-r_ CIC-1n+h-r_ CIC-2n+h-r
chr17	76116153	76116153	rs2926778	T	C	SNV	TMC6	ENSG00000141524	ENST00000590602	-1	protein_coding	.	13	intron_variant	MODIFIER	F5-Thygro-r_ CIC-1n+h-r_ CIC-2n+h-r
chr17	76135148	76135148	rs73999646	G	T	SNV	TMC8	ENSG00000167895	ENST00000318430	1	protein_coding	.	14	intron_variant	MODIFIER	F5-Thygro-r_ CIC-1n+h-r_ CIC-2n+h-r
chr17	76170951	76170951	rs1065767	G	A	SNV	TK1	ENSG00000167900	ENST00000301634	-1	protein_coding	7	.	synonymous_variant	LOW	F5-Thygro-r_ CIC-1n+h-r_ CIC-2n+h-r
chr17	76187160	76187160	rs17640750	C	T	SNV	AFMID	ENSG00000183077	ENST00000327898	1	protein_coding	.	2	intron_variant	MODIFIER	F5-Thygro-r_ CIC-1n+h-r_ CIC-2n+h-r
chr17	76235217	76235217	rs61742094	C	T	SNV	TMEM235	ENSG00000204278	ENST00000551068	1	protein_coding	4	.	synonymous_variant	LOW	F5-Thygro-r_ CIC-1n+h-r_ CIC-2n+h-r
chr17	78081982	78081982	rs2241888	G	A	SNV	GAA	ENSG00000171298	ENST00000302262	1	protein_coding	.	5	intron_variant	MODIFIER	F5-Thygro-r_ CIC-1n+h-r_ CIC-2n+h-r
chr17	78093133	78093133	rs1800317	G	A	SNV	GAA	ENSG00000171298	ENST00000302262	1	protein_coding	20	.	3_prime_UTR_variant	MODIFIER	F5-Thygro-r_ CIC-1n+h-r_ CIC-2n+h-r
chr17	78184393	78184393	rs7503034	C	T	SNV	SGSH	ENSG00000181523	ENST00000326317	-1	protein_coding	8	.	missense_variant	MODERATE	F5-Thygro-r_ CIC-1n+h-r_ CIC-2n+h-r
[truncated: 3,656 more rows]

## Sheet: genes with unique InDel
variation intersection	F5-Thygro-r_ CIC-1n+h-r_ CIC-2n+h-r	F5-Thygro-r_ CIC-2n+h-r	F5-Thygro-r_ CIC-1n+h-r	F5-Pneo-r_ CIC-1n+h-r_ CIC-2n+h-r	F5-Pneo-r_ CIC-1n+h-r	F5-Pneo-r_ CIC-2n+h-r
[truncated: 233 more rows]

[truncated: 3 more sheets: genes with unique SNP, 134 EMT genes, 1434 proliferation genes]
